# Supplementary material for: Gut microbial communities of hybridising pygmy angelfishes reflect species boundaries
Source: Commun Biol. 2023 May 18;6:542. doi: 10.1038/s42003-023-04919-7 (PMC10195815; doi:10.1038/s42003-023-04919-7)
Supplement: Supplementary file 3 — Supplementary Data 1 [file 42003_2023_4919_MOESM3_ESM.xlsx]

## Sheet: OTUtable_final
Supplementary Data 1. OTU table indicating analyses where individual samples were examined
Sample ID	MG102	MG107	MG110	MG120	MG122	MG123	MG124	HG102*	HG107*	HG110	HG120	HG122*	HG123	HG124	HG104*	HG105*	HG108*	HG112*	HG125*	HG1	HG10	HG45	HG48	HG51	HG60	HG76	HG9	HG24	HG28	HG37	HG67	HG68	HG83	HG89	HG95	NCI	Representative Sequence Name	Representative Sequence	Taxonomic identity
Species	C. flavissima	C. flavissima	C. flavissima	C. flavissima	C. flavissima	C. flavissima	C. flavissima	C. flavissima	C. flavissima	C. flavissima	C. flavissima	C. flavissima	C. flavissima	C. flavissima	C. flavissima	C. flavissima	C. flavissima	C. flavissima	C. flavissima	C. eibli	C. eibli	C. eibli	C. eibli	C. eibli	C. eibli	C. eibli	C. eibli	Hybrid	Hybrid	Hybrid	Hybrid	Hybrid	Hybrid	Hybrid	Hybrid	Negative Control
Sample type	Midgut	Midgut	Midgut	Midgut	Midgut	Midgut	Midgut	Hindgut	Hindgut	Hindgut	Hindgut	Hindgut	Hindgut	Hindgut	Hindgut	Hindgut	Hindgut	Hindgut	Hindgut	Hindgut	Hindgut	Hindgut	Hindgut	Hindgut	Hindgut	Hindgut	Hindgut	Hindgut	Hindgut	Hindgut	Hindgut	Hindgut	Hindgut	Hindgut	Hindgut	None
Type of comparison analysis used in	Midgut vs Hindgut	Midgut vs Hindgut	Midgut vs Hindgut	Midgut vs Hindgut	Midgut vs Hindgut	Midgut vs Hindgut	Midgut vs Hindgut	Midgut vs Hindgut; Parents and hybrids	Midgut vs Hindgut; Parents and hybrids	Midgut vs Hindgut	Midgut vs Hindgut	Midgut vs Hindgut; Parents and hybrids	Midgut vs Hindgut	Midgut vs Hindgut	Parents and hybrids	Parents and hybrids	Parents and hybrids	Parents and hybrids	Parents and hybrids	Parents and hybrids	Parents and hybrids	Parents and hybrids	Parents and hybrids	Parents and hybrids	Parents and hybrids	Parents and hybrids	Parents and hybrids	Parents and hybrids	Parents and hybrids	Parents and hybrids	Parents and hybrids	Parents and hybrids	Parents and hybrids	Parents and hybrids	Parents and hybrids
Otu000001	60980	68697	63434	109805	75441	91695	114201	205	33238	19125	38419	16765	9124	7435	7211	16335	5275	25869	47070	4036	25355	805	10845	11554	2261	980	1733	8070	14684	359	26012	9917	44739	5714	3453	0	M02181_104_000000000-ANBGD_1_2102_13124_27832_1_N_0_1_(reversed)	T--AC--GG-AG-GGT--GCG-A-GC-G-T-T-AA-T-CGG-AA--TT-A-C-T-GG-GC--GT-A--AA-GC-GT-GC-G-TA-G-G-C-G-G--C-CT-T-T-T----AA-G-T-T-G--G-A-T-G--TG--A-AA-GC-C-C-CG-G-G--CT-C-AA-C-C-T-G-G-G-A--A-C-G-G--C-A-T--C--C--AA-A-A-C-T-G-G--GA--G-G-C---T-C-G-A-G-T--G-----C-GG------AA-G-A-G-G-A-G---TG-T-GG-A--ATT--T-C-C-T-GTGT-A-G-CG-GT-G--A-A-A--TGC-GT-AG-AT-A-TA---G-G-A-A-G-G-A-AC-A-TC---AG--T--G--GC-GAA-G-G-C-G---A--C-…	Bacteria(100)	Proteobacteria(100)	Gammaproteobacteria(100)	Gammaproteobacteria_unclassified(100)	Gammaproteobacteria_unclassified(100)	Gammaproteobacteria_unclassified(100)	Gammaproteobacteria_unclassified(100)
Otu000002	757	3614	347	78	1078	20	116	1675	2283	2164	4479	8336	230	5051	584	15	15064	1212	187	14297	37842	9820	5325	4366	2090	1641	292	206	5714	1239	5989	11865	13583	17393	3798	0	M02181_104_000000000-ANBGD_1_2105_15725_23182_1_N_0_1_(reversed)	T--AC--GG-AG-GGT--GCG-A-GC-G-T-T-AA-T-CGG-AA--TT-A-C-T-GG-GC--GT-A--AA-GC-GT-GC-G-TA-G-G-C-G-G--C-CA-T-T-T----AA-G-T-T-G--G-A-T-G--TG--A-AA-GC-C-C-CG-G-G--CT-C-AA-C-C-T-G-G-G-A--A-C-T-G--C-A-T--C--C--AA-A-A-C-T-G-A--GT--G-G-C---T-C-G-A-G-T--G-----C-GA------GA-G-A-G-G-A-G---TG-T-GG-A--ATT--T-C-C-T-GTGT-A-G-CG-GT-G--A-A-A--TGC-GT-AG-AT-A-TA---G-G-A-A-G-G-A-AC-A-CC---AG--T--G--GC-GAA-G-G-C-G---A--C-…	Bacteria(100)	Proteobacteria(100)	Gammaproteobacteria(100)	Gammaproteobacteria_unclassified(100)	Gammaproteobacteria_unclassified(100)	Gammaproteobacteria_unclassified(100)	Gammaproteobacteria_unclassified(100)
Otu000003	8	12	19	0	0	0	0	2408	128	844	632	923	7791	195	3331	3377	7016	1376	139	6635	82	5845	1214	40	4674	3785	7155	448	3437	12564	1560	1240	1320	622	1936	0	M02181_104_000000000-ANBGD_1_2109_13665_20790_1_N_0_1_(reversed)	T--AC--GG-AG-GGT--GCG-A-GC-G-T-T-AA-T-CGG-AA--TC-A-C-T-GG-GC--GT-A--AA-GC-GC-AC-G-TA-G-G-C-T-G--T-TT-T-G-T----AA-G-T-C-A--G-G-G-G--TG--A-AA-TC-C-C-AC-G-G--CT-C-AA-C-C-G-T-G-G-A--A-C-T-G--C-C-T--T--T--GA-T-A-C-T-G-C--TT--G-A-C---T-A-G-A-A-T--C-----C-GG------GA-G-A-G-G-G-T---GG-C-GG-A--ATT--C-C-A-G-GTGT-A-G-GA-GT-G--A-A-A--TCC-GT-AG-AT-A-TC---T-G-G-A-G-G-A-AC-A-TC---AG--T--G--GC-GAA-G-G-C-G---G--C-…	Bacteria(100)	Proteobacteria(100)	Verrucomicrobiae(100)	Desulfovibrionales(100)	Desulfovibrionaceae(100)	Desulfovibrio(94)	Desulfovibrio_unclassified(94)
Otu000004	0	6	19	0	0	0	0	1761	3074	2149	2117	1770	1412	4067	2406	1886	3190	1775	767	2421	222	3084	6563	2107	9161	2405	1295	2140	3455	111	950	1366	2898	2737	3841	0	M02181_104_000000000-ANBGD_1_1101_28047_9346_1_N_0_1_(reversed)	T--AC--GG-AG-GGT--GCA-A-GC-G-T-T-AA-T-CGG-AA--TC-A-C-T-GG-GC--GT-A--AA-GC-GC-GC-G-TA-G-G-C-G-G--C-TT-G-T-T----AA-G-T-C-A--G-G-T-G--TG--A-AA-GC-C-C-AC-G-G--CT-C-AA-C-C-G-T-G-G-A--A-T-T-G--C-A-C--T--T--GA-T-A-C-T-G-G--CA--G-G-C---T-T-G-A-G-T--T-----C-AG------GA-G-A-G-G-G-T---GG-C-GG-A--ATT--C-C-A-G-GTGT-A-G-GA-GT-G--A-A-A--TCC-GT-AG-AT-A-TC---T-G-G-A-G-G-A-AC-A-TC---AG--T--G--GC-GAA-G-G-C-G---G--C-…	Bacteria(100)	Proteobacteria(100)	Deltaproteobacteria(100)	Desulfovibrionales(100)	Desulfovibrionaceae(92)	Desulfovibrionaceae_unclassified(70)	Desulfovibrionaceae_unclassified(70)
Otu000005	0	0	9	0	0	0	2	3885	437	2937	1047	1957	4380	2589	1338	292	2560	5670	2335	2553	1061	940	344	1509	2058	2110	1260	1141	13342	3411	4011	1791	784	2119	2236	0	M02181_104_000000000-ANBGD_1_1102_7872_24407_1_N_0_1_(reversed)	T--AC--GT-AG-GTG--GCG-A-GC-G-T-T-GT-T-CGG-AA--TT-A-T-T-GG-GC--GT-A--AA-GG-GT-CC-G-CA-G-G-T-G-G--T-TT-G-T-C----AA-G-T-C-T--G-A-C-G--TG--A-AA-TC-T-C-AC-C-G--CT-C-AA-C-G-G-T-G-A-A--A-C-T-G--C-G-T--T--G--GA-A-A-C-T-A-G--CA--A-A-C---T-A-G-A-G-T--A-----T-TG------GA-G-A-G-G-T-A---AT-T-GG-A--ATT--C-C-G-G-GTGT-A-G-CG-GT-G--G-A-A--TGC-GT-AG-AT-A-TC---C-G-G-A-G-G-A-AC-A-CC---AA--G--A--GC-GTA-G-G-C-A---G--A-…	Bacteria(100)	Bacteria_unclassified(100)	Bacteria_unclassified(100)	Bacteria_unclassified(100)	Bacteria_unclassified(100)	Bacteria_unclassified(100)	Bacteria_unclassified(100)
Otu000006	0	0	0	0	1	0	0	287	1295	691	1371	1500	732	4422	534	398	772	1392	135	2431	1119	1217	1628	3736	5619	4860	158	1196	605	28	99	2469	1012	336	3903	0	M02181_104_000000000-ANBGD_1_1101_11618_14139_1_N_0_1_(reversed)	T--AC--GG-AG-GGT--GCA-A-GC-G-T-T-AA-T-CGG-AA--TC-A-C-T-GG-GC--GT-A--AA-GC-GC-AC-G-TA-G-G-C-G-G--C-CT-G-T-T----AA-G-T-C-A--G-G-T-G--TG--A-AA-GC-C-C-CC-G-G--CT-C-AA-C-C-G-G-G-G-A--A-T-T-G--C-A-C--T--T--GA-T-A-C-T-G-G--CT--G-G-C---T-T-G-A-A-T--T-----C-AG------GA-G-A-G-G-G-T---GG-C-GG-A--ATT--C-C-G-G-GTGT-A-G-GA-GT-G--A-A-A--TCC-GT-AG-AT-A-TC---C-G-G-A-G-G-A-AC-A-TC---AG--T--G--GC-GAA-G-G-C-G---G--C-…	Bacteria(100)	Proteobacteria(100)	Deltaproteobacteria(100)	Desulfovibrionales(100)	Desulfovibrionaceae(98)	Desulfovibrionaceae_unclassified(88)	Desulfovibrionaceae_unclassified(88)
Otu000007	0	22	10	0	0	1	1	1062	1148	2181	2023	1161	769	1099	1874	1558	1581	1905	960	1305	345	1754	1487	1163	912	673	978	695	324	425	1177	1266	1340	1842	1753	0	M02181_104_000000000-ANBGD_1_1101_16798_9302_1_N_0_1_(reversed)	T--AC--GT-AG-GGA--GCA-A-GC-G-T-T-GT-C-CGG-AT--TT-A-C-T-GG-GT--GT-A--AA-GG-GC-GT-G-TA-G-G-C-G-G--A-GA-G-A-T----AA-G-T-C-A--G-G-A-G--TG--A-AA-TC-C-A-TG-G-G--CT-C-AA-C-C-C-A-T-G-A--A-C-T-G--C-T-T--T--T--GA-A-A-C-T-A-T--CT--C-C-C---T-T-G-A-G-T--A-----T-CG------GA-G-A-G-G-C-A---AT-C-GG-A--ATT--C-C-G-T-GTGT-A-G-CG-GT-G--A-A-A--TGC-GT-AG-AT-A-TA---C-G-G-A-G-G-A-AC-A-CC---AG--T--G--GC-GAA-G-G-C-G---G--A-…	Bacteria(100)	Firmicutes(100)	Clostridia(100)	Clostridiales(100)	Clostridiales_unclassified(98)	Clostridiales_unclassified(98)	Clostridiales_unclassified(98)
Otu000008	4	2	2	1	4	0	1	1576	1246	735	1763	1726	356	1414	1478	1236	526	2344	1148	328	895	271	1934	379	2593	393	954	1847	863	3252	812	867	452	1422	2049	0	M02181_104_000000000-ANBGD_1_1102_4753_11314_1_N_0_1_(reversed)	T--AC--GT-AG-GTG--GCG-A-GC-G-T-T-AT-T-CGG-AT--TT-A-T-T-GG-GC--GT-A--AA-GG-GT-CC-G-CC-G-G-T-G-G--C-CG-A-T-T----AA-G-T-C-T--G-A-T-G--TG--A-AA-GC-C-T-AT-G-G--CT-C-AA-C-C-A-T-A-G-A--A-T-T-G--C-A-T--T--G--GA-A-A-C-T-G-A--AC--G-G-C---T-A-G-A-G-T--A-----T-TG------GA-G-A-G-G-T-A---AG-C-GG-A--ATT--T-C-T-G-GTGT-A-G-CG-GT-G--G-A-A--TGC-GT-AG-AT-A-TC---A-G-A-A-A-G-A-AC-A-CC---GA--G--A--GC-GAA-G-G-C-A---G--C-…	Bacteria(100)	Bacteria_unclassified(100)	Bacteria_unclassified(100)	Bacteria_unclassified(100)	Bacteria_unclassified(100)	Bacteria_unclassified(100)	Bacteria_unclassified(100)
Otu000009	2	0	0	0	0	0	8	206	1298	39	1202	493	753	5562	3516	1256	359	526	2053	127	223	363	69	6000	36	72	608	141	73	81	612	721	884	718	943	0	M02181_104_000000000-ANBGD_1_1101_10828_6644_1_N_0_1_(reversed)	T--AC--GG-AG-GGT--GCA-A-GC-G-T-T-AA-T-CGG-AA--TC-A-C-T-GG-GC--GT-A--AA-GC-GC-TC-G-TA-G-G-C-T-G--T-TT-G-G-T----AA-G-T-C-A--G-G-G-G--TG--A-AA-GC-C-C-AC-C-G--CT-C-AA-C-G-G-T-G-G-A--A-T-T-G--C-C-T--T--T--GA-T-A-C-T-G-C--TG--G-A-C---T-A-G-A-G-T--T-----C-GG------GA-G-A-G-G-G-T---AG-T-GG-A--ATT--C-C-A-G-GTGT-A-G-GA-GT-G--A-A-A--TCC-GT-AG-AT-A-TC---T-G-G-A-G-G-A-AC-A-TC---AG--T--G--GC-GAA-G-G-C-G---A--C-…	Bacteria(100)	Proteobacteria(100)	Deltaproteobacteria(100)	Desulfovibrionales(100)	Desulfovibrionaceae(100)	Desulfovibrio(100)	Desulfovibrio_unclassified(100)
Otu000010	1	1	9	0	0	0	1	212	79	96	216	73	331	434	1232	603	736	1223	431	677	282	696	1281	153	2504	486	818	1064	420	100	288	215	709	274	3219	0	M02181_104_000000000-ANBGD_1_1102_13563_9884_1_N_0_1_(reversed)	T--AC--GG-AG-GGT--GCA-A-GC-G-T-T-AA-T-CGG-AA--TC-A-C-T-GG-GC--GT-A--AA-GC-GC-AC-G-TA-G-G-C-G-G--C-TT-A-T-T----AA-G-T-C-A--G-G-T-G--TG--A-AA-GC-C-C-CC-G-G--CT-C-AA-C-C-G-G-G-G-A--A-T-T-G--C-A-C--T--T--GA-T-A-C-T-G-G--TA--G-G-C---T-T-G-A-G-T--T-----C-AG------GA-G-A-G-G-G-T---GG-C-GG-A--ATT--C-C-A-G-GTGT-A-G-GA-GT-G--A-A-A--TCC-GT-AG-AT-A-TC---T-G-G-A-G-G-A-AC-A-TC---AG--T--G--GC-GAA-G-G-C-G---G--C-…	Bacteria(100)	Proteobacteria(100)	Deltaproteobacteria(100)	Desulfovibrionales(100)	Desulfovibrionaceae(100)	Desulfovibrio(59)	Desulfovibrio_unclassified(59)
Otu000011	0	0	8	0	0	0	3	463	380	3242	819	268	288	2182	460	336	1715	567	1255	214	167	1137	378	615	913	389	244	794	1380	379	553	147	191	198	155	0	M02181_104_000000000-ANBGD_1_1101_14866_7843_1_N_0_1_(reversed)	T--AC--AG-AG-GTC--TCA-A-GC-G-T-T-GT-T-CGG-AA--TC-A-C-T-GG-GC--GT-A--AA-GG-GT-AC-G-TA-G-G-C-G-G--C-AG-T-A-T----AA-G-T-C-G--T-G-C-G--TG--A-AA-GG-C-A-GG-G-G--CT-C-AA-C-C-C-C-T-G-G--A-G-T-G--C-G-C--A--T--GA-T-A-C-T-G-T--AT--T-G-C---T-A-G-A-G-A--T-----A-TG------GA-G-A-G-G-G-A---AC-T-GG-A--ATT--C-T-T-G-GTGT-A-G-CA-GT-G--A-A-A--TGC-GT-AG-AT-A-TC---A-A-G-A-A-G-A-AG-A-CT---CG--T--G--GC-GAA-G-G-C-G---A--G-…	Bacteria(100)	Verrucomicrobia(100)	Verrucomicrobiae(100)	Verrucomicrobiales(100)	Verrucomicrobiaceae(100)	Persicirhabdus(81)	Persicirhabdus_unclassified(81)
Otu000012	0	0	0	5	0	0	0	728	1951	547	925	354	539	237	836	1692	1311	1457	541	979	408	581	163	1593	142	1923	494	418	843	57	1159	1264	781	302	1076	0	M02181_104_000000000-ANBGD_1_1101_11288_6199_1_N_0_1_(reversed)	T--AC--GG-AG-GAT--TCG-A-GC-G-T-T-AT-C-CGG-AT--TT-A-T-T-GG-GT--TT-A--AA-GG-GT-GC-G-TA-G-G-C-G-G--T-TT-A-A-T----AA-G-T-T-A--G-A-G-G--TG--A-AA-TC-T-C-GG-A-G--CT-C-AA-C-T-C-C-G-A-A--A-C-T-G--C-C-T--C--T--GA-T-A-C-T-G-T--TA--G-A-C---T-A-G-A-G-A--G-----T-AG------TT-G-C-A-G-T-A---GG-C-GG-A--ATG--T-A-T-G-GTGT-A-G-CG-GT-G--A-A-A--TGC-TT-AG-AG-A-TC---A-T-A-C-A-G-A-AC-A-CC---GA--T--T--GC-GAA-G-G-C-A---G--C-…	Bacteria(100)	Bacteroidetes(100)	Bacteroidia(100)	Bacteroidales(100)	Rikenellaceae(100)	Alistipes(100)	Alistipes_unclassified(100)
Otu000013	0	0	9	0	0	0	0	146	83	29	5	7	409	22	2496	191	285	2166	14	196	145	7	4487	0	5222	91	2565	661	2322	386	93	375	6938	29	3738	0	M02181_104_000000000-ANBGD_1_1106_21740_23222_1_N_0_1_(reversed)	T--AC--GG-AG-GGT--GCA-A-GC-G-T-T-AA-T-CGG-AA--TC-A-C-T-GG-GC--GT-A--AA-GC-GC-AC-G-TA-G-G-C-T-G--C-CC-T-T-T----AA-G-T-C-A--G-G-T-G--TG--A-AA-GC-C-C-AC-G-G--CT-C-AA-C-C-G-T-G-G-A--A-T-T-G--C-A-C--T--T--GA-T-A-C-T-G-G--GG--G-G-C---T-T-G-A-G-T--T-----C-AG------GA-G-A-G-G-G-T---GG-C-GG-A--ATT--C-C-A-G-GTGT-A-G-GA-GT-G--A-A-A--TCC-GT-AG-AT-A-TC---T-G-G-A-G-G-A-AC-A-TC---AG--T--G--GC-GAA-G-G-C-G---G--C-…	Bacteria(100)	Proteobacteria(100)	Deltaproteobacteria(100)	Desulfovibrionales(100)	Desulfovibrionaceae(100)	Desulfovibrionaceae_unclassified(84)	Desulfovibrionaceae_unclassified(84)
Otu000014	1	0	28	0	1	0	2	344	92	257	148	82	1232	134	1643	1782	343	386	311	1461	49	903	1138	189	1042	1546	1350	584	217	1521	379	72	550	120	678	0	M02181_104_000000000-ANBGD_1_1102_18101_3032_1_N_0_1_(reversed)	T--AC--GG-AG-GGT--CCG-A-GC-G-T-T-AA-T-CGG-AA--TT-A-C-T-GG-GC--GT-A--AA-GC-GC-TC-G-TA-G-G-C-G-G--A-TT-T-G-C----AA-G-T-C-A--A-G-G-G--TG--A-AA-GC-C---CC-GCG--CT-C-AA-C-G-T-G-G-G-A--A-C-T-G--C-C-T--T--T--GA-A-A-C-T-G-C--AA--G-A-C---T-G-G-A-G-T--A-----T-GT------GA-G-A-G-G-A-T---GG-C-GG-A--ATT--C-C-T-A-GTGT-A-G-GA-GT-G--A-A-A--TCC-GT-AG-AT-A-TT---A-G-G-A-G-G-A-AC-A-TC---AG--T--G--GC-GAA-G-G-C-G---G--C-…	Bacteria(100)	Proteobacteria(100)	Proteobacteria_unclassified(100)	Proteobacteria_unclassified(100)	Proteobacteria_unclassified(100)	Proteobacteria_unclassified(100)	Proteobacteria_unclassified(100)
Otu000015	0	2	14	0	1	0	4	973	690	7134	759	1442	77	418	122	137	1254	332	97	382	334	3995	815	882	1655	98	1195	208	412	338	840	674	1247	1106	141	0	M02181_104_000000000-ANBGD_1_1110_19339_16395_1_N_0_1_(reversed)	T--AC--GT-AG-GGG--GCA-A-GC-G-T-T-AT-C-CGG-AT--TT-A-C-T-GG-GT--GT-A--AA-GG-GA-GC-G-TA-G-A-C-G-G--T-AT-A-T-C----AA-G-T-C-A--G-A-T-G--TG--A-AA-GG-C-G-GG-G-G--CT-C-AA-C-T-C-C-C-G-G--A-C-T-G--C-A-T--T--T--GA-A-A-C-T-G-A--TA--A-A-C---T-A-G-A-G-T--G-----C-AG------GA-G-A-G-G-T-A---AG-C-GG-A--ATT--C-C-T-A-GTGT-A-G-CG-GT-G--A-A-A--TGC-GT-AG-AT-A-TT---A-G-G-A-G-G-A-AC-A-CC---GG--C--G--GC-GAA-G-G-C-G---G--C-…	Bacteria(100)	Firmicutes(100)	Clostridia(100)	Clostridiales(100)	Clostridiales_unclassified(51)	Clostridiales_unclassified(51)	Clostridiales_unclassified(51)
Otu000016	0	0	0	0	0	0	3	957	59	1057	500	258	805	934	91	34	883	283	202	3074	4	765	128	50	109	46	1181	66	142	1206	47	34	81	135	208	0	M02181_104_000000000-ANBGD_1_1113_4923_8586_1_N_0_1_(reversed)	T--AC--AG-AG-GTC--TCA-A-GC-G-T-T-GT-T-CGG-AA--TC-A-C-T-GG-GC--GT-A--AA-GG-GT-AC-G-TA-G-G-C-T-G--T-AA-G-A-T----AA-G-T-C-G--T-G-C-G--TG--A-AA-GG-C-A-GG-G-G--CT-C-AA-C-C-C-C-T-G-G--A-G-T-G--C-G-C--A--T--GA-T-A-C-T-G-T--CA--T-A-C---T-G-G-A-G-A--T-----A-TG------GA-G-A-G-G-G-A---AC-T-GG-A--ATT--C-T-T-G-GTGT-A-G-CA-GT-G--A-A-A--TGC-GT-AG-AT-A-TC---A-A-G-A-A-G-A-AG-A-CT---CG--T--G--GC-GAA-G-G-C-G---A--G-…	Bacteria(100)	Verrucomicrobia(100)	Verrucomicrobiae(100)	Verrucomicrobiales(100)	Verrucomicrobiaceae(100)	Verrucomicrobiaceae_unclassified(70)	Verrucomicrobiaceae_unclassified(70)
Otu000017	0	0	0	0	1	0	2	2650	228	102	27	141	281	35	96	96	329	50	5	615	362	4647	351	0	760	450	581	199	107	1975	47	17	1717	2106	81	0	M02181_104_000000000-ANBGD_1_1101_12498_13561_1_N_0_1_(reversed)	T--AC--GG-AG-GGT--GCG-A-GC-G-T-T-AA-T-CGG-AA--TA-A-C-T-GG-GC--GT-A--AA-GC-GC-GC-G-TA-G-G-C-T-G--T-TT-T-G-T----AA-G-T-C-A--G-A-G-G--TG--A-AA-TG-C-C-AG-A-G--CT-T-AA-C-T-T-T-G-G-A--A-C-T-G--C-C-T--T--T--GA-T-A-C-T-G-C--AT--G-A-C---T-A-G-A-A-T--T-----C-GG------GA-G-A-G-G-G-T---GG-C-GG-A--ATT--T-C-A-G-GTGT-A-G-GA-GT-G--A-A-A--TCC-GT-AG-AT-A-TC---T-G-A-A-G-G-A-AC-A-TC---AG--T--G--GC-GAA-G-G-C-G---G--C-…	Bacteria(100)	Proteobacteria(100)	Deltaproteobacteria(100)	Desulfovibrionales(100)	Desulfovibrionaceae(98)	Desulfovibrionaceae_unclassified(97)	Desulfovibrionaceae_unclassified(97)
Otu000018	0	0	12	0	0	0	0	225	227	4835	320	194	817	119	171	41	897	517	233	1434	211	712	120	40	250	177	3464	1458	243	12	430	112	58	90	101	0	M02181_104_000000000-ANBGD_1_1102_20825_15853_1_N_0_1_(reversed)	T--AC--AG-AG-GTC--TCA-A-GC-G-T-T-GT-T-CGG-AA--TC-A-C-T-GG-GC--GT-A--AA-GG-GT-AC-G-TA-G-G-C-G-G--C-AA-G-A-T----AA-G-T-C-G--T-G-C-G--TG--A-AA-GG-C-A-GG-G-G--CT-C-AA-C-C-C-C-T-G-G--A-G-T-G--C-G-C--A--T--GA-T-A-C-T-G-T--CC--T-G-C---T-G-G-A-G-A--T-----A-TG------GA-G-A-G-G-G-A---AC-T-GG-A--ACT--C-T-T-G-GTGT-A-G-CA-GT-G--A-A-A--TGC-GT-AG-AT-A-TC---A-A-G-A-A-G-A-AG-A-CT---CG--T--G--GC-GAA-G-G-C-G---A--G-…	Bacteria(100)	Verrucomicrobia(100)	Verrucomicrobiae(100)	Verrucomicrobiales(100)	Verrucomicrobiaceae(100)	Persicirhabdus(62)	Persicirhabdus_unclassified(62)
Otu000019	0	17	5	0	0	1	0	285	607	867	1104	240	305	2348	615	1353	204	410	947	96	2052	14	315	1055	125	393	19	886	19	161	763	283	1914	1117	979	0	M02181_104_000000000-ANBGD_1_1108_15232_28389_1_N_0_1_(reversed)	T--AC--GG-AG-GAT--TCA-A-GC-G-T-T-AT-C-CGG-AT--TT-A-T-T-GG-GT--TT-A--AA-GG-GT-GC-G-TA-G-G-C-G-G--T-TT-T-A-T----AA-G-T-T-A--G-A-G-G--TT--A-AA-AA-T-C-GG-G-G--CT-C-AA-C-C-C-C-G-T-A----T-C-G--C-C-T--C--T--AA-T-A-C-T-G-T--AG--G-A-C---T-A-G-A-G-A--T-----T-AG------TT-G-C-T-G-T-G---GG-C-GG-A--ATG--T-A-T-G-GTGT-A-G-CG-GT-G--A-A-A--TGC-TT-AG-AT-A-TC---A-T-A-C-A-G-A-AC-A-CC---GA--T--T--GC-GAA-G-G-C-A---G--C-…	Bacteria(100)	Bacteroidetes(100)	Bacteroidia(100)	Bacteroidales(100)	Rikenellaceae(100)	Alistipes(100)	Alistipes_unclassified(100)
Otu000020	1	0	5	0	0	0	2	220	157	157	321	182	1082	241	846	803	2152	442	152	1404	72	551	484	351	1075	1054	1960	841	237	671	300	215	373	170	937	0	M02181_104_000000000-ANBGD_1_1101_15488_24850_1_N_0_1_(reversed)	T--AC--GG-AG-GGT--CCG-A-GC-G-T-T-AA-T-CGG-AA--TT-A-C-T-GG-GC--GT-A--AA-GC-GC-TC-G-TA-G-G-C-G-G--C-AA-T-T-C----AA-G-T-C-A--A-G-G-G--TG--A-AA-TC-C---CC-GCG--CT-C-AA-C-G-T-G-G-G-A--A-C-T-G--C-C-T--T--T--GA-A-A-C-T-G-G--GT--A-G-C---T-A-G-A-G-T--A-----T-GT------GA-G-A-G-G-A-T---GG-C-GG-A--ATT--C-C-T-A-GTGT-A-G-GA-GT-G--A-A-A--TCC-GT-AG-AT-A-TT---A-G-G-A-G-G-A-AC-A-TC---AG--T--G--GC-GAA-G-G-C-G---G--C-…	Bacteria(100)	Proteobacteria(100)	Proteobacteria_unclassified(100)	Proteobacteria_unclassified(100)	Proteobacteria_unclassified(100)	Proteobacteria_unclassified(100)	Proteobacteria_unclassified(100)
Otu000021	0	0	1	0	0	0	0	294	1562	740	843	1225	719	674	1843	320	398	880	1570	832	2160	1192	327	975	517	532	222	129	95	249	262	671	188	791	945	0	M02181_104_000000000-ANBGD_1_1110_22968_21941_1_N_0_1_(reversed)	T--AC--GG-AG-GAT--TCG-A-GC-G-T-T-AT-C-CGG-AT--TT-A-T-T-GG-GT--TT-A--AA-GG-GT-GC-G-TA-G-G-C-G-G--T-TT-T-A-T----AA-G-T-T-A--G-A-G-G--TT--A-AA-TG-T-C-GG-G-G--CT-C-AA-C-C-C-C-G-T-G--C-C-T-G--C-C-T--C--T--AA-T-A-C-T-G-T--AG--G-A-C---T-A-G-A-G-A--T-----T-AG------AT-G-C-T-G-T-G---GG-C-GG-A--ATG--T-A-T-G-GTGT-A-G-CG-GT-G--A-A-A--TGC-TT-AG-AT-A-TC---A-T-A-C-A-G-A-AC-A-CC---GA--T--T--GC-GAA-G-G-C-A---G--C-…	Bacteria(100)	Bacteroidetes(100)	Bacteroidia(100)	Bacteroidales(100)	Rikenellaceae(100)	Alistipes(100)	Alistipes_unclassified(100)
Otu000022	0	0	0	0	2	0	0	397	297	80	496	226	1079	1126	424	212	1262	150	1723	230	20	1300	327	57	305	941	2467	696	125	282	515	66	149	79	860	0	M02181_104_000000000-ANBGD_1_1103_7644_15599_1_N_0_1_(reversed)	T--AC--GG-AG-GGT--CCG-A-GC-G-T-T-AA-T-CGG-AA--TT-A-C-T-GG-GC--GT-A--AA-GC-GC-TC-G-TA-G-G-C-G-G--A-TT-T-G-C----AA-G-T-C-A--A-G-G-G--TG--A-AA-TC-C---CC-GCG--CT-C-AA-C-G-T-G-G-G-A--A-C-T-G--C-C-T--T--T--GA-A-A-C-T-G-C--AA--G-A-C---T-A-G-A-G-T--G-----T-GT------GA-G-A-G-G-A-T---GG-C-GG-A--ATT--T-C-T-A-GTGT-A-G-GA-GT-G--A-A-A--TCC-GT-AG-AT-A-TT---A-G-A-A-G-G-A-AC-A-TC---AG--T--G--GC-GAA-G-G-C-G---G--C-…	Bacteria(100)	Bacteria_unclassified(100)	Bacteria_unclassified(100)	Bacteria_unclassified(100)	Bacteria_unclassified(100)	Bacteria_unclassified(100)	Bacteria_unclassified(100)
Otu000023	0	19	1	0	0	0	0	2545	510	332	436	1810	168	845	107	607	17	494	231	8	196	388	173	130	387	79	394	4372	39	28	41	26	450	917	179	0	M02181_104_000000000-ANBGD_1_1112_19881_16166_1_N_0_1_(reversed)	T--AC--AG-AG-GTC--TCA-A-GC-G-T-T-GT-T-CGG-AA--TC-A-C-T-GG-GC--GT-A--AA-GG-GT-AC-G-TA-G-G-C-G-G--C-GC-C-A-T----AA-G-T-C-G--T-G-C-G--TG--A-AA-GG-C-A-GG-G-G--CT-C-AA-C-C-C-C-T-G-G--A-G-T-G--C-G-C--A--T--GA-T-A-C-T-G-T--GG--T-G-C---T-A-G-A-G-A--C-----A-TG------GA-G-G-G-G-G-A---AC-T-GG-A--ATT--C-T-T-G-GTGT-A-G-CA-GT-G--A-A-A--TGC-GT-AG-AT-A-TC---A-A-G-A-G-G-A-AG-A-CT---CG--T--G--GC-GAA-G-G-C-G---A--G-…	Bacteria(100)	Verrucomicrobia(100)	Verrucomicrobiae(100)	Verrucomicrobiales(100)	Verrucomicrobiaceae(100)	Verrucomicrobiaceae_unclassified(100)	Verrucomicrobiaceae_unclassified(100)
Otu000024	0	33	0	0	3	0	0	287	248	66	228	76	1838	129	2192	2237	108	157	87	1	263	61	29	215	59	1007	50	496	298	24	117	682	18	122	479	0	M02181_104_000000000-ANBGD_1_2112_23960_10805_1_N_0_1_(reversed)	T--AC--GG-AG-GAT--TCA-A-GC-G-T-T-AT-C-CGG-AT--TT-A-T-T-GG-GT--TT-A--AA-GG-GT-GC-G-TA-G-G-C-T-G--T-TA-G-A-T----AA-G-T-T-A--G-A-G-G--TT--A-AA-AG-T-C-GG-G-G--CT-C-AA-C-C-C-C-G-T-A----A-A-G--C-C-T--C--T--AA-T-A-C-T-G-T--TT--G-A-C---T-A-G-A-G-A--T-----T-AG------AT-G-C-T-G-T-G---GG-C-GG-A--ATG--T-A-T-G-GTGT-A-G-CG-GT-G--A-A-A--TGC-TT-AG-AT-A-TC---A-T-A-C-A-G-A-AC-A-CC---GA--T--T--GC-GAA-G-G-C-A---G--C-…	Bacteria(100)	Bacteroidetes(100)	Bacteroidia(100)	Bacteroidales(100)	Rikenellaceae(100)	Alistipes(100)	Alistipes_unclassified(100)
Otu000025	2	0	4	0	0	0	5	1863	7	1137	43	0	11	104	93	157	29	89	2	339	20	2468	456	1	499	139	339	225	50	15	19	16	61	84	111	0	M02181_104_000000000-ANBGD_1_1108_11052_4533_1_N_0_1_(reversed)	T--AC--GG-AG-GGT--GCG-A-GC-G-T-T-AA-T-CGG-AA--TA-A-C-T-GG-GC--GT-A--AA-GC-GC-GC-G-TA-G-G-C-T-G--T-TT-T-G-T----AA-G-T-C-A--G-A-G-G--TG--A-AA-TA-C-C-AC-G-G--CT-C-AA-C-C-G-T-G-G-A--A-C-T-G--C-C-T--T--T--GA-T-A-C-T-G-C--AT--G-A-C---T-A-G-A-A-T--T-----C-GG------GA-G-A-G-G-G-T---GG-C-GG-A--ATT--C-C-A-G-GTGT-A-G-GA-GT-G--A-A-A--TCC-GT-AG-AT-A-TC---T-G-G-A-G-G-A-AC-A-TC---AG--T--G--GC-GAA-G-G-C-G---G--C-…	Bacteria(100)	Proteobacteria(100)	Deltaproteobacteria(100)	Desulfovibrionales(100)	Desulfovibrionaceae(100)	Desulfovibrionaceae_unclassified(92)	Desulfovibrionaceae_unclassified(92)
Otu000026	196	2738	312	273	563	70	105	1	301	46	564	843	2547	3301	222	61	86	615	1299	32	297	16	218	320	8	255	13	209	245	0	196	74	783	58	4	0	M02181_104_000000000-ANBGD_1_1101_12029_3468_1_N_0_1_(reversed)	T--AC--GG-AG-GGT--GCG-A-GC-G-T-T-AA-T-CGG-AA--TT-A-C-T-GG-GC--GT-A--AA-GC-GT-GC-G-TA-G-G-C-G-G--C-CT-T-T-T----AA-G-T-T-G--G-A-T-G--TG--A-AA-GC-C-C-CG-G-G--CT-C-AA-C-C-T-G-G-G-A--A-C-G-G--C-A-T--C--C--AA-A-A-C-T-G-G--GA--G-G-C---T-C-G-A-G-T--G-----C-GG------AA-G-A-G-G-A-G---TG-T-GG-A--ATT--T-C-C-T-GTGT-A-G-CG-GT-G--A-A-A--TGC-GT-AG-AT-A-TA---G-G-A-A-G-G-A-AC-A-TC---AG--T--G--GC-GAA-G-G-C-G---A--C-…	Bacteria(100)	Proteobacteria(100)	Gammaproteobacteria(100)	Alteromonadales(100)	Alteromonadales_unclassified(68)	Alteromonadales_unclassified(68)	Alteromonadales_unclassified(68)
Otu000027	0	0	1	0	0	0	5	89	131	119	251	13	75	32	955	893	1106	384	4	778	38	1451	153	148	443	2016	2398	1157	10	1136	52	90	795	114	522	0	M02181_104_000000000-ANBGD_1_1108_7390_26057_1_N_0_1_(reversed)	T--AC--GG-AG-GGT--GCG-A-GC-G-T-T-AA-T-CGG-AA--TC-A-C-T-GG-GC--GT-A--AA-GC-GC-GC-G-TA-G-G-C-T-G--T-AT-T-G-T----AA-G-T-C-A--G-G-G-G--TG--A-AA-TG-C-C-AG-G-G--CT-C-AA-C-C-T-T-G-G-A--A-C-G-G--C-C-C--T--T--GA-T-A-C-T-G-C--AA--A-A-C---T-T-G-A-A-T--T-----C-GG------GA-G-A-G-G-G-T---GG-C-GG-A--ATT--C-C-A-G-GTGT-A-G-GA-GT-G--A-A-A--TCC-GT-AG-AT-A-TC---T-G-G-A-G-G-A-AC-A-TC---AG--T--G--GC-GAA-G-G-C-G---G--C-…	Bacteria(100)	Proteobacteria(100)	Deltaproteobacteria(100)	Desulfovibrionales(100)	Desulfovibrionaceae(100)	Desulfovibrionaceae_unclassified(58)	Desulfovibrionaceae_unclassified(58)
Otu000028	0	8	5	9	0	0	3	1336	31	1413	881	1071	91	709	107	436	838	1146	444	177	210	13	209	529	455	133	116	151	1016	136	238	666	5	118	533	0	M02181_104_000000000-ANBGD_1_1105_7431_24496_1_N_0_1_(reversed)	T--AC--GG-AG-GAT--TCA-A-GC-G-T-T-AT-C-CGG-AT--TT-A-T-T-GG-GT--TT-A--AA-GG-GT-GC-G-TA-G-G-C-G-G--A-TT-A-T-TA---A--G-T-T-A--G-T-C-G--TT--A-AA-TC-G-T-GG-T-G--CT-T-AA-C-A-T-C-A-C-A--A-T-G-G--C-G-A--T--T--GA-T-A-C-T-G-G--TA--G-T-C---T-A-G-A-G-A--T-----T-AT------GT-G-C-A-G-T-G---GG-C-GG-A--ATG--A-G-T-A-GTGT-A-G-CG-GT-G--A-A-A--TGC-TT-AG-AT-A-TT---A-C-T-C-A-G-A-AC-A-CC---GA--T--T--GC-GAA-G-G-C-A---G--C-…	Bacteria(100)	Bacteroidetes(100)	Bacteroidia(100)	Bacteroidales(100)	Bacteroidales_unclassified(89)	Bacteroidales_unclassified(89)	Bacteroidales_unclassified(89)
Otu000029	0	0	1	0	0	0	0	190	7	19	23	10	901	21	499	823	144	291	17	2925	3	20	138	422	571	2101	267	15	42	113	75	21	38	3	515	0	M02181_104_000000000-ANBGD_1_1101_18579_6491_1_N_0_1_(reversed)	C--AC--GT-AA-GTT--GCG-A-GC-G-T-T-GT-T-CGG-AA--TT-A-T-T-GG-GC--GT-A--AA-GG-GC-AT-G-TA-G-G-C-G-G--A-AG-T-G-C----AA-G-C-T-T--G-G-T-G--TG--A-AA-AG-C-T-AG-G-G--CT-T-AA-C-C-C-T-G-G-T--C-G-T-G--C-A-T--T--G--AG-A-A-C-T-G-C--AC--A-T-C---T-A-G-A-A-T--T-----A-CT------GA-G-G-G-G-T-A---AC-T-GG-A--ATT--C-C-A-A-GTGT-A-G-GG-GT-G--A-A-A--TCT-GT-AG-AT-A-TT---T-G-G-A-A-G-A-AT-A-CC---AA--T--G--GC-GAA-G-G-C-A---A--G-…	Bacteria(100)	Spirochaetes(100)	Spirochaetales(100)	Spirochaetaceae(100)	Treponema(80)	Treponema_unclassified(59)	Treponema_unclassified(59)
Otu000030	0	6	5	0	0	1	0	127	466	193	242	542	204	220	236	183	47	699	248	169	322	279	530	271	573	289	277	387	254	15	440	169	606	73	123	0	M02181_104_000000000-ANBGD_1_1103_9780_10503_1_N_0_1_(reversed)	T--AC--GG-AG-GAT--CCA-A-GC-G-T-T-AT-C-CGG-AT--TT-A-T-T-GG-GT--TT-A--AA-GG-GT-GC-G-TA-G-G-T-T-G--T-TA-T-T-T----AA-G-T-T-A--G-C-G-G--TG--A-AA-TA-C-C-AT-A-G--CT-C-AA-C-T-A-T-G-G-G--G-C-T-G--C-C-G--C--T--AA-A-A-C-T-G-A--AT--G-A-C---T-A-G-A-G-A--A-----T-GG------TT-G-C-A-G-T-A---GG-C-GG-A--ATG--T-G-T-A-GTGT-A-G-CG-GT-G--A-A-A--TGC-AT-AG-AT-A-TT---A-C-A-C-A-G-A-AC-A-CC---GA--T--T--GC-GAA-G-G-C-A---G--C-…	Bacteria(100)	Bacteroidetes(100)	Bacteroidetes_unclassified(100)	Bacteroidetes_unclassified(100)	Bacteroidetes_unclassified(100)	Bacteroidetes_unclassified(100)	Bacteroidetes_unclassified(100)
Otu000031	0	0	0	0	0	0	0	176	49	62	7	74	139	0	121	159	801	208	12	789	46	22	448	0	727	572	5	271	107	3139	6	67	480	497	281	0	M02181_104_000000000-ANBGD_1_1111_9949_20051_1_N_0_1_(reversed)	T--AC--GG-AG-GGT--GCG-A-GC-G-T-T-AA-T-CGG-AA--TT-A-C-T-GG-GC--GT-A--AA-GC-GC-AC-G-TA-G-G-C-T-G--T-TA-A-G-T----AA-G-T-C-A--G-A-G-G--TG--A-AA-TG-C-C-AG-G-G--CT-C-AA-C-C-T-T-G-G-A--A-C-T-G--C-C-T--T--T--GA-T-A-C-T-G-C--TT--G-A-C---T-T-G-A-A-T--T-----C-GG------GA-G-A-G-G-G-T---AG-T-GG-A--ATT--T-C-A-G-GTGT-A-G-GA-GT-G--A-A-A--TCC-GT-AG-AT-A-TC---T-G-G-A-G-G-A-AC-A-TC---AG--T--G--GC-GAA-G-G-C-G---A--C-…	Bacteria(100)	Proteobacteria(100)	Deltaproteobacteria(100)	Deltaproteobacteria_unclassified(100)	Deltaproteobacteria_unclassified(100)	Deltaproteobacteria_unclassified(100)	Deltaproteobacteria_unclassified(100)
Otu000032	11	0	1	0	1	1	5	180	22	73	21	27	141	6	129	456	469	53	12	488	45	2619	330	6	538	209	2049	147	26	364	136	33	344	51	491	0	M02181_104_000000000-ANBGD_1_1106_4369_9573_1_N_0_1_(reversed)	T--AC--GG-GG-GGT--CCA-A-GC-G-T-T-AT-T-CGG-AA--TC-A-T-T-GG-GC--GT-A--AA-GC-GC-AT-G-TA-G-G-C-G-G--T-TG-G-G-C----AA-G-T-C-A--G-A-T-G--TG--A-AA-GC-C-C-GG-G-G--CT-T-AA-C-C-C-C-G-G-A--A-G-T-G--C-A-T--T--T--GA-A-A-C-T-G-C--CT--G-G-C---T-T-G-A-G-T--C-----T-CG------GA-G-A-G-G-A-A---AG-T-GG-A--ATT--C-C-C-A-GTGT-A-G-AG-GT-G--G-A-A--TTC-GT-AG-AT-A-TT---G-G-G-A-G-G-A-AC-A-CC---GG--T--G--GC-GAA-A-G-C-G---A--C-…	Bacteria(100)	Proteobacteria(100)	Deltaproteobacteria(100)	Deltaproteobacteria_unclassified(100)	Deltaproteobacteria_unclassified(100)	Deltaproteobacteria_unclassified(100)	Deltaproteobacteria_unclassified(100)
Otu000033	0	0	2	0	0	0	1	360	438	252	394	225	319	284	468	480	629	406	219	381	109	515	397	225	431	97	566	210	232	119	133	514	208	171	482	0	M02181_104_000000000-ANBGD_1_1101_6849_9543_1_N_0_1_(reversed)	T--AC--GT-AG-GTG--GCA-A-GC-G-T-T-AT-C-CGG-AT--TT-A-C-T-GG-GT--GT-A--AA-GG-GC-GT-G-TA-G-G-C-G-G--G-AC-T-T-C----AA-G-T-C-A--G-A-T-G--TG--A-AA-TT-C-C-AG-G-G--CT-C-AA-C-C-C-T-G-G-A--A-C-T-G--C-A-T--T--T--GA-A-A-C-T-G-T--AG--T-T-C---T-T-G-A-G-T--G-----T-CG------GA-G-A-G-G-T-A---AT-C-GG-A--ATT--C-C-G-T-GTGT-A-G-CG-GT-G--A-A-A--TGC-GT-AG-AT-A-TA---C-G-G-A-G-G-A-AC-A-CC---AG--T--G--GC-GAA-G-G-C-G---G--A-…	Bacteria(100)	Firmicutes(100)	Clostridia(100)	Clostridiales(100)	Oscillospiraceae(79)	Oscillibacter(79)	Oscillibacter_unclassified(79)
Otu000034	0	0	1	0	0	0	0	153	319	634	4	11	878	1104	444	569	633	173	5	220	95	14	5	2044	26	59	16	406	26	10	253	145	0	196	94	0	M02181_104_000000000-ANBGD_1_1104_17925_10772_1_N_0_1_(reversed)	T--AC--GG-AG-GAT--TCG-A-GC-G-T-T-AT-C-CGG-AT--TT-A-T-T-GG-GT--TT-A--AA-GG-GT-GC-G-TA-G-G-C-G-G--T-TT-A-A-T----AA-G-T-T-A--G-A-G-G--TG--A-AA-TT-T-C-GG-G-G--CT-C-AA-C-C-C-C-G-G-C--A-C-T-G--C-C-T--C--T--AA-T-A-C-T-G-T--TT--A-A-C---T-A-G-A-G-A--T-----T-AG------TT-G-C-G-G-T-A---GG-C-GG-A--ATG--T-A-T-G-GTGT-A-G-CG-GT-G--A-A-A--TGC-AT-AG-AT-A-TC---A-T-A-C-A-G-A-AC-A-CC---GA--T--T--GC-GAA-G-G-C-A---G--C-…	Bacteria(100)	Bacteroidetes(100)	Bacteroidia(100)	Bacteroidales(100)	Rikenellaceae(100)	Alistipes(100)	Alistipes_unclassified(100)
Otu000035	4	0	1	0	0	0	0	119	12	16	22	31	118	20	363	437	296	210	34	425	44	51	135	56	123	739	622	331	55	194	119	32	749	13	826	0	M02181_104_000000000-ANBGD_1_1101_26614_15132_1_N_0_1_(reversed)	T--AC--GG-AG-GGT--CCG-A-GC-G-T-T-AA-T-CGG-AA--TT-A-C-T-GG-GC--GT-A--AA-GC-GC-TC-G-TA-G-G-C-G-G--C-GT-A-A-C----AA-G-T-C-A--A-G-G-G--TG--A-AA-TC-C-C-CG-C-G--CT-C-AA-C-G-T-G-G-G-A--A-C-T-G--C-C-T--T--T--GA-A-A-C-T-G-T--TA--T-G-C---T-G-G-A-G-T--G-----T-GT------GA-G-A-G-G-G-T---GG-C-GG-A--ATT--C-C-T-A-GTGT-A-G-GA-GT-G--A-A-A--TCC-GT-AG-AT-A-TT---A-G-G-A-G-G-A-AC-A-TC---AG--T--G--GC-GAA-G-G-C-G---G--C-…	Bacteria(100)	Proteobacteria(100)	Proteobacteria_unclassified(100)	Proteobacteria_unclassified(100)	Proteobacteria_unclassified(100)	Proteobacteria_unclassified(100)	Proteobacteria_unclassified(100)
Otu000036	0	0	0	0	0	0	0	185	227	251	216	243	110	547	316	240	888	428	232	362	217	90	185	635	93	424	111	109	191	43	278	263	215	250	233	0	M02181_104_000000000-ANBGD_1_1102_13450_20231_1_N_0_1_(reversed)	T--AC--GG-AG-GAT--TCG-A-GC-G-T-T-AT-C-CGG-AT--TT-A-T-T-GG-GT--TT-A--AA-GG-GT-GC-G-TA-G-G-C-T-G--T-TA-T-A-T----AA-G-T-T-A--G-A-G-G--TG--A-AA-TC-T-C-GG-A-G--CT-C-AA-C-T-C-C-G-A-A--A-C-T-G--C-C-T--C--T--GA-T-A-C-T-G-T--AT--A-G-C---T-A-G-A-G-A--T-----T-AG------TT-G-C-T-G-T-G---GG-C-GG-A--ATG--T-A-T-G-GTGT-A-G-CG-GT-G--A-A-A--TGC-TT-AG-AG-A-TC---A-T-A-C-A-G-A-AC-A-CC---GA--T--T--GC-GAA-G-G-C-A---G--C-…	Bacteria(100)	Bacteroidetes(100)	Bacteroidia(100)	Bacteroidales(100)	Rikenellaceae(100)	Alistipes(100)	Alistipes_unclassified(100)
Otu000037	0	0	4	0	0	0	4	151	308	660	51	233	35	368	139	262	60	628	85	295	39	615	579	86	140	171	68	368	53	1473	178	102	181	181	426	0	M02181_104_000000000-ANBGD_1_2102_5424_14870_1_N_0_1_(reversed)	T--AC--GG-AG-GAT--CCA-A-GC-G-T-T-AT-C-CGG-AT--TT-A-T-T-GG-GT--TT-A--AA-GG-GT-GC-G-TA-G-G-C-G-G--A-CT-A-T-T----AA-G-T-T-A--G-T-C-G--TT--A-AA-TC-G-T-GG-T-G--CT-T-AA-C-A-T-C-A-C-A--A-T-G-G--C-G-A--T--T--GA-T-A-C-T-G-G--TG--G-T-C---T-A-G-A-G-A--T-----T-AT------CT-G-C-A-G-C-G---GG-C-GG-A--ATG--T-G-T-A-GTGT-A-G-CG-GT-G--A-A-A--TGC-AT-AG-AT-A-TT---A-C-A-C-A-G-A-AC-A-CC---GA--T--T--GC-GAA-G-G-C-A---G--C-…	Bacteria(100)	Bacteroidetes(100)	Bacteroidetes_unclassified(100)	Bacteroidetes_unclassified(100)	Bacteroidetes_unclassified(100)	Bacteroidetes_unclassified(100)	Bacteroidetes_unclassified(100)
Otu000038	0	0	0	0	0	0	0	2784	1	1	169	992	13	16	0	0	0	0	330	0	0	474	2	0	0	0	0	0	1847	361	205	60	0	121	0	0	M02181_104_000000000-ANBGD_1_1101_8988_5214_1_N_0_1_(reversed)	T--AC--CG-GC-TGC--TCG-A-GT-G-A-T-GG-C-CAC-TA--TT-A-C-T-GG-GT--TT-A--AA-GC-GT-CC-G-TA-G-C-T-T-G--A-TT-A-T-T----AG-G-T-C-T--C-T-T-G--GG--A-AA-TC-T-T-CT-G-G--CT-T-AA-C-CAA-A-A-G-G--C-G-T-C--T-A-A--G--A--GA-T-A-C-C-G-G--CA--A-T-C---T-A-G-G-A-A--C-----T-GG------GA-G-A-G-G-T-A---AG-C-CG-T--ACT--T-C-G-G-GGGT-A-G-GA-GT-G--A-A-A--TCT-TG-TA-AT-C-CT---C-G-A-G-G-G-A-CG-A-CC---TA--T--G--GC-GAA-G-G-C-A---G--C-…	Bacteria(100)	Bacteria_unclassified(100)	Bacteria_unclassified(100)	Bacteria_unclassified(100)	Bacteria_unclassified(100)	Bacteria_unclassified(100)	Bacteria_unclassified(100)
Otu000039	0	1	4	0	0	0	1	49	492	270	220	65	349	332	649	338	385	173	149	53	1192	483	219	924	9	232	5	12	64	22	321	87	76	114	216	0	M02181_104_000000000-ANBGD_1_1113_5189_10046_1_N_0_1_(reversed)	T--AC--GG-AG-GAT--TCA-A-GC-G-T-T-AT-C-CGG-AT--TT-A-T-T-GG-GT--TT-A--AA-GG-GT-GC-G-TA-G-G-C-G-G--T-TA-G-A-T----AA-G-T-T-A--G-A-G-G--TT--A-AA-TG-T-C-GG-G-G--CT-C-AA-C-C-C-C-G-T-G--C-C-T-G--C-C-T--C--T--AA-T-A-C-T-G-T--TT--G-A-C---T-A-G-A-G-A--T-----T-AG------TT-G-C-T-G-T-G---GG-C-GG-A--ATG--T-A-T-A-GTGT-A-G-CG-GT-G--A-A-A--TGC-TT-AG-AT-A-TT---A-T-A-C-A-G-A-AC-C-CC---GA--T--T--GC-GAA-G-G-C-A---G--C-…	Bacteria(100)	Bacteroidetes(100)	Bacteroidia(100)	Bacteroidales(100)	Rikenellaceae(100)	Alistipes(100)	Alistipes_unclassified(100)
Otu000040	0	0	10019	0	2	0	7	0	0	905	0	2	0	0	0	0	145	0	0	12	0	201	11	0	5	182	0	1	2	99	4	7	3	22	7	0	M02181_104_000000000-ANBGD_1_1103_18177_12903_1_N_0_1_(reversed)	T--AC--GG-AG-GGT--GCA-A-GC-G-T-T-AT-C-CGG-AT--TT-A-T-T-GG-GT--TT-A--AA-GG-GT-GC-G-CA-G-G-C-G-G--C-GT-C-C-T----AA-G-T-C-A--G-T-G-G--TG--A-AA-GT-T-T-GC-A-G--CT-T-AA-C-T-G-T-A-A-A--A-G-T-G--C-C-A--T--T--GA-T-A-C-T-G-G--GA--T-G-C---T-T-G-A-G-T--G-----T-GG------TG-A-A-G-G-T-A---GG-C-GG-A--ATT--C-G-T-G-GTGT-A-G-CG-GT-G--A-A-A--TGC-AT-AG-AT-A-CC---A-C-G-A-A-G-A-AC-A-CC---GA--T--A--GC-GAA-G-G-C-A---G--C-…	Bacteria(100)	Bacteroidetes(100)	Sphingobacteria(100)	Sphingobacteriales(100)	Flammeovirgaceae(100)	Persicobacter(100)	Persicobacter_unclassified(100)
Otu000041	0	9	3	0	0	0	0	81	114	162	45	176	12	0	137	141	178	46	4	24	40	291	69	71	19	50	135	52	6	153	44	46	62	381	248	0	M02181_104_000000000-ANBGD_1_1101_16864_10351_1_N_0_1_(reversed)	T--AC--GG-AG-GAT--TCG-A-GC-G-T-T-AT-C-CGG-AT--TT-A-T-T-GG-GT--TT-A--AA-GG-GT-GC-G-TA-G-G-C-G-G--T-TA-A-A-T----AA-G-T-T-A--G-A-G-G--TT--A-AA-TG-T-C-GG-A-G--CT-T-AA-C-T-C-C-G-T-G--C-C-T-G--C-C-T--C--T--AA-T-A-C-T-G-T--TT--G-G-C---T-A-G-A-G-A--G-----T-AG------TT-G-C-A-G-T-A---GG-C-GG-A--ATG--T-A-T-G-GTGT-A-G-CG-GT-G--A-A-A--TGC-TT-AG-AT-A-TC---A-T-A-C-A-G-A-AC-C-CC---GA--T--T--GC-GAA-G-G-C-A---G--C-…	Bacteria(100)	Bacteroidetes(100)	Bacteroidia(100)	Bacteroidales(100)	Rikenellaceae(100)	Alistipes(100)	Alistipes_unclassified(100)
Otu000042	5	0	3	0	0	0	0	141	12	98	31	48	298	13	415	342	229	297	41	759	27	139	378	6	319	408	819	400	213	901	177	89	88	76	237	0	M02181_104_000000000-ANBGD_1_1101_24441_11376_1_N_0_1_(reversed)	T--AC--GG-AG-GGT--CCG-A-GC-G-T-T-AA-T-CGG-AA--TT-A-C-T-GG-GC--GT-A--AA-GC-GC-TC-G-TA-G-G-C-G-G--C-GA-A-G-C----AA-G-T-C-A--A-G-G-G--TG--A-AA-TC-C---CC-GCG--CT-C-AA-C-G-T-G-G-G-A--A-C-T-G--C-C-T--T--T--GA-A-A-C-T-G-C--TT--T-G-C---T-T-G-A-G-T--A-----T-GT------GA-G-A-G-G-A-T---GG-C-GG-A--ATT--C-C-T-A-GTGT-A-G-GA-GT-G--A-A-A--TCC-GT-AG-AT-A-TT---A-G-G-A-G-G-A-AC-A-TC---AG--T--G--GC-GAA-G-G-C-G---G--C-…	Bacteria(100)	Proteobacteria(100)	Proteobacteria_unclassified(100)	Proteobacteria_unclassified(100)	Proteobacteria_unclassified(100)	Proteobacteria_unclassified(100)	Proteobacteria_unclassified(100)
Otu000043	0	0	0	0	0	0	0	79	17	318	193	358	38	405	69	110	87	990	208	211	103	416	74	586	45	470	48	262	120	28	379	102	422	114	732	0	M02181_104_000000000-ANBGD_1_1101_18995_5704_1_N_0_1_(reversed)	T--AC--GG-AG-GAT--CCG-A-GC-G-T-T-AT-C-CGG-AT--TT-A-T-T-GG-GT--TT-A--AA-GG-GT-GC-G-TA-G-G-T-T-G--T-TA-T-T-T----AA-G-T-T-A--G-C-G-G--TG--A-AA-TA-C-C-AT-A-G--CT-C-AA-C-T-A-T-G-G-G--G-C-T-G--C-C-G--C--T--AA-A-A-C-T-G-A--GT--A-A-C---T-A-G-A-G-A--T-----T-GG------TT-G-C-A-G-T-A---GG-C-GG-A--ATG--T-G-T-A-GTGT-A-G-CG-GT-G--A-A-A--TGC-AT-AG-AT-A-TT---A-C-A-C-A-G-A-AC-A-CC---GA--T--T--GC-GAA-G-G-C-A---G--C-…	Bacteria(100)	Bacteroidetes(100)	Bacteroidetes_unclassified(100)	Bacteroidetes_unclassified(100)	Bacteroidetes_unclassified(100)	Bacteroidetes_unclassified(100)	Bacteroidetes_unclassified(100)
Otu000044	0	0	1	0	0	0	0	289	64	64	42	156	311	141	251	261	327	306	104	248	52	60	372	69	351	506	185	132	439	436	175	295	142	120	757	0	M02181_104_000000000-ANBGD_1_1104_12771_24180_1_N_0_1_(reversed)	T--AC--GG-GG-GGT--GCA-A-GC-G-T-T-AT-T-CGG-AA--TC-A-T-T-GG-GC--GT-A--AA-GA-GC-GC-G-TA-G-G-C-G-G--A-TA-T-G-T----AA-G-T-C-A--G-C-T-G--TG--A-AA-TC-C-C-GG-G-G--CT-C-AA-C-C-C-C-G-G-A--A-G-T-G--C-A-G--T--T--GA-T-A-C-T-G-T--GT--A-T-C---T-T-G-A-A-T--A-----T-GG------GA-G-A-G-G-A-A---AG-T-GG-A--ATT--C-C-T-G-GTGT-A-G-CG-GT-G--A-A-A--TGC-GT-AG-AT-A-TC---A-G-G-A-G-G-A-AT-A-CC---GG--T--G--GC-GAA-G-G-C-G---A--C-…	Bacteria(100)	Proteobacteria(100)	Deltaproteobacteria(100)	Desulfobacterales(100)	Desulfobacteraceae(100)	Desulfobacteraceae_unclassified(98)	Desulfobacteraceae_unclassified(98)
Otu000045	0	0	3	0	0	0	0	259	318	445	146	289	228	261	401	167	260	329	235	280	130	279	257	105	252	209	233	243	135	132	228	404	222	443	308	0	M02181_104_000000000-ANBGD_1_1107_20683_22640_1_N_0_1_(reversed)	T--AC--GT-AG-GTG--GCA-A-GC-G-T-T-AT-C-CGG-AT--TT-A-C-T-GG-GT--GT-A--AA-GG-GC-GT-G-TA-G-G-C-G-G--G-AA-A-G-C----AA-G-T-C-A--G-A-T-G--TG--A-AA-TC-T-C-CG-G-G--CT-C-AA-C-T-C-G-G-A-G--T-C-T-G--C-A-T--T--T--GA-A-A-C-T-G-T--TT--T-T-C---T-T-G-A-G-T--G-----T-CG------GA-G-A-G-G-T-A---AT-C-GG-A--ATT--C-C-G-T-GTGT-A-G-CG-GT-G--A-A-A--TGC-GT-AG-AT-A-TA---C-G-G-A-G-G-A-AC-A-CC---AG--T--G--GC-GAA-G-G-C-G---G--A-…	Bacteria(100)	Firmicutes(100)	Clostridia(100)	Clostridiales(100)	Oscillospiraceae(100)	Oscillibacter(100)	Oscillibacter_unclassified(100)
Otu000046	0	0	0	0	0	0	0	258	278	397	347	517	149	874	108	71	305	205	344	117	270	488	28	700	511	172	421	53	67	197	33	139	468	43	198	0	M02181_104_000000000-ANBGD_1_1102_11850_10677_1_N_0_1_(reversed)	T--AC--AG-AG-GTC--TCA-A-GC-G-T-T-GT-T-CGG-AA--TC-A-C-T-GG-GC--GT-A--AA-GG-GT-AC-G-TA-G-G-C-G-G--T-AA-C-A-T----AA-G-T-C-G--T-G-C-G--TG--A-AA-GG-C-A-GG-G-G--CT-C-AA-C-C-C-C-T-G-G--A-G-T-G--C-G-C--A--T--GA-T-A-C-T-G-T--GA--T-A-C---T-A-G-A-G-A--C-----A-TG------GA-G-G-G-G-G-A---AC-T-GG-A--ATT--C-T-T-G-GTGT-A-G-CA-GT-G--A-A-A--TGC-GT-AG-AT-A-TC---A-A-G-A-G-G-A-AG-A-CT---CG--T--G--GC-GAA-G-G-C-G---A--G-…	Bacteria(100)	Verrucomicrobia(100)	Verrucomicrobiae(100)	Verrucomicrobiales(100)	Verrucomicrobiaceae(100)	Persicirhabdus(78)	Persicirhabdus_unclassified(78)
Otu000047	0	0	0	0	0	0	0	180	536	550	250	235	320	289	229	293	127	208	258	108	195	64	102	347	16	235	46	71	316	12	117	290	74	354	149	0	M02181_104_000000000-ANBGD_1_2106_20786_18774_1_N_0_1_(reversed)	T--AC--GT-AT-GGG--GCA-A-GC-G-T-T-GT-T-CGG-AA--TG-A-C-T-GG-GC--GT-A--AA-GG-GT-GC-G-TA-G-G-T-G-G--T-TG-T-G-T----AA-G-T-C-A--G-T-A-G--TG--A-AA-TT-C-C-GA-G-G--CT-C-AA-C-T-T-C-G-G-C--G-C-T-A--C-T-A--C--T--GA-T-A-C-T-A-T--AT--A-A-C---T-T-G-A-G-T--G-----C-AG------GA-G-A-G-G-T-A---AA-T-GG-A--ATT--C-C-T-A-GTGT-A-G-CG-GT-G--G-A-A--TGC-GT-AG-AT-A-TT---A-G-G-A-G-G-A-AC-A-CC---AG--A--G--GC-GAA-G-G-C-G---A--T-…	Bacteria(100)	Firmicutes(100)	Clostridia(100)	Clostridiales(100)	Clostridiales_unclassified(100)	Clostridiales_unclassified(100)	Clostridiales_unclassified(100)
Otu000048	0	3	0	2	0	0	0	24	598	2073	435	355	4	27	458	78	164	79	20	139	29	619	336	0	454	66	212	4	121	125	20	349	787	1083	23	0	M02181_104_000000000-ANBGD_1_1104_20246_24681_1_N_0_1_(reversed)	T--AC--GT-AG-GGG--GCA-A-GC-G-T-T-AT-C-CGG-AT--TT-A-C-T-GG-GT--GT-A--AA-GG-GA-GC-G-TA-G-A-C-G-G--T-AT-A-T-C----AA-G-T-C-A--G-A-T-G--TG--A-AA-GC-C-C-AA-G-G--CT-T-AA-C-T-T-T-G-G-G--A-C-T-G--C-A-T--T--T--GA-A-A-C-T-G-A--TA--A-A-C---T-A-G-A-G-T--G-----C-AG------GA-G-A-G-G-T-A---AG-T-GG-A--ATT--C-C-T-A-GTGT-A-G-CG-GT-G--A-A-A--TGC-GT-AG-AT-A-TT---A-G-G-A-G-G-A-AC-A-CC---GG--T--G--GC-GAA-G-G-C-G---G--C-…	Bacteria(100)	Firmicutes(100)	Clostridia(100)	Clostridiales(100)	Lachnospiraceae(96)	Lachnospiraceae_unclassified(91)	Lachnospiraceae_unclassified(91)
Otu000049	0	0	0	0	0	0	0	215	547	307	280	323	224	258	328	306	81	278	272	52	92	45	100	537	20	140	89	96	183	34	129	389	137	252	120	0	M02181_104_000000000-ANBGD_1_1106_4693_20906_1_N_0_1_(reversed)	T--AC--GT-AG-GGA--GCA-A-GC-G-T-T-GT-C-CGG-AA--TG-A-C-T-GG-GC--GT-A--AA-GG-GT-GC-G-TA-G-G-T-G-G--C-TA-GTA-T----AA-G-T-C-A--G-T-A-G--TG--A-AA-TT-C-C-GA-G-G--CT-C-AA-C-T-T-C-G-G-C--G-C-T-A--C-T-A--C--T--GA-T-A-C-T-A-T--CT--A-G-C---T-T-G-A-G-T--G-----C-AG------GA-G-A-G-G-C-A---AA-T-GG-A--ATT--C-C-T-A-GTGT-A-G-CG-GT-G--G-A-A--TGC-GT-AG-AT-A-TT---A-G-G-A-G-G-A-AC-A-TC---AG--A--G--GC-GAA-G-G-C-G---A--T-…	Bacteria(100)	Firmicutes(100)	Clostridia(100)	Clostridiales(100)	Clostridiales_unclassified(100)	Clostridiales_unclassified(100)	Clostridiales_unclassified(100)
Otu000050	0	0	2	0	0	0	1	191	78	138	114	150	90	79	122	197	313	317	93	306	33	1199	187	58	351	198	412	190	75	167	134	141	53	94	175	0	M02181_104_000000000-ANBGD_1_1102_11634_10325_1_N_0_1_(reversed)	T--AC--GT-AG-GGG--GCG-A-GC-G-T-T-AT-C-CGG-AA--TT-A-T-T-GG-GC--GT-A--AA-GA-GT-GC-G-TA-G-G-T-G-G--T-TA-T-G-T----AA-G-C-G-T--G-A-G-G--TG--A-AA-GG-C-A-AT-A-G--CT-T-AA-C-T-A-T-T-G-T--A---A-G--C-C-T--T--G--CG-A-A-C-T-G-C--GT--A-A-C---T-T-G-A-G-T--G-----C-AG------GA-G-A-G-G-A-A---AG-C-GG-A--ATT--C-C-T-A-GTGT-A-G-CG-GT-G--A-A-A--TGC-GT-AG-AT-A-TT---A-G-G-A-G-G-A-AC-A-CC---AG--T--G--GC-GAA-G-G-C-G---G--C-…	Bacteria(100)	Firmicutes(100)	Clostridia(100)	Clostridiales(100)	Clostridiales_Family_XIII._Incertae_Sedis(100)	Anaerovorax(99)	Anaerovorax_unclassified(99)
Otu000051	0	0	0	0	0	0	1	303	163	243	189	98	43	160	166	218	166	182	59	64	172	245	404	118	91	63	45	986	60	39	123	116	312	31	109	0	M02181_104_000000000-ANBGD_1_1101_18980_23949_1_N_0_1_(reversed)	T--AC--AG-AG-GTC--TCA-A-GC-G-T-T-GT-T-CGG-AA--TC-A-C-T-GG-GC--GT-A--AA-GG-GT-AC-G-TA-G-G-C-G-G--C-GC-C-A-T----AA-G-T-C-G--T-G-C-G--TG--A-AA-GG-C-A-AG-G-G--CT-C-AA-C-C-C-T-T-G-G--A-G-T-G--C-G-C--A--T--GA-T-A-C-T-G-T--GG--T-G-C---T-A-G-A-G-C--A-----A-TG------GA-G-A-G-G-G-A---AC-T-GG-A--ATT--C-T-T-G-GTGT-A-G-CA-GT-G--A-A-A--TGC-GT-AG-AT-A-TC---A-A-G-A-G-G-A-AG-A-CT---CG--T--G--GC-GAA-G-G-C-G---A--G-…	Bacteria(100)	Verrucomicrobia(100)	Verrucomicrobiae(100)	Verrucomicrobiales(100)	Verrucomicrobiaceae(100)	Persicirhabdus(88)	Persicirhabdus_unclassified(88)
Otu000052	0	98	11	0	8	0	20	1	200	55	433	249	8	99	1	2	66	10	16	218	2234	737	14	3	20	44	2	18	13	48	27	99	9	190	36	0	M02181_104_000000000-ANBGD_1_1102_24298_26243_1_N_0_1_(reversed)	T--AC--GG-AG-GGT--GCA-A-GC-G-T-T-AA-T-CGG-AA--TT-A-C-T-GG-GC--GT-A--AA-GC-GT-GC-G-TA-G-G-C-G-G--T-CT-G-A-T----AA-G-T-T-G--G-A-T-G--TG--A-AA-GC-C-C-CG-G-G--CT-C-AA-C-C-T-G-G-G-A--A-C-T-G--C-A-T--C--C--AA-A-A-C-T-G-T--CA--G-A-C---T-T-G-A-A-T--G-----C-GG------AA-G-A-G-G-G-G---TG-T-GG-A--ATT--T-C-C-T-GTGT-A-G-CG-GT-G--A-A-A--TGC-GT-AG-AT-A-TA---G-G-A-A-G-G-A-AC-A-TC---AG--T--G--GC-GAA-G-G-C-G---A--C-…	Bacteria(100)	Proteobacteria(100)	Gammaproteobacteria(100)	Gammaproteobacteria_unclassified(100)	Gammaproteobacteria_unclassified(100)	Gammaproteobacteria_unclassified(100)	Gammaproteobacteria_unclassified(100)
Otu000053	0	0	0	0	0	0	0	733	31	78	9	54	37	107	72	8	346	183	38	6	7	198	228	0	66	0	2	54	42	198	18	15	13	121	79	0	M02181_104_000000000-ANBGD_1_1104_23980_6794_1_N_0_1_(reversed)	T--AC--GG-AG-GAT--CCC-A-GC-G-T-T-AT-C-CGG-AT--TT-A-T-T-GG-GT--TT-A--AA-GG-GT-GC-G-TA-G-G-T-T-G--C-AA-T-G-T----AA-G-T-C-T--G-G-G-G--TG--A-AA-AC-G-G-AA-T-G--CT-C-AA-C-A-T-T-C-C-G--C-T-T-G--C-C-T--T--G--GA-A-A-C-T-G-T--GT--A-G-C---T-A-G-A-G-A--A-----T-GG------AT-G-C-A-G-A-T---GG-C-GG-A--ATG--T-G-T-A-GTGT-A-G-CG-GT-G--A-A-A--TGC-TT-AG-AT-A-TT---A-C-A-C-A-G-A-AC-A-CC---GA--T--T--GC-GAA-G-G-C-A---G--C-…	Bacteria(100)	Bacteroidetes(100)	Bacteroidetes_unclassified(100)	Bacteroidetes_unclassified(100)	Bacteroidetes_unclassified(100)	Bacteroidetes_unclassified(100)	Bacteroidetes_unclassified(100)
Otu000054	0	0	0	0	0	0	0	103	19	705	290	156	61	94	15	6	253	140	150	17	94	295	342	50	34	64	69	237	127	105	29	38	132	69	143	0	M02181_104_000000000-ANBGD_1_2101_27636_10337_1_N_0_1_(reversed)	T--AC--AG-AG-GTC--TCA-A-GC-G-T-T-GT-T-CGG-AA--TC-A-C-T-GG-GC--GT-A--AA-GG-GT-AC-G-TA-G-G-C-A-G--C-AC-T-A-T----AA-G-T-C-G--T-G-C-G--TG--A-AA-GG-C-A-GG-G-G--CT-C-AA-C-C-C-C-T-G-G--A-G-T-G--C-G-C--A--T--GA-A-A-C-T-G-T--AG--A-G-C---T-A-G-A-G-G--C-----A-TG------GA-G-A-G-G-G-A---AC-T-GG-A--ACT--C-T-T-G-GTGT-A-G-CA-GT-G--A-A-A--TGC-GT-AG-AT-A-TC---A-A-G-A-A-G-A-AG-A-CT---CG--T--G--GC-GAA-G-G-C-G---A--G-…	Bacteria(100)	Verrucomicrobia(100)	Verrucomicrobiae(100)	Verrucomicrobiales(100)	Verrucomicrobiaceae(100)	Persicirhabdus(96)	Persicirhabdus_unclassified(96)
Otu000055	0	0	0	0	0	0	0	59	183	127	96	105	165	280	158	53	747	610	143	250	116	32	169	484	42	535	45	28	65	27	148	430	149	297	110	0	M02181_104_000000000-ANBGD_1_1102_7894_5032_1_N_0_1_(reversed)	T--AC--GG-AG-GAT--TCG-A-GC-G-T-T-AT-C-CGG-AT--TT-A-T-T-GG-GT--TT-A--AA-GG-GT-GC-G-TA-G-G-C-T-G--T-TA-T-A-T----AA-G-T-T-A--G-A-G-G--TG--A-AA-TC-T-C-GG-G-G--CT-C-AA-C-T-C-C-G-A-A--A-C-T-G--C-C-T--C--T--GA-T-A-C-T-G-T--AT--A-G-C---T-A-G-A-T-A--T-----T-AG------TT-G-C-T-G-T-G---GG-C-GG-A--ATG--T-A-T-G-GTGT-A-G-CG-GT-G--A-A-A--TGC-TT-AG-AG-A-TC---A-T-A-C-A-G-A-AC-A-CC---GA--T--T--GC-GAA-G-G-C-A---G--C-…	Bacteria(100)	Bacteroidetes(100)	Bacteroidia(100)	Bacteroidales(100)	Rikenellaceae(100)	Alistipes(100)	Alistipes_unclassified(100)
Otu000056	0	17	0	0	0	0	0	2	139	14	9	63	1043	106	71	19	36	0	57	0	40	0	4	14	35	16	28	44	1627	8	36	507	104	25	174	0	M02181_104_000000000-ANBGD_1_1101_12044_17014_1_N_0_1_(reversed)	T--AC--GG-AG-GAT--TCG-A-GC-G-T-T-AT-C-CGG-AT--TT-A-T-T-GG-GT--TT-A--AA-GG-GT-GC-G-TA-G-G-C-G-G--T-TA-T-A-T----AA-G-T-T-A--G-A-G-G--TA--A-AA-TG-T-C-GG-A-G--CT-T-AA-C-T-T-C-G-T-G--C-C-A-G--C-C-T--C--T--AA-T-A-C-T-G-T--AT--G-A-C---T-A-G-A-G-A--T-----T-AG------TT-G-C-A-G-T-A---GG-C-GG-A--ATG--T-A-T-G-GTGT-A-G-CG-GT-G--A-A-A--TGC-TT-AG-AT-A-TC---A-T-A-C-A-G-A-AC-A-CC---GA--T--T--GC-GAA-G-G-C-A---G--C-…	Bacteria(100)	Bacteroidetes(100)	Bacteroidia(100)	Bacteroidales(100)	Rikenellaceae(100)	Alistipes(100)	Alistipes_unclassified(100)
Otu000057	0	0	0	0	0	0	0	105	391	176	159	23	65	96	371	21	39	63	100	66	209	41	47	29	32	338	88	91	593	53	219	166	5	60	77	0	M02181_104_000000000-ANBGD_1_1109_22936_16554_1_N_0_1_(reversed)	T--AC--GG-AG-GAT--TCG-A-GC-G-T-T-AT-C-CGG-AT--TT-A-T-T-GG-GT--TT-A--AA-GG-GT-GC-G-TA-G-G-C-G-G--T-TT-T-A-T----AA-G-T-T-A--G-A-G-G--TT--A-AA-TG-T-C-GG-G-G--CT-C-AA-C-C-C-C-G-T-G--C-C-T-G--C-C-T--C--T--AA-T-A-C-T-G-T--AT--G-A-C---T-A-G-A-G-A--T-----T-AG------AT-G-C-T-G-T-G---GG-C-GG-A--ATG--A-G-T-A-GTGT-A-G-CG-GT-G--A-A-A--TGC-TT-AG-AT-A-TT---A-C-T-C-A-G-A-AC-A-CC---GA--T--T--GC-GAA-G-G-C-A---G--C-…	Bacteria(100)	Bacteroidetes(100)	Bacteroidia(100)	Bacteroidales(100)	Rikenellaceae(100)	Alistipes(100)	Alistipes_unclassified(100)
Otu000058	0	5	1	0	0	0	0	119	75	300	184	66	81	53	93	121	83	98	30	306	29	95	348	9	451	141	157	110	75	69	72	93	202	106	84	0	M02181_104_000000000-ANBGD_1_2104_19303_25010_1_N_0_1_(reversed)	T--AC--GT-AG-GTA--GCG-A-GC-G-T-T-GT-C-CGG-AT--TT-A-C-T-GG-GT--GT-A--AA-GG-GT-GC-G-TA-G-G-C-G-G--G-AC-A-G-C----AA-G-T-C-A--G-G-T-G--TG--A-AA-AT-T-A-TG-G-G--CT-C-AA-C-C-C-A-T-A-A--C-C-T-G--C-A-C--T--T--GA-A-A-C-T-G-T--TG--T-T-C---T-T-G-A-G-T--G-----A-TG------GA-G-A-G-G-T-A---AG-T-GG-A--ATT--C-C-T-A-GTGT-A-G-CG-GT-G--A-A-A--TGC-GT-AG-AT-A-TT---A-G-G-A-G-G-A-AC-A-CC---AG--T--G--GC-GAA-G-G-C-G---A--C-…	Bacteria(100)	Firmicutes(100)	Clostridia(100)	Clostridiales(100)	Clostridiales_unclassified(100)	Clostridiales_unclassified(100)	Clostridiales_unclassified(100)
Otu000059	0	5	0	0	0	0	2	120	179	399	164	102	101	142	135	62	250	254	105	203	125	158	140	252	66	131	53	103	137	374	140	280	121	315	234	0	M02181_104_000000000-ANBGD_1_1106_16490_28572_1_N_0_1_(reversed)	T--AC--GG-AG-GAT--TCG-A-GC-G-T-T-AT-C-CGG-AT--TT-A-T-T-GG-GT--TT-A--AA-GG-GT-GC-G-TA-G-G-C-G-G--T-TA-G-A-T----AA-G-T-T-A--G-A-G-G--TG--A-AA-TC-T-C-GG-G-G--CT-C-AA-C-C-C-T-G-A-A--A-C-T-G--C-C-T--C--T--GA-T-A-C-T-G-T--TT--A-G-C---T-A-G-A-G-A--T-----T-AG------TT-G-C-T-G-T-G---GG-C-GG-A--ATG--T-A-T-G-GTGT-A-G-CG-GT-G--A-A-A--TGC-TT-AG-AG-A-TC---A-T-A-C-A-G-A-AC-A-CC---GA--T--T--GC-GAA-G-G-C-A---G--C-…	Bacteria(100)	Bacteroidetes(100)	Bacteroidia(100)	Bacteroidales(100)	Rikenellaceae(100)	Alistipes(100)	Alistipes_unclassified(100)
Otu000060	0	0	0	0	0	0	0	71	20	223	128	267	120	102	111	159	34	19	666	196	14	0	172	125	7	341	90	0	75	35	438	87	74	215	181	0	M02181_104_000000000-ANBGD_1_1104_21426_27302_1_N_0_1_(reversed)	T--AC--GG-AG-GAT--CCA-A-GC-G-T-T-AT-C-CGG-AT--TT-A-T-T-GG-GT--TT-A--AA-GG-GT-GC-G-TA-G-G-C-T-G--C-TA-T-T-T----AA-G-T-C-T--G-G-G-G--TG--A-AA-AC-G-G-AA-A-G--CT-C-AA-C-T-T-T-C-C-G--C-T-T-G--C-C-T--T--G--GA-A-A-C-T-G-A--AT--A-G-C---T-A-G-A-G-A--T-----T-GG------AT-G-C-A-G-A-T---GG-C-GG-A--ATG--T-G-T-A-GTGT-A-G-CG-GT-G--A-A-A--TGC-TT-AG-AT-A-TT---A-C-A-C-A-G-A-AC-A-CC---GA--T--T--GC-GAA-G-G-C-A---G--C-…	Bacteria(100)	Bacteroidetes(100)	Bacteroidetes_unclassified(100)	Bacteroidetes_unclassified(100)	Bacteroidetes_unclassified(100)	Bacteroidetes_unclassified(100)	Bacteroidetes_unclassified(100)
Otu000061	0	0	0	0	4	0	0	91	90	69	90	118	33	46	46	32	73	56	14	44	3	3144	25	25	109	20	55	61	84	202	142	107	55	179	167	0	M02181_104_000000000-ANBGD_1_1104_28492_17011_1_N_0_1_(reversed)	T--AC--GT-AG-GGA--GCA-A-GC-G-T-T-AT-C-CGG-AT--TT-A-C-T-GG-GT--GT-A--AA-GG-GC-GC-G-TA-G-G-C-G-G--G-AC-T-G-C----AA-G-T-C-A--G-A-T-G--TG--A-AA-TC-T-T-AG-G-G--CT-C-AA-C-C-C-T-G-A-A--A-C-T-G--C-A-T--T--T--GA-A-A-C-T-G-T--AG--T-T-C---T-T-G-A-G-T--G-----A-TG------GA-G-A-G-G-C-A---AG-T-GG-A--ATT--C-C-T-A-GTGT-A-G-CG-GT-G--G-A-A--TGC-GT-AG-AT-A-TT---A-G-G-A-G-G-A-AC-A-CC---AG--T--G--GC-GAA-G-G-C-G---A--C-…	Bacteria(100)	Firmicutes(100)	Clostridia(100)	Clostridiales(100)	Ruminococcaceae(100)	Papillibacter(100)	Papillibacter_unclassified(100)
Otu000062	0	15	0	0	0	0	0	162	280	235	115	183	167	359	257	282	319	301	261	245	128	34	69	382	11	246	51	66	109	7	211	352	119	386	384	0	M02181_104_000000000-ANBGD_1_1113_25540_14490_1_N_0_1_(reversed)	T--AC--GG-AG-GAT--TCA-A-GC-G-T-T-AT-C-CGG-AT--TT-A-T-T-GG-GT--TT-A--AA-GG-GT-GC-G-TA-G-G-C-G-G--T-TT-G-A-T----AA-G-T-T-A--G-A-G-G--TG--A-AA-TC-T-C-GG-A-G--CT-C-AA-C-T-C-C-G-A-A--A-C-T-G--C-C-T--C--T--GA-T-A-C-T-G-T--CA--G-A-C---T-A-G-A-G-A--G-----T-AG------TT-G-C-T-G-T-G---GG-C-GG-A--ATG--T-A-T-G-GTGT-A-G-CG-GT-G--A-A-A--TGC-TT-AG-AG-A-TC---A-T-A-C-A-G-A-AC-A-CC---GA--T--T--GC-GAA-G-G-C-A---G--C-…	Bacteria(100)	Bacteroidetes(100)	Bacteroidia(100)	Bacteroidales(100)	Rikenellaceae(100)	Alistipes(100)	Alistipes_unclassified(100)
Otu000063	0	1	0	4	0	0	0	179	234	86	244	95	177	321	157	247	192	306	62	220	157	280	248	176	59	117	208	68	132	43	168	387	41	568	192	0	M02181_104_000000000-ANBGD_1_1102_25515_24797_1_N_0_1_(reversed)	T--AC--GG-AG-GAT--TCG-A-GC-G-T-T-AT-C-CGG-AT--TT-A-T-T-GG-GT--TT-A--AA-GG-GT-GC-G-TA-G-G-T-G-G--T-TT-T-A-T----AA-G-T-T-A--G-T-C-G--TT--A-AA-GA-G-T-CA-G-G--CT-T-AA-C-C-T-G-A-T-C--A-T-G-G--C-G-A--T--T--GA-T-A-C-T-G-T--AG--G-A-C---T-A-G-A-G-A--G-----C-AG------TT-G-C-G-G-T-A---GG-C-GG-A--ATG--A-G-T-A-GTGT-A-G-CG-GT-G--A-A-A--TGC-TT-AG-AT-A-TT---A-C-T-C-A-G-A-AC-A-CC---GA--T--T--GC-GAA-G-G-C-A---G--C-…	Bacteria(100)	Bacteroidetes(100)	Bacteroidia(100)	Bacteroidales(100)	Bacteroidales_unclassified(100)	Bacteroidales_unclassified(100)	Bacteroidales_unclassified(100)
Otu000064	0	0	3	0	0	0	0	325	137	258	212	28	38	129	75	89	327	172	151	199	36	781	130	60	453	81	64	202	125	73	29	49	125	89	210	0	M02181_104_000000000-ANBGD_1_1110_28573_13626_1_N_0_1_(reversed)	T--AC--GG-GG-GAT--GCG-A-GC-G-T-T-AT-C-CGG-AT--TT-A-T-T-GG-GT--TT-A--AA-GG-GT-GC-G-TA-G-G-C-G-G--T-TA-A-A-T----AA-G-T-T-A--G-T-G-G--TC--A-AA-TT-T-C-CA-T-G--CT-C-AA-C-A-T-G-G-T-C--T-C---G--C-C-A--T--T--AA-A-A-C-T-G-T--TT--G-A-C---T-C-G-A-G-T--A-----C-AG------TC-G-A-G-G-T-A---GG-C-GG-A--ATA--A-G-T-T-AAGT-A-G-CG-GT-G--A-A-A--TGC-TT-AG-AT-A-TA---A-C-T-T-G-G-A-AC-T-CC---GA--T--T--GC-GAA-G-G-C-A---G--C-…	Bacteria(100)	Bacteroidetes(100)	Bacteroidia(100)	Bacteroidales(100)	Bacteroidales_unclassified(100)	Bacteroidales_unclassified(100)	Bacteroidales_unclassified(100)
Otu000065	0	0	0	0	0	0	0	88	105	87	101	219	105	273	258	135	199	140	88	32	74	319	33	190	97	88	261	262	178	62	69	26	106	107	90	0	M02181_104_000000000-ANBGD_1_1101_23813_7920_1_N_0_1_(reversed)	T--AC--AG-AG-GTC--TCA-A-GC-G-T-T-GT-T-CGG-AA--TC-A-C-T-GG-GC--GT-A--AA-GG-GT-AC-G-TA-G-G-C-G-G--C-TC-A-A-T----AA-G-T-C-G--T-G-C-G--TG--A-AA-GG-C-A-GG-G-G--CT-C-AA-C-C-C-C-T-G-G--A-G-T-G--C-G-C--A--T--GA-A-A-C-T-G-T--AG--A-G-C---T-A-G-A-G-A--G-----A-TG------GA-G-A-G-G-G-A---AC-T-GG-A--ATT--C-T-T-G-GTGT-A-G-CA-GT-G--A-A-A--TGC-GT-AG-AT-A-TC---A-A-G-A-G-G-A-AG-A-CT---CG--T--G--GC-GAA-G-G-C-G---A--G-…	Bacteria(100)	Verrucomicrobia(100)	Verrucomicrobiae(100)	Verrucomicrobiales(100)	Verrucomicrobiaceae(100)	Persicirhabdus(80)	Persicirhabdus_unclassified(80)
Otu000066	0	0	0	0	0	0	0	2431	0	1	12	354	6	6	0	0	0	0	272	0	0	146	0	0	0	0	0	0	1372	170	148	44	0	106	0	0	M02181_104_000000000-ANBGD_1_1108_13096_28958_1_N_0_1_(reversed)	T--AC--CG-GC-TGC--TCG-A-GT-G-A-T-GG-C-CAC-TA--TT-A-C-T-GG-GT--TT-A--AA-GC-GT-CC-G-TA-G-C-T-T-G--A-TT-A-T-T----AG-G-T-C-T--C-T-T-G--GG--A-AA-TC-T-T-CT-G-G--CT-T-AACC-A-A-A-A-G-G--C-G-T-C--T-A-A--G--A--GA-T-A-C-C-G-G--CA--A-T-C---T-A-G-G-A-A--C-----T-GG------GA-G-A-G-G-T-A---AG-C-CG-T--ACT--T-C-G-G-GGGT-A-G-GA-GT-G--A-A-A--TCT-TG-TA-AT-C-CT---C-G-A-G-G-G-A-CG-A-CC---TA--T--G--GC-GAA-G-G-C-A---G--C-…	Bacteria(100)	Bacteria_unclassified(100)	Bacteria_unclassified(100)	Bacteria_unclassified(100)	Bacteria_unclassified(100)	Bacteria_unclassified(100)	Bacteria_unclassified(100)
Otu000067	0	0	0	0	0	0	1	198	228	253	80	166	102	111	128	193	116	448	155	185	45	285	403	102	161	180	163	87	161	53	87	150	146	104	175	0	M02181_104_000000000-ANBGD_1_1105_15192_24222_1_N_0_1_(reversed)	T--AC--GT-AG-GTG--GCA-A-GC-G-T-T-AT-C-CGG-AT--TT-A-C-T-GG-GT--GT-A--AA-GG-GC-GT-G-TA-G-G-C-G-G--G-AC-T-A-T----AA-G-T-C-A--G-A-T-G--TG--A-AA-TC-T-C-CG-G-G--CT-C-AA-C-T-C-G-G-A-G--T-C-T-G--C-A-T--T--T--GA-A-A-C-T-A-T--AG--T-T-C---T-T-G-A-G-T--G-----T-CG------GA-G-A-G-G-T-A---AT-C-GG-A--ATT--C-C-A-T-GTGT-A-G-CG-GT-G--G-A-A--TGC-GT-AG-AT-A-TA---T-G-G-A-G-G-A-AC-A-CC---AG--T--G--GC-GAA-G-G-C-G---G--A-…	Bacteria(100)	Firmicutes(100)	Clostridia(100)	Clostridiales(100)	Oscillospiraceae(94)	Oscillibacter(94)	Oscillibacter_unclassified(94)
Otu000068	0	0	5	1	0	0	0	170	188	364	97	141	142	47	48	81	301	361	101	177	41	390	246	37	105	141	133	114	183	221	131	51	82	96	185	0	M02181_104_000000000-ANBGD_1_1111_13228_9893_1_N_0_1_(reversed)	T--AC--GG-AG-GAT--TCG-A-GC-G-T-T-AT-C-CGG-AT--TT-A-T-T-GG-GT--TT-A--AA-GG-GT-GC-G-TA-G-G-T-T-G--T-AA-T-T-T----AA-G-T-T-A--G-T-G-G--TC--A-AA-TG-T-A-GT-G-G--CT-T-AA-C-C-A-T-T-T-A--T-T-C-G--C-C-A--T--T--AA-T-A-C-T-G-A--AT--T-A-C---T-A-G-A-G-T--A-----T-GT------AT-G-C-A-G-C-A---GG-C-GG-A--ATG--T-G-T-A-GTGT-A-G-CG-GT-G--A-A-A--TGC-TT-AG-AT-A-TT---A-C-A-C-A-G-A-AC-A-CC---AA--T--T--GC-GAA-G-G-C-A---G--C-…	Bacteria(100)	Bacteroidetes(100)	Bacteroidetes_unclassified(100)	Bacteroidetes_unclassified(100)	Bacteroidetes_unclassified(100)	Bacteroidetes_unclassified(100)	Bacteroidetes_unclassified(100)
Otu000069	0	0	0	0	0	0	0	105	7	19	32	27	54	19	136	130	139	107	7	249	9	322	299	18	921	389	626	32	32	141	82	23	119	36	619	0	M02181_104_000000000-ANBGD_1_1101_16906_17052_1_N_0_1_(reversed)	T--AC--GT-AG-GGT--GCG-A-GC-G-T-T-AA-T-CGG-AA--TT-A-C-T-GG-GC--GT-A--AA-GC-GT-GC-G-CA-G-G-C-G-G--T-TG-T-G-T----AA-G-A-C-A--G-G-T-G--TG--A-AA-TG-C-C-CG-G-G--CT-T-AA-C-C-T-G-G-G-A--A-C-T-G--C-A-C--T--T--GT-G-A-C-T-G-C--AC--G-G-C---T-A-G-A-G-T--G-----T-GT------CA-G-A-G-G-G-G---GG-T-AG-A--ATT--C-C-A-C-GTGT-A-G-CA-GT-G--A-A-A--TGC-GT-AG-AT-A-TG---T-G-G-A-G-G-A-AT-A-CC---GA--T--G--GC-GAA-G-G-C-A---G--C-…	Bacteria(100)	Proteobacteria(100)	Betaproteobacteria(100)	Burkholderiales(100)	Oxalobacteraceae(90)	Oxalobacteraceae_unclassified(84)	Oxalobacteraceae_unclassified(84)
Otu000070	0	0	2	0	0	0	0	50	269	621	99	109	37	65	195	93	220	152	78	65	1046	150	469	108	110	76	103	147	90	32	58	201	514	230	73	0	M02181_104_000000000-ANBGD_1_1110_17076_19212_1_N_0_1_(reversed)	T--AC--GT-AG-GGA--GCA-A-GC-G-T-T-GT-C-CGG-AA--TT-A-C-T-GG-GT--GT-A--AA-GG-GA-GT-G-TA-G-G-C-G-GT-T-TT---T-T----AG-G-T-C-A--G-G-T-G--TG--A-AA-TA-C-A-TG-G-G--CT-C-AA-C-C-C-A-T-G-A--A-C-T-G--C-A-C--T--T--GA-A-A-C-C-G-G--AG--A-A-C---T-T-G-A-G-T--G-----A-AG------TA-G-A-G-G-T-A---AG-C-GG-A--ATT--C-C-T-A-GTGT-A-G-CG-GT-G--A-A-A--TGC-GT-AG-AT-A-TT---A-G-G-A-G-G-A-AC-A-TC---AG--T--G--GC-GAA-G-G-C-G---G--C-…	Bacteria(100)	Firmicutes(100)	Clostridia(100)	Clostridiales(100)	Ruminococcaceae(67)	Ruminococcus(60)	Ruminococcus_unclassified(60)
Otu000071	1	0	2	0	1	0	0	22	0	33	36	836	17	5	11	9	393	6	2	43	1	2718	1705	0	223	34	370	54	37	545	13	3	111	26	27	0	M02181_104_000000000-ANBGD_1_1101_16068_4677_1_N_0_1_(reversed)	T--AC--GG-AG-GGT--GCG-A-GC-G-T-T-AA-T-CGG-AA--TT-A-C-T-GG-GC--GT-A--AA-GC-GC-AC-G-TA-G-G-C-T-G--T-TA-A-G-T----AA-G-T-C-A--G-G-G-G--TG--A-AA-TG-C-C-AG-G-G--CT-C-AA-C-C-T-T-G-G-A--A-C-T-G--C-C-T--T--T--GA-T-A-C-T-G-C--TT--G-A-C---T-T-G-A-A-T--T-----C-GG------GA-G-A-G-G-G-T---AG-T-GG-A--ATT--T-C-A-G-GTGT-A-G-GA-GT-G--A-A-A--TCC-GT-AG-AT-A-TC---T-G-G-A-G-G-A-AC-A-TC---AG--T--G--GC-GAA-G-G-C-G---A--C-…	Bacteria(100)	Proteobacteria(100)	Deltaproteobacteria(100)	Desulfovibrionales(100)	Desulfovibrionaceae(100)	Desulfovibrionaceae_unclassified(99)	Desulfovibrionaceae_unclassified(99)
Otu000072	0	4	1	0	0	0	0	543	194	417	66	299	128	270	233	43	498	246	576	51	7	8	20	40	34	7	34	19	44	57	430	84	2	108	91	0	M02181_104_000000000-ANBGD_1_1104_9907_15473_1_N_0_1_(reversed)	T--AC--GG-AG-GAT--TCA-A-GC-G-T-T-AT-C-CGG-AT--TT-A-T-T-GG-GT--TT-A--AA-GG-GT-GC-G-TA-G-G-C-G-G--A-TT-A-T-T----AA-G-T-T-A--G-T-C-G--TT--A-AA-TC-G-T-GG-T-G--CT-T-AA-C-A-T-C-A-C-A--A-T-G-G--C-G-A--T--T--GA-T-A-C-T-G-G--TA--G-T-C---T-A-G-A-G-A--T-----T-AT------GT-G-C-A-G-T-G---GG-C-GG-A--ATG--A-G-T-A-GTGT-A-G-CG-GT-G--A-A-A--TGC-TT-AG-AT-A-TT---A-C-T-C-A-G-A-AC-C-CC---GA--T--T--GC-GAA-G-G-C-A---G--C-…	Bacteria(100)	Bacteroidetes(100)	Bacteroidetes_unclassified(100)	Bacteroidetes_unclassified(100)	Bacteroidetes_unclassified(100)	Bacteroidetes_unclassified(100)	Bacteroidetes_unclassified(100)
Otu000073	0	0	0	0	0	0	0	284	506	89	73	532	100	15	8	124	135	167	108	49	124	112	143	133	94	243	153	99	470	165	326	237	7	138	380	0	M02181_104_000000000-ANBGD_1_1106_21459_22124_1_N_0_1_(reversed)	T--AC--GG-AG-GAT--TCA-A-GC-G-T-T-AT-C-CGG-AT--TT-A-T-T-GG-GT--TT-A--AA-GG-GT-GC-G-TA-G-G-T-G-G--T-AT-C-G-T----AA-G-T-T-A--G-T-C-G--TC--A-AA-GA-C-C-TC-A-G--CT-T-AA-C-T-G-A-G-G-C--A-A-T-G--C-G-A--T--T--GA-T-A-C-T-G-C--GG--A-A-C---T-A-G-A-G-A--G-----C-AG------TT-G-C-G-G-T-A---GG-C-GG-A--ATG--A-G-T-A-GTGT-A-G-CG-GT-G--A-A-A--TGC-TT-AG-AT-A-TT---A-C-T-C-A-G-A-AC-A-CC---GA--T--T--GC-GAA-G-G-C-A---G--C-…	Bacteria(100)	Bacteroidetes(100)	Bacteroidetes_unclassified(100)	Bacteroidetes_unclassified(100)	Bacteroidetes_unclassified(100)	Bacteroidetes_unclassified(100)	Bacteroidetes_unclassified(100)
Otu000074	6	2	1	0	0	0	0	119	409	168	65	192	374	292	196	167	99	125	80	283	37	101	33	23	223	92	1492	208	102	98	156	134	4	168	80	0	M02181_104_000000000-ANBGD_1_1102_20627_7267_1_N_0_1_(reversed)	A--AC--GT-AG-GTG--GCA-A-GC-G-T-T-GT-C-CGG-AA--TT-A-C-T-GG-GT--GT-A--AA-GG-GA-GC-G-CA-G-G-C-G-G--T-TT-A-T-T----AA-G-T-T-G--G-A-T-G--TT--T-AA-TC-T-A-CG-G-G--CT-C-AA-C-C-C-G-T---A--A-T-C-G--C-A-T--T--C--AA-A-A-C-T-G-A--TA--G-A-C---T-T-G-A-G-T--G-----A-AG------TA-G-A-G-G-T-A---GG-C-GG-A--ATT--T-C-C-G-GTGT-A-G-CG-GT-G--G-A-A--TGC-GT-AG-AT-A-TC---G-G-A-A-G-G-A-AC-A-CC---AG--T--G--GC-GAA-G-G-C-G---G--C-…	Bacteria(100)	Firmicutes(100)	Clostridia(100)	Clostridiales(100)	Ruminococcaceae(91)	Ruminococcaceae_unclassified(90)	Ruminococcaceae_unclassified(90)
Otu000075	0	0	2	0	0	0	0	35	127	143	608	23	1378	78	44	114	256	68	185	205	111	13	17	224	8	119	316	28	49	10	9	21	315	121	84	0	M02181_104_000000000-ANBGD_1_1102_24293_18003_1_N_0_1_(reversed)	T--AC--GG-AG-GAT--TCG-A-GC-G-T-T-AT-C-CGG-AT--TT-A-T-T-GG-GT--TT-A--AA-GG-GT-GC-G-TA-G-G-C-G-G--T-TT-A-A-T----AA-G-T-T-A--G-A-G-G--TG--A-AA-TA-T-C-GG-G-G--CT-C-AA-C-C-C-C-G---T--G-T-A-G--C-C-T--C--T--AA-T-A-C-T-G-T--TA--G-G-C---T-A-G-A-G-A--T-----T-AG------TT-G-C-T-G-T-G---GG-C-GG-A--ATG--T-A-T-G-GTGT-A-G-CG-GT-G--A-A-A--TGC-TT-AG-AT-A-TC---A-T-A-C-A-G-A-AC-A-CC---GA--T--T--GC-GAA-G-G-C-A---G--C-…	Bacteria(100)	Bacteroidetes(100)	Bacteroidia(100)	Bacteroidales(100)	Rikenellaceae(100)	Alistipes(100)	Alistipes_unclassified(100)
Otu000076	1	0	3	0	0	0	2	80	65	58	91	20	67	33	103	157	322	143	42	230	29	518	98	64	424	185	694	214	57	175	79	30	132	22	119	0	M02181_104_000000000-ANBGD_1_1101_19417_12739_1_N_0_1_(reversed)	T--AC--GG-AG-GGT--GCG-A-GC-G-T-T-AA-T-CGG-AA--TT-A-C-T-GG-GC--GT-A--AA-GC-GT-GC-G-TA-G-G-C-T-G--T-TT-T-G-T----AA-G-T-C-A--G-T-G-G--TG--A-AA-TC-C-C-CG-T-G--CT-C-AA-C-A-T-G-G-G-A--A-C-T-G--C-C-A--T--T--GA-A-A-C-T-A-T--AA--G-A-C---T-G-G-A-G-T--A-----C-GT------GA-G-A-G-G-A-T---AG-T-GG-A--ATT--C-C-T-A-GTGT-A-G-GA-GT-G--A-A-A--TCC-GT-AG-AT-A-TT---A-G-G-A-G-G-A-AC-A-TC---AG--T--G--GC-GAA-G-G-C-G---A--C-…	Bacteria(100)	Bacteria_unclassified(100)	Bacteria_unclassified(100)	Bacteria_unclassified(100)	Bacteria_unclassified(100)	Bacteria_unclassified(100)	Bacteria_unclassified(100)
Otu000077	0	2	0	0	0	0	0	171	265	277	160	61	14	49	117	123	142	210	132	265	39	298	225	351	10	365	46	143	168	37	95	121	230	20	122	0	M02181_104_000000000-ANBGD_1_1103_10789_24454_1_N_0_1_(reversed)	T--AC--GG-AG-GAT--TCG-A-GC-G-T-T-AT-C-CGG-AT--TT-A-T-T-GG-GT--TT-A--AA-GG-GT-GC-G-TA-G-G-C-G-G--T-TT-T-A-T----AA-G-T-T-A--G-A-G-G--TT--A-AA-TG-T-C-GG-A-G--CT-C-AA-C-T-C-C-G-T-G--C-C-A-G--C-C-T--C--T--AA-T-A-C-T-G-T--AG--G-A-C---T-A-G-A-G-A--G-----T-AG------TT-G-C-A-G-T-A---GG-C-GG-A--ATG--T-A-T-G-GTGT-A-G-CG-GT-G--A-A-A--TGC-TT-AG-AG-A-TC---A-T-A-C-A-G-A-AC-A-CC---GA--T--T--GC-GAA-G-G-C-A---G--C-…	Bacteria(100)	Bacteroidetes(100)	Bacteroidia(100)	Bacteroidales(100)	Rikenellaceae(100)	Alistipes(100)	Alistipes_unclassified(100)
Otu000078	0	0	0	0	0	0	0	613	0	0	0	0	0	0	0	0	0	20	0	0	0	0	0	0	0	0	0	0	363	0	6163	0	0	0	17	0	M02181_104_000000000-ANBGD_1_1101_10629_16869_1_N_0_1_(reversed)	T--AC--GG-AG-GGT--GCA-A-GC-G-T-T-AA-T-CGG-AA--TC-A-C-T-GG-GC--GT-A--AA-GC-GC-AC-G-TA-G-G-C-T-G--T-TT-T-G-T----AA-G-T-C-A--G-G-T-G--TG--A-AA-GC-C-C-TC-G-G--CT-C-AA-C-C-G-G-G-G-A--A-T-T-G--C-A-C--T--T--GA-T-A-C-T-G-C--TT--A-A-C---T-T-G-A-G-T--T-----C-AG------GA-G-A-G-G-G-T---GG-C-GG-A--ATT--C-C-A-G-GTGT-A-G-GA-GT-G--A-A-A--TCC-GT-AG-AG-A-TC---T-G-G-A-G-G-A-AC-A-TC---AG--T--G--GC-GAA-G-G-C-G---G--C-…	Bacteria(100)	Proteobacteria(100)	Deltaproteobacteria(100)	Desulfovibrionales(100)	Desulfovibrionaceae(100)	Desulfovibrio(100)	Desulfovibrio_unclassified(100)
Otu000079	6	10	0	0	1	0	3	0	3831	0	41	75	13	6	9	0	1	0	25	6	0	0	1	1	0	0	14	17	1	5	10	3	0	327	5	0	M02181_104_000000000-ANBGD_1_2107_11417_6586_1_N_0_1_(reversed)	T--AC--GG-AG-GGT--GCG-A-GC-G-T-T-AA-T-CGG-AA--TT-A-C-T-GG-GC--GT-A--AA-GC-GT-GC-G-TA-G-G-C-G-G--C-TA-T-T-T----AA-G-T-T-G--G-A-T-G--TG--A-AA-GC-C-C-CG-G-G--CT-C-AA-C-C-T-G-G-G-A--A-C-T-G--C-A-T--C--C--AA-A-A-C-T-G-G--GT--A-G-C---T-A-G-A-G-T--G-----C-GG------AA-G-A-G-G-A-G---TG-T-GG-A--ATT--T-C-C-T-GTGT-A-G-CG-GT-G--A-A-A--TGC-GT-AG-AT-A-TA---G-G-A-A-G-G-A-AC-A-CC---AG--T--G--GC-GAA-G-G-C-G---A--C-…	Bacteria(100)	Proteobacteria(100)	Gammaproteobacteria(100)	Gammaproteobacteria_unclassified(100)	Gammaproteobacteria_unclassified(100)	Gammaproteobacteria_unclassified(100)	Gammaproteobacteria_unclassified(100)
Otu000080	0	4	0	0	0	0	0	250	116	137	97	114	107	84	46	135	258	348	146	156	67	140	262	35	56	20	17	84	251	893	63	17	17	172	71	0	M02181_104_000000000-ANBGD_1_1110_10373_18228_1_N_0_1_(reversed)	T--AC--GG-AG-GAT--CCG-A-GC-G-T-T-AT-C-CGG-AT--TT-A-T-T-GG-GT--TT-A--AA-GG-GT-GC-G-TA-G-G-T-G-G--C-TG-A-A-T----AA-G-T-C-A--G-T-G-G--TT--A-AA-TA-C-G-AT-A-G--CT-C-AA-C-T-A-T-C-G-G--T-C-T-G--C-C-A--T--T--GA-A-A-C-T-G-T--CT--A-G-C---T-A-G-A-G-A--T-----T-GG------TT-G-C-A-G-C-A---GG-C-GG-A--ATG--T-G-T-A-GTGT-A-G-CG-GT-G--A-A-A--TGC-TT-AG-AT-A-TT---A-C-A-C-A-G-A-AC-A-CC---GA--T--T--GC-GAA-G-G-C-A---G--C-…	Bacteria(100)	Bacteroidetes(100)	Bacteroidetes_unclassified(100)	Bacteroidetes_unclassified(100)	Bacteroidetes_unclassified(100)	Bacteroidetes_unclassified(100)	Bacteroidetes_unclassified(100)
Otu000081	0	0	0	0	0	1	0	0	184	187	98	17	112	298	64	223	8	101	75	522	114	154	96	151	301	260	22	19	16	100	0	1	46	110	5	0	M02181_104_000000000-ANBGD_1_2101_6674_9089_1_N_0_1_(reversed)	T--AC--GG-AG-GAT--CCA-A-GC-G-T-T-AT-C-CGG-AT--TC-A-T-T-GG-GT--TT-A--AA-GG-GT-GC-G-TA-G-G-C-G-GT-A-GT-A-T-A----A--G-T-T-A--G-T-C-G--TT--A-AA-TC-G-T-TA-A-G--CT-T-AA-C-T-T-G-A-C-A--A-T-G-G--C-G-A--T--T--GA-T-A-C-T-G-T--AC--C-A-C---T-A-G-A-G-A--T-----T-AT------GT-G-C-A-G-T-G---GG-C-GG-A--ATG--A-G-T-A-GTGT-A-G-CG-GT-G--A-A-A--TGC-TT-AG-AT-A-TT---A-C-T-C-A-G-A-AC-C-CC---GA--T--T--GC-GAA-G-G-C-A---G--C-…	Bacteria(100)	Bacteroidetes(100)	Bacteroidetes_unclassified(100)	Bacteroidetes_unclassified(100)	Bacteroidetes_unclassified(100)	Bacteroidetes_unclassified(100)	Bacteroidetes_unclassified(100)
Otu000082	0	0	1	0	0	0	0	1039	566	20	3	6	7	0	0	1	0	7	11	0	0	2	0	0	2	0	0	0	1079	6	12	16	5	224	28	0	M02181_104_000000000-ANBGD_1_1113_9441_9746_1_N_0_1_(reversed)	T--AC--GG-AG-GAT--TCG-A-GC-G-T-T-AT-C-CGG-AT--TT-A-T-T-GG-GT--TT-A--AA-GG-GT-GC-G-TA-G-G-C-G-G--T-TT-G-A-T----AA-G-T-T-A--G-A-G-G--TT--A-AA-AG-T-C-GG-A-G--CT-C-AA-C-T-C-C-G-T-A--T-C---G--C-C-T--C--T--GA-T-A-C-T-G-T--TA--G-G-C---T-A-G-A-G-A--T-----T-AG------AT-G-C-T-G-T-G---GG-C-GG-A--ATG--A-G-T-A-GTGT-A-G-CG-GT-G--A-A-A--TGC-TT-AG-AT-A-TT---A-C-T-C-A-G-A-AC-A-CC---GA--T--T--GC-GAA-G-G-C-A---G--C-…	Bacteria(100)	Bacteroidetes(100)	Bacteroidia(100)	Bacteroidales(100)	Rikenellaceae(100)	Alistipes(100)	Alistipes_unclassified(100)
Otu000083	2	0	0	0	0	1	0	149	141	202	104	67	64	307	98	96	97	229	102	176	76	296	31	194	40	136	291	421	39	135	143	135	166	249	104	0	M02181_104_000000000-ANBGD_1_1112_19213_12847_1_N_0_1_(reversed)	T--AC--AG-AG-GTC--TCA-A-GC-G-T-T-GT-T-CGG-AA--TC-A-C-T-GG-GC--GT-A--AA-GG-GT-AC-G-TA-G-G-C-G-G--C-AA-G-A-T----AA-G-T-C-G--T-G-C-G--TG--A-AA-GG-C-A-GG-G-G--CT-C-AA-C-C-T-C-T-G-G--A-G-T-G--C-G-C--A--T--GA-T-A-C-T-G-T--TT--T-G-C---T-A-G-A-G-A--G-----A-TG------GA-G-A-G-G-G-A---AC-T-GG-A--ATT--C-T-T-G-GTGT-A-G-CA-GT-G--A-A-A--TGC-GT-AG-AT-A-TC---A-A-G-A-G-G-A-AG-A-CT---CG--T--G--GC-GAA-G-G-C-G---A--G-…	Bacteria(100)	Verrucomicrobia(100)	Verrucomicrobiae(100)	Verrucomicrobiales(100)	Verrucomicrobiaceae(100)	Persicirhabdus(77)	Persicirhabdus_unclassified(77)
Otu000084	0	0	2	0	0	0	2	144	284	36	123	45	231	321	424	233	85	49	89	62	108	25	45	298	33	51	354	49	21	18	189	119	32	219	70	0	M02181_104_000000000-ANBGD_1_1105_9830_9045_1_N_0_1_(reversed)	T--AC--GT-AG-GTG--GCA-A-GC-G-T-T-GT-C-CGG-AT--TT-A-C-T-GG-GT--GT-A--AA-GG-GC-GT-G-CA-G-C-C-G-G--G-AA-T-G-C----AA-G-T-C-A--G-A-T-G--TG--A-AA-TC-C-A-CA-G-G--CT-C-AA-C-C-T-G-T-G-A--A-C-T-G--C-A-T--T--T--GA-A-A-C-T-G-T--AT--T-T-C---T-T-G-A-G-T--G-----T-CG------GA-G-A-G-G-T-A---AT-C-GG-A--ATT--C-C-T-T-GTGT-A-G-CG-GT-G--A-A-A--TGC-GT-AG-AT-A-TA---A-G-G-A-A-G-A-AC-A-CC---AG--T--G--GC-GAA-G-G-C-G---G--A-…	Bacteria(100)	Firmicutes(100)	Clostridia(100)	Clostridiales(100)	Oscillospiraceae(100)	Oscillibacter(100)	Oscillibacter_unclassified(100)
Otu000085	0	0	3	0	0	0	0	34	2	36	0	34	0	0	222	0	822	62	0	6	11	0	210	0	252	43	11	57	22	495	0	70	245	1	23	0	M02181_104_000000000-ANBGD_1_1108_12759_16748_1_N_0_1_(reversed)	T--AC--GG-AG-GGT--CCG-A-GC-G-T-T-AA-T-CGG-AA--TT-A-C-T-GG-GC--GT-A--AA-GC-GC-TC-G-TA-G-G-C-G-G--C-TT-G-T-C----AA-G-T-C-A--A-G-G-G--TG--A-AA-TC-C-C-CG-C-G--CT-C-AA-C-G-T-G-G-G-A--A-C-T-G--C-C-T--T--T--GA-A-A-C-T-G-G--TA--G-G-C---T-G-G-A-G-T--A-----T-GT------GA-G-A-G-G-A-C---AG-T-GG-A--ATT--C-C-T-A-GTGT-A-G-GA-GT-G--A-A-A--TCC-GT-AG-AT-A-TT---A-G-G-A-G-G-A-AC-A-TC---AG--T--G--GC-GAA-G-G-C-G---A--C-…	Bacteria(100)	Proteobacteria(100)	Proteobacteria_unclassified(100)	Proteobacteria_unclassified(100)	Proteobacteria_unclassified(100)	Proteobacteria_unclassified(100)	Proteobacteria_unclassified(100)
Otu000086	0	0	2	0	0	0	0	76	32	60	29	93	71	27	114	211	145	75	31	136	18	124	257	36	206	98	265	94	34	46	61	71	19	35	72	0	M02181_104_000000000-ANBGD_1_1106_6234_12786_1_N_0_1_(reversed)	T--AC--GT-AG-GGG--GCG-A-GC-G-T-T-AT-C-CGG-AA--TT-A-T-T-GG-GC--GT-A--AA-GA-GT-TC-G-TA-G-G-T-G-G--T-GA-T-G-T----AA-G-C-G-T--G-G-G-G--TG--A-AA-GG-C-A-AT-G-G--CT-C-AA-C-C-A-T-T-G-T--T---A-G--C-C-T--T--G--CG-A-A-C-T-G-T--AT--G-A-C---T-T-G-A-G-T--G-----C-GG------GA-G-A-G-G-A-A---AG-T-GG-A--ATT--C-C-T-A-GTGT-A-G-CG-GT-G--A-A-A--TGC-GT-AG-AT-A-TT---A-G-G-A-G-G-A-AC-A-CC---AG--T--G--GC-GAA-G-G-C-G---A--C-…	Bacteria(100)	Firmicutes(100)	Clostridia(100)	Clostridiales(100)	Clostridiales_Family_XIII._Incertae_Sedis(100)	Anaerovorax(100)	Anaerovorax_unclassified(100)
Otu000087	0	0	4325	0	0	0	0	5	46	79	17	10	6	2	6	1	21	14	0	33	587	23	2	2	2	80	1	5	0	17	15	9	1	45	12	0	M02181_104_000000000-ANBGD_1_1102_20875_15123_1_N_0_1_(reversed)	T--AC--GG-AG-GGT--GCG-A-GC-G-T-T-AA-T-CGG-AA--TT-A-C-T-GG-GC--GT-A--AA-GC-GC-AT-G-CA-G-G-T-G-G--T-CT-G-G-T----CA-G-T-C-A--G-A-T-G--TG--A-AA-GC-C-C-GG-G-G--CT-T-AA-C-C-T-C-G-G-A--A-T-T-G--C-A-T--T--T--GA-T-A-C-T-G-C--CA--G-A-C---T-A-G-A-G-T--C-----C-TT------GA-G-A-G-G-G-G---GG-T-AG-A--ATT--T-C-A-G-GTGT-A-G-CG-GT-G--A-A-A--TGC-GT-AG-AG-A-TC---T-G-A-A-G-G-A-AT-A-CC---AG--T--G--GC-GAA-G-G-C-G---G--C-…	Bacteria(100)	Proteobacteria(100)	Gammaproteobacteria(100)	Alteromonadales(100)	Ferrimonadaceae(100)	Ferrimonas(99)	Ferrimonas_unclassified(99)
Otu000088	0	0	0	0	0	1	0	4	9	52	95	19	159	40	185	401	14	84	213	33	23	3	3	31	2	12	13	9	84	13	77	187	2	142	90	0	M02181_104_000000000-ANBGD_1_2105_13432_26416_1_N_0_1_(reversed)	T--AC--GG-AG-GAT--TCG-A-GC-G-T-T-AT-C-CGG-AT--TT-A-T-T-GG-GT--TT-A--AA-GG-GT-GC-G-TA-G-G-C-G-G--T-TA-A-A-T----AA-G-T-T-A--G-A-G-G--TT--A-AA-TG-T-C-GG-G-G--CT-C-AA-C-C-C-C-G-T-G--C-C-T-G--C-C-T--C--T--AA-T-A-C-T-G-T--AT--A-A-C---T-A-G-A-G-A--G-----T-AG------TT-G-C-T-G-T-G---GG-C-GG-A--ATG--T-A-T-G-GTGT-A-G-CG-GT-G--A-A-A--TGC-TT-AG-AG-A-TC---A-T-A-C-A-G-A-AC-A-CC---GA--T--T--GC-GAA-G-G-C-A---G--C-…	Bacteria(100)	Bacteroidetes(100)	Bacteroidia(100)	Bacteroidales(100)	Rikenellaceae(100)	Alistipes(100)	Alistipes_unclassified(100)
Otu000089	0	0	5	0	0	0	0	104	3	57	9	7	232	20	136	452	65	47	47	704	3	63	140	3	156	252	245	73	52	105	11	29	233	18	60	0	M02181_104_000000000-ANBGD_1_1102_19769_22937_1_N_0_1_(reversed)	T--AC--GG-AG-GGT--CCG-A-GC-G-T-T-AA-T-CGG-AA--TT-A-C-T-GG-GC--GT-A--AA-GC-GC-TC-G-TA-G-G-C-G-G--A-CA-T-G-C----AA-G-T-C-A--A-G-G-G--TG--A-AA-TC-C---CC-GCG--CT-C-AA-C-G-T-G-G-G-A--A-C-T-G--C-C-T--T--T--GA-A-A-C-T-G-C--GT--G-A-C---T-A-G-A-G-T--G-----T-GT------GA-G-A-G-G-A-T---GG-C-GG-A--ATT--C-C-T-A-GTGT-A-G-GA-GT-G--A-A-A--TCC-GT-AG-AT-A-TT---A-G-G-A-G-G-A-AC-A-TC---AG--T--G--GC-GAA-G-G-C-G---G--C-…	Bacteria(100)	Bacteria_unclassified(100)	Bacteria_unclassified(100)	Bacteria_unclassified(100)	Bacteria_unclassified(100)	Bacteria_unclassified(100)	Bacteria_unclassified(100)
Otu000090	0	0	0	0	0	0	0	1327	1497	240	12	3	25	338	62	0	5	2	154	0	34	208	1	14	0	0	138	19	196	334	69	580	6	2	1	0	M02181_104_000000000-ANBGD_1_1101_8580_20797_1_N_0_1_(reversed)	T--AC--GG-AG-GAT--TCG-A-GC-G-T-T-AT-C-CGG-AT--TT-A-T-T-GG-GT--TT-A--AA-GG-GT-GC-G-TA-G-G-C-G-G--T-TT-T-A-T----AA-G-T-T-A--G-A-G-G--TT--A-AA-TG-T-C-GG-G-G--CT-C-AA-C-C-C-T-G-T-G--C-C-A-G--C-C-T--C--T--AA-T-A-C-T-G-T--AA--G-G-C---T-A-G-A-G-A--T-----T-AG------AT-G-C-T-G-T-G---GG-C-GG-A--ATG--A-G-T-A-GTGT-A-G-CG-GT-G--A-A-A--TGC-TT-AG-AT-A-TT---A-C-T-C-A-G-A-AC-A-CC---GA--T--T--GC-GAA-G-G-C-A---G--C-…	Bacteria(100)	Bacteroidetes(100)	Bacteroidia(100)	Bacteroidales(100)	Rikenellaceae(99)	Alistipes(99)	Alistipes_unclassified(99)
Otu000091	0	0	1	0	0	0	5	40	110	50	109	144	44	764	68	154	2	348	343	26	461	16	11	57	25	45	256	15	0	765	28	19	99	34	22	0	M02181_104_000000000-ANBGD_1_2113_7958_21076_1_N_0_1_(reversed)	T--AC--GG-AG-GAT--TCA-A-GC-G-T-T-AT-C-CGG-AT--TT-A-T-T-GG-GT--TT-A--AA-GG-GT-GC-G-TA-G-G-C-T-G--T-TT-T-A-T----AA-G-T-T-A--G-A-G-G--TT--A-AA-AG-T-C-GG-G-G--CT-C-AA-C-C-C-C-G-T-A----T-C-G--C-C-T--C--T--AA-T-A-C-T-G-T--AT--G-A-C---T-A-G-A-G-A--T-----T-AG------TT-G-C-T-G-T-G---GG-C-GG-A--ATG--A-G-T-A-GTGT-A-G-CG-GT-G--A-A-A--TGC-TT-AG-AT-A-TT---A-C-T-C-A-G-A-AC-A-CC---GA--T--T--GC-GAA-G-G-C-A---G--C-…	Bacteria(100)	Bacteroidetes(100)	Bacteroidia(100)	Bacteroidales(100)	Rikenellaceae(100)	Alistipes(100)	Alistipes_unclassified(100)
Otu000092	0	2	2	0	0	0	0	134	15	234	10	15	248	11	143	35	80	97	20	115	84	45	142	1	216	168	61	72	46	143	10	196	61	557	115	0	M02181_104_000000000-ANBGD_1_2106_24311_16895_1_N_0_1_(reversed)	T--AC--GG-AG-GAT--TCG-A-GC-G-T-T-AT-C-CGG-AT--TT-A-T-T-GG-GT--TT-A--AA-GG-GT-GC-G-TA-G-G-T-G-G--T-TT-C-A-T----AA-G-T-T-A--G-T-C-G--TT--A-AA-GA-G-T-TA-G-G--CT-T-AA-C-C-T-G-A-T-C--A-G-G-G--C-G-A--T--T--GA-T-A-C-T-G-T--GG--G-G-C---T-A-G-A-G-A--G-----T-GG------TT-G-C-G-G-T-A---GG-C-GG-A--ATG--A-G-T-A-GTGT-A-G-CG-GT-G--A-A-A--TGC-TT-AG-AT-A-TT---A-C-T-C-A-G-A-AC-A-CC---GA--T--T--GC-GAA-G-G-C-A---G--C-…	Bacteria(100)	Bacteroidetes(100)	Bacteroidia(100)	Bacteroidales(100)	Bacteroidales_unclassified(100)	Bacteroidales_unclassified(100)	Bacteroidales_unclassified(100)
Otu000093	0	0	2	0	0	0	0	175	70	685	62	159	9	131	66	184	35	142	116	106	130	472	140	28	51	16	242	64	117	0	3	204	44	39	89	0	M02181_104_000000000-ANBGD_1_1103_15536_6829_1_N_0_1_(reversed)	T--AC--GG-AG-GAT--TCG-A-GC-G-T-T-AT-C-CGG-AT--TT-A-T-T-GG-GT--TT-A--AA-GG-GT-GC-G-TA-G-G-T-T-G--T-GA-A-T-T----AA-G-T-T-A--G-T-G-G--TT--A-AA-GA-T-A-GT-G-G--CT-C-AA-C-C-A-T-A-T-A--T-A-T-G--C-C-A--T--T--AA-T-A-C-T-G-A--TT--C-A-C---T-T-G-A-G-T--A-----T-GG------AT-G-C-A-G-C-A---GG-C-GG-A--ATG--T-G-T-A-GTGT-A-G-CG-GT-G--A-A-A--TGC-AT-AG-AT-A-TT---A-C-A-C-A-G-A-AC-C-CC---GA--T--T--GC-GAA-G-G-C-A---G--C-…	Bacteria(100)	Bacteroidetes(100)	Bacteroidetes_unclassified(100)	Bacteroidetes_unclassified(100)	Bacteroidetes_unclassified(100)	Bacteroidetes_unclassified(100)	Bacteroidetes_unclassified(100)
Otu000094	0	0	6	0	0	0	0	201	284	470	0	3	3	19	5	0	208	0	95	0	0	1483	0	0	1	0	0	0	0	166	397	0	144	19	0	0	M02181_104_000000000-ANBGD_1_1101_14511_15436_1_N_0_1_(reversed)	T--AC--GG-AG-GGT--GCA-A-GC-G-T-T-GT-T-CGG-AA--TT-A-C-T-GG-GC--GT-A--AA-GG-GC-GC-G-CA-G-G-C-G-G--T-TT-G-A-T----TA-G-T-C-A--G-A-T-G--TG--A-AA-GC-C-C-AC-A-G--CT-T-AA-C-T-G-T-G-G-A--A-G-T-G--C-A-T--T--T--GA-A-A-C-T-G-T--TA--A-A-C---T-A-G-A-G-T--A-----C-CA------GA-G-G-G-G-A-A---AG-T-GG-A--ATT--C-C-C-G-GTGT-A-G-AG-GT-G--A-A-A--TTC-GT-AG-AT-A-TC---G-G-G-A-G-G-A-AT-A-CC---GG--T--G--GC-GAA-G-G-C-G---A--C-…	Bacteria(100)	Proteobacteria(100)	Deltaproteobacteria(100)	Desulfobacterales(100)	Desulfobulbaceae(100)	Desulfobulbus(100)	environmental_samples(100)
Otu000095	2	0	0	0	0	0	0	17	132	9	68	0	317	25	186	14	369	13	11	8	52	29	9	1241	35	9	567	51	23	73	104	145	172	113	31	0	M02181_104_000000000-ANBGD_1_1101_10832_16866_1_N_0_1_(reversed)	T--AC--GT-AG-GGG--GCA-A-GC-G-T-T-AT-C-CGG-AA--TT-A-C-T-GG-GT--GT-A--AA-GG-GA-GC-G-TA-G-G-C-G-G--T-AA-G-G-T----AA-G-T-A-A--G-A-T-G--TG--A-AA-GC-C-T-TT-G-G--CT-T-AA-C-C-A-A-A-G-G--A-T-G-G--C-A-T--T--T--TA-A-A-C-T-A-T--CA--A-A-C---T-A-G-A-G-T--A-----C-AG------GA-G-A-G-G-T-A---AG-T-GG-A--ATT--T-C-T-A-GTGT-A-G-CG-GT-G--A-A-A--TGC-GT-AG-AT-A-TT---A-G-G-A-A-G-A-AC-A-CC---GG--T--G--GC-GAA-G-G-C-G---A--C-…	Bacteria(100)	Firmicutes(100)	Clostridia(100)	Clostridiales(100)	Clostridiales_unclassified(100)	Clostridiales_unclassified(100)	Clostridiales_unclassified(100)
Otu000096	2	0	0	0	0	0	0	2	5	10	5	29	2	0	9	36	19	45	0	0	0	10	12	1051	0	27	0	0	25	0	11	42	120	0	184	0	M02181_104_000000000-ANBGD_1_1101_20064_8725_1_N_0_1_(reversed)	T--AC--GG-AG-GAT--TCG-A-GC-G-T-T-AT-C-CGG-AT--TT-A-T-T-GG-GT--TT-A--AA-GG-GT-GC-G-TA-G-G-C-G-G--T-TT-A-A-T----AA-G-T-T-A--G-A-G-G--TT--A-AA-AG-T-C-GG-G-G--CT-C-AA-C---C-C-C-G-T--A-T-C-G--C-C-T--C--T--AA-T-A-C-T-G-T--TA--G-A-C---T-A-G-A-G-A--T-----T-AG------TT-G-C-T-G-T-G---GG-C-GG-A--ATG--A-G-T-A-GTGT-A-G-CG-GT-G--A-A-A--TGC-TT-AG-AT-A-TT---A-C-T-C-A-G-A-AC-A-CC---GA--T--T--GC-GAA-G-G-C-A---G--C-…	Bacteria(100)	Bacteroidetes(100)	Bacteroidia(100)	Bacteroidales(100)	Rikenellaceae(100)	Alistipes(100)	Alistipes_unclassified(100)
Otu000097	0	0	2	0	0	0	0	45	43	132	38	3	56	60	322	321	440	125	73	11	29	106	69	9	594	6	29	488	93	10	68	179	112	48	125	0	M02181_104_000000000-ANBGD_1_1108_26059_12280_1_N_0_1_(reversed)	T--AC--GG-AG-GAT--TCA-A-GC-G-T-T-AT-C-CGG-AT--TT-A-T-T-GG-GT--TT-A--AA-GG-GT-GC-G-TA-G-G-T-G-G--C-AT-C-G-T----AA-G-T-T-A--G-T-C-G--TC--A-AA-GA-C-C-TC-G-G--CT-C-AA-C-C-G-G-G-G-C--A-A-T-G--C-G-A--T--T--GA-T-A-C-T-G-C--GG--A-G-C---T-A-G-A-G-A--T-----T-GG------TT-G-C-G-G-T-A---GG-C-GG-A--ATG--A-G-T-A-GTGT-A-G-CG-GT-G--A-A-A--TGC-TT-AG-AT-A-TT---A-C-T-C-A-G-A-AC-A-CC---GA--T--T--GC-GAA-G-G-C-A---G--C-…	Bacteria(100)	Bacteroidetes(100)	Bacteroidetes_unclassified(100)	Bacteroidetes_unclassified(100)	Bacteroidetes_unclassified(100)	Bacteroidetes_unclassified(100)	Bacteroidetes_unclassified(100)
Otu000098	1	0	4	0	0	0	0	49	1	21	15	10	169	8	101	204	314	23	5	262	12	568	63	7	255	236	577	10	44	117	142	37	82	24	178	0	M02181_104_000000000-ANBGD_1_1102_4571_11079_1_N_0_1_(reversed)	T--AC--GG-AG-GGT--GCG-A-GC-G-T-T-AA-T-CGG-AA--TC-A-C-T-GG-GC--GT-A--AA-GC-GC-AC-G-TA-G-G-C-T-G--T-TT-T-G-T----AA-G-T-T-G--G-G-G-G--TG--A-AA-TG-C-C-AG-G-G--CT-T-AA-C-C-G-T-G-G-A--A-T-T-G--C-C-T--C--T--GA-T-A-C-T-G-C--TT--A-A-C---T-A-G-A-A-T--C-----C-GG------GA-G-A-G-G-G-T---GG-C-GG-A--ATT--C-C-A-G-GTGT-A-G-GA-GT-G--A-A-A--TCC-GT-AG-AT-A-TC---T-G-G-A-G-G-A-AC-A-CC---GG--T--G--GC-GAA-G-G-C-G---G--C-…	Bacteria(100)	Proteobacteria(100)	Deltaproteobacteria(100)	Desulfovibrionales(100)	Desulfovibrionaceae(100)	Desulfovibrionaceae_unclassified(67)	Desulfovibrionaceae_unclassified(67)
Otu000099	0	5	2	0	0	0	0	257	153	103	104	94	124	118	96	272	42	157	98	163	90	91	257	65	54	323	152	121	174	42	42	158	67	98	102	0	M02181_104_000000000-ANBGD_1_1110_15066_20456_1_N_0_1_(reversed)	T--AC--GT-AG-GGA--GCA-A-GC-G-T-T-GT-C-CGG-AA--TG-A-C-T-GG-GC--GT-A--AA-GG-GT-GC-G-TA-G-G-T-G-GC-T-TA-T-A-T----AA-G-T-C-A--G-T-A-G--TG--A-AA-TT-C-C-GA-G-G--CT-C-AA-C-T-T-C-G-G-C--G-C-T-A--C-T-A--C--T--GA-T-A-C-T-A-T--TA--A-G-C---T-T-G-A-G-T--G-----C-AG------GA-G-A-G-G-C-A---AA-T-GG-A--ATT--C-C-T-A-GTGT-A-G-CG-GT-G--G-A-A--TGC-GT-AG-AT-A-TT---A-G-G-A-G-G-A-AC-A-TC---AG--A--G--GC-GAA-G-G-C-G---A--T-…	Bacteria(100)	Firmicutes(100)	Clostridia(100)	Clostridiales(100)	Clostridiales_unclassified(100)	Clostridiales_unclassified(100)	Clostridiales_unclassified(100)
Otu000100	0	0	1	0	0	0	0	64	84	714	195	207	38	104	7	39	138	290	35	138	50	97	129	15	47	23	226	75	45	104	17	208	44	388	125	0	M02181_104_000000000-ANBGD_1_1105_14285_13183_1_N_0_1_(reversed)	T--AC--GG-AG-GGT--GCA-A-GC-G-T-T-GT-C-CGG-AA--TC-A-T-T-GG-GC--GT-A--AA-GC-GT-TC-G-TA-G-G-C-G-G--T-AT-A-C-C----AA-G-T-C-T--G-G-T-G--TT--A-AA-GC-C-C-GA-G-G--CT-C-AA-C-C-T-C-G-G-A--T--CG-G--C-A-C--T--G--GA-T-A-C-T-G-G--TA--A-A-C---T-A-G-A-A-T--G-----C-GG------TA-G-A-G-G-T-G---AA-G-GG-A--ATT--C-C-T-G-GTGT-A-G-CG-GT-G--A-A-A--TGC-GT-AG-AT-A-TC---A-G-G-A-G-G-A-AC-A-TC---GG--T--G--GC-GTA-A-G-C-G---C--T-…	Bacteria(100)	Bacteria_unclassified(100)	Bacteria_unclassified(100)	Bacteria_unclassified(100)	Bacteria_unclassified(100)	Bacteria_unclassified(100)	Bacteria_unclassified(100)
Otu000101	4	0	0	0	0	0	0	90	14	77	86	17	5	17	117	39	15	47	8	26	3	2	30	2	11	19	17	12	15	1	44	35	1	45	20	0	M02181_104_000000000-ANBGD_1_2109_20517_25342_1_N_0_1_(reversed)	T--AC--GA-AG-GGT--GCA-A-GC-G-T-T-GT-T-CGG-AT--TT-A-C-T-GG-GC--GT-A--AA-GG-GT-GC-G-TA-G-G-C-G-G--C-CT-G-A-T----AA-G-T-C-A--G-T-G-G--TG--A-AA-TC-C-C-TG-G-G--CT-C-AA-C-C-T-A-G-G-A--A-T-T-G--C-C-A--T--T--GA-A-A-C-T-A-T--TG--G-G-C---T-A-G-T-G-G--A-----G-AC------GA-G-A-G-G-A-T---GG-C-GG-A--ATA--T-C-C-A-GTGT-A-G-AG-GT-G--A-A-A--TTC-GT-AG-AT-A-TT---G-G-A-T-A-G-A-AC-A-CC---GG--T--T--GC-GAA-A-G-C-G---G--C-…	Bacteria(100)	Bacteria_unclassified(100)	Bacteria_unclassified(100)	Bacteria_unclassified(100)	Bacteria_unclassified(100)	Bacteria_unclassified(100)	Bacteria_unclassified(100)
Otu000102	0	0	1	3	2	0	1	61	210	116	102	270	177	140	134	89	47	53	287	29	42	305	18	132	42	31	82	20	76	47	34	171	15	216	53	0	M02181_104_000000000-ANBGD_1_2114_26133_20802_1_N_0_1_(reversed)	T--AC--GT-AG-GGG--GCA-A-GC-G-T-T-AT-C-CGG-AA--TT-A-T-T-GG-GC--GT-A--AA-GA-GT-GC-G-TA-G-G-C-G-G--T-TT-T-G-T----AA-G-C-G-A--G-A-G-G--TG--A-AA-GG-C-A-AT-G-G--CT-C-AA-C-T-A-T-T-G-T--A---A-G--C-C-T--T--T--GG-A-A-C-T-G-C--AA--G-A-C---T-T-G-A-G-T--G-----C-AG------GA-G-A-G-G-A-A---AG-C-GG-A--ATT--C-C-T-A-GTGT-A-G-CG-GT-G--A-A-A--TGC-GT-AG-AT-A-TT---A-G-G-A-G-G-A-AC-A-CC---GG--T--G--GC-GAA-G-G-C-G---G--C-…	Bacteria(100)	Firmicutes(100)	Clostridia(100)	Clostridiales(100)	Clostridiales_unclassified(86)	Clostridiales_unclassified(86)	Clostridiales_unclassified(86)
Otu000103	0	0	0	0	0	0	0	0	9	530	0	0	0	0	0	0	0	0	0	0	1421	0	4	0	1411	0	113	1561	7	0	0	26	0	0	33	0	M02181_104_000000000-ANBGD_1_1102_10000_4281_1_N_0_1_(reversed)	T--AC--GG-AG-GGT--GCA-A-GC-G-T-T-AA-T-CGG-AA--TC-A-C-T-GG-GC--GT-A--AA-GC-GC-AC-G-TA-G-G-C-T-G--T-TT-G-A-T----AA-G-T-C-A--G-G-T-G--TG--A-AA-GC-C-C-TC-G-G--CT-C-AA-C-C-G-A-G-G-A--A-T-T-G--C-A-C--T--T--GA-T-A-C-T-G-T--CA--G-A-C---T-T-G-A-G-T--T-----C-AG------GA-G-A-G-G-G-T---GG-C-GG-A--ATT--C-C-G-G-GTGT-A-G-GA-GT-G--A-A-A--TCC-GT-AG-AT-A-TC---C-G-G-A-G-G-A-AC-A-TC---AG--T--G--GC-GAA-G-G-C-G---G--C-…	Bacteria(100)	Proteobacteria(100)	Deltaproteobacteria(100)	Desulfovibrionales(100)	Desulfovibrionaceae(100)	Desulfovibrio(98)	Desulfovibrio_unclassified(98)
Otu000104	0	0	1	0	0	0	2	49	395	68	69	127	100	145	118	200	36	39	125	27	21	30	2	279	1	32	590	20	16	1	63	219	36	196	86	0	M02181_104_000000000-ANBGD_1_2109_18227_9889_1_N_0_1_(reversed)	T--AC--GT-AG-GGA--GCA-A-GC-G-T-T-AT-C-CGG-AT--TT-A-C-T-GG-GT--GT-A--AA-GG-GC-GT-G-TA-G-G-C-G-G--G-AC-T-G-T----AA-G-T-T-G--G-G-A-G--TG--A-AA-TC-T-C-GG-G-G--CT-C-AA-C-C-C-C-G-A-A--A-C-T-G--C-T-T--T--C--AA-A-A-C-T-G-C--GG--T-T-C---T-T-G-A-G-T--G-----A-TG------GA-G-A-G-G-C-A---GG-C-GG-A--ATT--C-C-T-A-GTGT-A-G-CG-GT-G--A-A-A--TGC-GT-AG-AT-A-TT---A-G-G-A-G-G-A-AC-A-CC---AG--T--G--GC-GAA-G-G-C-G---G--C-…	Bacteria(100)	Firmicutes(100)	Clostridia(100)	Clostridiales(100)	Ruminococcaceae(100)	Papillibacter(96)	Papillibacter_unclassified(96)
Otu000105	0	0	4	0	0	0	0	14	0	148	0	28	42	0	2	11	214	0	2	254	14	22	104	0	159	6	43	11	9	869	135	16	1368	38	15	0	M02181_104_000000000-ANBGD_1_1101_16179_14483_1_N_0_1_(reversed)	T--AC--GG-AG-GGT--GCG-A-GC-G-T-T-AA-T-CGG-AA--TT-A-C-T-GG-GC--GT-A--AA-GC-GC-AC-G-TA-G-G-C-T-G--T-TA-A-G-T----AA-G-T-C-A--G-A-G-G--TG--A-AA-TG-C-C-AG-G-G--CT-C-AA-C-C-T-T-G-G-A--A-C-T-G--C-C-T--T--T--GA-T-A-C-T-G-C--TT--G-A-C---T-T-G-A-A-T--T-----C-GG------GA-G-A-G-G-G-T---AG-T-GG-A--ATT--T-C-A-G-GTGT-A-G-GA-GT-G--A-A-A--TCC-GT-AG-AT-A-TC---T-G-G-A-G-G-A-AC-A-TC---AG--T--G--GC-GAA-G-G-C-G---A--C-…	Bacteria(100)	Proteobacteria(100)	Proteobacteria_unclassified(100)	Proteobacteria_unclassified(100)	Proteobacteria_unclassified(100)	Proteobacteria_unclassified(100)	Proteobacteria_unclassified(100)
Otu000106	0	0	0	0	0	0	0	11	1	1	6	13	90	0	69	345	2	77	9	332	0	7	6	14	26	203	239	42	13	44	39	7	11	0	27	0	M02181_104_000000000-ANBGD_1_1104_18401_13589_1_N_0_1_(reversed)	T--AC--GG-AG-GGT--GCG-A-GC-G-T-T-AA-T-CGG-AA--TT-A-C-T-GG-GC--GT-A--AA-GC-GT-GC-G-TA-G-G-C-G-G--T-AT-T-T-T----AA-G-T-C-A--G-T-G-G--TG--A-AA-TC-C-C-CG-T-G--CT-C-AA-C-A-T-G-G-G-A--A-C-T-G--C-C-A--T--T--GA-A-A-C-T-G-G--AA--A-A-C---T-T-G-A-G-T--A-----C-AT------GA-G-A-G-G-T-T---AG-T-GG-A--ATT--T-C-T-A-GTGT-A-G-GA-GT-A--A-A-A--TCC-GT-AG-AT-A-TT---A-G-A-A-G-G-A-AC-A-TC---AG--T--G--GC-GAA-G-G-C-G---A--C-…	Bacteria(100)	Bacteria_unclassified(100)	Bacteria_unclassified(100)	Bacteria_unclassified(100)	Bacteria_unclassified(100)	Bacteria_unclassified(100)	Bacteria_unclassified(100)
Otu000107	0	0	0	0	0	0	0	18	555	26	24	14	92	64	209	275	9	34	48	1	14	27	15	826	70	46	2	13	0	0	5	173	27	2	137	0	M02181_104_000000000-ANBGD_1_2107_28082_20865_1_N_0_1_(reversed)	T--AC--GG-AG-GAT--TCG-A-GC-G-T-T-AT-C-CGG-AT--TT-A-T-T-GG-GT--TT-A--AA-GG-GT-GC-G-TA-G-G-C-G-G--T-TT-T-A-T----AA-G-T-T-A--G-A-G-G--TT--A-AA-AG-T-C-GG-A-G--CT-C-AA-C-T-C-C-G-T-A--T-C---G--C-C-T--C--T--AA-T-A-C-T-G-T--AG--G-A-C---T-A-G-A-G-A--T-----T-AG------TT-G-C-T-G-T-G---GG-C-GG-A--ATG--A-G-T-A-GTGT-A-G-CG-GT-G--A-A-A--TGC-TT-AG-AT-A-TT---A-C-T-C-A-G-A-AC-A-CC---GA--T--T--GC-GAA-G-G-C-A---G--C-…	Bacteria(100)	Bacteroidetes(100)	Bacteroidia(100)	Bacteroidales(100)	Rikenellaceae(100)	Alistipes(100)	Alistipes_unclassified(100)
Otu000108	0	0	3	0	0	0	0	100	207	406	43	46	242	50	196	128	61	105	84	159	44	114	325	17	116	32	41	27	29	13	127	160	47	112	74	0	M02181_104_000000000-ANBGD_1_1101_14844_27906_1_N_0_1_(reversed)	T--AC--GG-AG-GAT--TCG-A-GC-G-T-T-AT-C-CGG-AT--TT-A-T-T-GG-GT--TT-A--AA-GG-GT-GC-G-TA-G-G-T-T-G--T-TT-A-T-T----AA-G-T-T-A--G-A-G-G--TG--A-AA-GT-T-C-AT-G-G--CT-C-AA-C-C-A-T-G-A-G--A-C-T-G--C-C-T--C--T--GA-T-A-C-T-G-A--TA--G-A-C---T-A-G-A-G-A--T-----T-AG------AT-G-C-A-G-C-A---GG-C-GG-A--ATG--A-G-T-A-GTGT-A-G-CG-GT-G--A-A-A--TGC-TT-AG-AT-A-TT---A-C-T-C-A-G-A-AC-A-CC---GA--T--T--GC-GAA-G-G-C-A---G--C-…	Bacteria(100)	Bacteroidetes(100)	Bacteroidia(100)	Bacteroidales(100)	Bacteroidales_unclassified(100)	Bacteroidales_unclassified(100)	Bacteroidales_unclassified(100)
Otu000109	0	0	0	0	0	0	0	0	1	0	0	0	0	0	329	5	2681	0	0	38	33	0	16	0	678	23	0	340	355	0	0	18	37	0	19	0	M02181_104_000000000-ANBGD_1_1102_17785_15881_1_N_0_1_(reversed)	T--AC--GG-AG-GGT--GCA-A-GC-G-T-T-AA-T-CGG-AA--TC-A-C-T-GG-GC--GT-A--AA-GC-GC-AC-G-TA-G-G-C-T-G--T-CT-G-A-T----AA-G-T-C-A--G-G-T-G--TG--A-AA-GC-C-C-CC-G-G--CT-C-AA-C-C-G-G-G-G-A--A-T-T-G--C-A-C--T--T--GA-T-A-C-T-G-T--CA--G-A-C---T-C-G-A-G-T--T-----C-AG------GA-G-A-G-G-G-T---GG-C-GG-A--ATT--C-C-A-G-GTGT-A-G-GA-GT-G--A-A-A--TCC-GT-AG-AT-A-TC---T-G-G-A-G-G-A-AC-A-TC---AG--T--G--GC-GAA-G-G-C-G---G--C-…	Bacteria(100)	Proteobacteria(100)	Deltaproteobacteria(100)	Desulfovibrionales(100)	Desulfovibrionaceae(100)	Desulfovibrionaceae_unclassified(91)	Desulfovibrionaceae_unclassified(91)
Otu000110	0	9	0	0	0	1	2	28	106	209	175	61	145	184	95	91	121	44	257	88	93	295	10	267	24	48	459	38	22	29	48	102	85	157	68	0	M02181_104_000000000-ANBGD_1_2107_7121_20889_1_N_0_1_(reversed)	A--AC--GT-AG-GTC--ACA-A-GC-G-T-T-GT-C-CGG-AA--TT-A-C-T-GG-GT--GT-A--AA-GG-GA-GC-G-CA-G-G-C-G-G--G-AA-G-A-T----AA-G-T-T-G--G-A-A-G--TG--A-AA-TC-T-A-TG-G-G--CT-C-AA-C-C-C-A-T-A-A--A-C-T-G--C-T-T--T--C--AA-A-A-C-T-A-T--TT--T-T-C---T-T-G-A-G-T--G-----G-TG------CA-G-A-G-G-T-A---GG-C-GG-A--ATT--C-C-C-G-GTGT-A-G-CG-GT-G--G-A-A--TGC-GT-AG-AT-A-TC---G-G-G-A-G-G-A-AC-A-CC---AG--T--G--GC-GAA-G-G-C-G---G--C-…	Bacteria(100)	Firmicutes(100)	Clostridia(100)	Clostridiales(100)	Ruminococcaceae(100)	Faecalibacterium(100)	environmental_samples(100)
Otu000111	0	0	0	0	0	0	2	61	80	69	49	55	64	158	113	100	24	265	45	36	73	117	368	93	15	77	25	61	0	45	62	85	102	13	252	0	M02181_104_000000000-ANBGD_1_2103_10161_21404_1_N_0_1_(reversed)	T--AC--GG-AG-GAT--CCA-A-GC-G-T-T-AT-C-CGG-AT--TT-A-T-T-GG-GT--TT-A--AA-GG-GT-GC-G-TA-G-G-T-T-G--T-AA-T-G-T----AA-G-T-T-A--G-C-G-G--TG--A-AA-TA-C-C-AT-A-G--CT-C-AA-C-T-A-T-G-G-G--G-C-T-G--C-C-G--C--T--AA-A-A-C-T-G-T--GT--T-A-C---T-A-G-A-G-A--T-----T-GG------AT-G-C-A-G-T-A---GG-C-GG-A--ATG--T-G-T-A-GTGT-A-G-CG-GT-G--A-A-A--TGC-AT-AG-AT-A-TT---A-C-A-C-A-G-A-AC-A-CC---GA--T--T--GC-GAA-G-G-C-A---G--C-…	Bacteria(100)	Bacteroidetes(100)	Bacteroidetes_unclassified(100)	Bacteroidetes_unclassified(100)	Bacteroidetes_unclassified(100)	Bacteroidetes_unclassified(100)	Bacteroidetes_unclassified(100)
Otu000112	0	2	0	0	0	0	0	46	0	101	0	146	0	0	81	363	1	492	791	0	108	328	3	0	0	0	0	0	0	106	256	0	0	0	223	0	M02181_104_000000000-ANBGD_1_1104_12082_14386_1_N_0_1_(reversed)	T--AC--GG-AG-GAT--CCG-A-GC-G-T-T-AT-C-CGG-AT--TT-A-T-T-GG-GT--TT-A--AA-GG-GT-GC-G-TA-G-G-T-T-G--T-AT-G-G-T----AA-G-T-T-A--G-C-G-G--TG--A-AA-TA-C-C-TT-T-G--CT-C-AA-C-A-A-A-G-G-G--G-C-T-G--C-C-G--C--T--AA-G-A-C-T-G-T--CA--A-A-C---T-A-G-A-G-A--T-----T-GG------AT-G-C-A-G-T-A---GG-C-GG-A--ATG--T-G-T-A-GTGT-A-G-CG-GT-G--A-A-A--TGC-AT-AG-AT-A-TT---A-C-A-C-A-G-A-AC-A-CC---GA--T--T--GC-GAA-G-G-C-A---G--C-…	Bacteria(100)	Bacteroidetes(100)	Bacteroidetes_unclassified(100)	Bacteroidetes_unclassified(100)	Bacteroidetes_unclassified(100)	Bacteroidetes_unclassified(100)	Bacteroidetes_unclassified(100)
Otu000113	0	0	3	1	0	0	0	164	32	78	496	197	173	92	62	21	38	49	15	25	77	3	3	29	212	85	113	361	15	60	35	23	278	20	21	0	M02181_104_000000000-ANBGD_1_1102_6984_18398_1_N_0_1_(reversed)	T--AC--AG-AG-GTC--TCA-A-GC-G-T-T-GT-T-CGG-AA--TC-A-C-T-GG-GC--GT-A--AA-GG-GT-AC-G-TA-G-G-C-G-G--C-AT-G-A-T----AA-G-T-C-G--T-G-C-G--TG--A-AA-GG-C-A-GG-G-G--CT-C-AA-C-C-C-C-T-G-G--A-G-T-G--C-G-C--A--T--GA-T-A-C-T-G-T--CG--A-G-C---T-A-G-A-G-A--C-----A-TG------GA-G-G-G-G-G-A---AC-T-GG-A--ATT--C-T-T-G-GTGT-A-G-CA-GT-G--A-A-A--TGC-GT-AG-AT-A-TC---A-A-G-A-G-G-A-AG-A-CT---CG--T--G--GC-GAA-G-G-C-G---A--G-…	Bacteria(100)	Verrucomicrobia(100)	Verrucomicrobiae(100)	Verrucomicrobiales(100)	Verrucomicrobiaceae(100)	Persicirhabdus(61)	Persicirhabdus_unclassified(61)
Otu000114	0	0	0	0	2	0	0	45	91	80	63	73	58	72	83	103	66	363	63	130	24	328	137	64	150	68	300	135	40	40	36	168	118	98	166	0	M02181_104_000000000-ANBGD_1_2106_11931_12310_1_N_0_1_(reversed)	T--AC--GT-AG-GTG--GCA-A-GC-G-T-T-AT-C-CGG-AT--TT-A-C-T-GG-GT--GT-A--AA-GG-GC-GT-G-TA-G-G-C-G-G--G-AC-A-G-C----AA-G-T-C-A--G-A-T-G--TG--A-AA-TT-T-C-AG-G-G--CT-C-AA-C-T-C-T-G-A-A--A-C-T-G--C-A-T--T--T--GA-A-A-C-T-G-T--TG--T-T-C---T-T-G-A-G-T--G-----T-CG------GA-G-A-G-G-T-A---AT-C-GG-A--ATT--C-C-G-T-GTGT-A-G-CG-GT-G--A-A-A--TGC-GT-AG-AT-A-TA---C-G-G-A-G-G-A-AC-A-CC---AG--T--G--GC-GAA-G-G-C-G---G--A-…	Bacteria(100)	Firmicutes(100)	Clostridia(100)	Clostridiales(100)	Oscillospiraceae(79)	Oscillibacter(79)	Oscillibacter_unclassified(79)
Otu000115	0	1	0	0	0	0	0	46	115	51	0	4	8	10	77	13	163	14	2	112	267	0	271	988	0	27	35	55	8	1	76	8	691	37	289	0	M02181_104_000000000-ANBGD_1_1102_6653_19951_1_N_0_1_(reversed)	T--AC--GG-AG-GAT--TCA-A-GC-G-T-T-AT-C-CGG-AT--TT-A-T-T-GG-GT--TT-A--AA-GG-GT-GC-G-TA-G-G-C-G-G--T-TT-T-G-T----AA-G-T-T-A--G-A-G-G--TG--A-AA-TC-T-C-GG-G-G--CT-C-AA-C-C-C-C-G-A-T--C---A-G--C-C-T--C--T--AA-A-A-C-T-G-C--GA--G-A-C---T-A-G-A-G-A--G-----T-AG------TT-G-C-G-G-T-A---GG-C-GG-A--ATG--T-A-T-G-GTGT-A-G-CG-GT-G--A-A-A--TGC-AT-AG-AG-A-TC---A-T-A-C-A-G-A-AC-A-CC---GA--T--T--GC-GAA-G-G-C-A---G--C-…	Bacteria(100)	Bacteroidetes(100)	Bacteroidia(100)	Bacteroidales(100)	Rikenellaceae(100)	Alistipes(100)	Alistipes_unclassified(100)
Otu000116	0	0	0	0	0	0	0	124	128	18	51	183	3	0	8	4	0	185	450	56	0	5	26	4	13	163	133	3	28	0	247	60	61	116	152	0	M02181_104_000000000-ANBGD_1_1114_9039_17583_1_N_0_1_(reversed)	T--AC--GG-AG-GAT--TCG-A-GC-G-T-T-AT-C-CGG-AT--TT-A-T-T-GG-GT--TT-A--AA-GG-GT-GC-G-TA-G-G-T-T-G--T-AT-A-T-T----AA-G-T-T-A--G-T-G-G--TT--A-AA-GA-T-A-GT-G-G--CT-C-AA-C-C-A-T-A-T-A--T-A-T-G--C-C-A--T--T--AA-T-A-C-T-G-A--TT--T-A-C---T-T-G-A-G-T--T-----T-GC------AT-G-C-A-G-C-A---GG-C-GG-A--ATG--T-G-T-A-GTGT-A-G-CG-GT-G--A-A-A--TGC-AT-AG-AT-A-TT---A-C-A-C-A-G-A-AC-C-CC---GA--T--T--GC-GAA-G-G-C-A---G--C-…	Bacteria(100)	Bacteroidetes(100)	Bacteroidetes_unclassified(100)	Bacteroidetes_unclassified(100)	Bacteroidetes_unclassified(100)	Bacteroidetes_unclassified(100)	Bacteroidetes_unclassified(100)
Otu000117	0	0	4	0	0	0	0	69	0	34	6	17	91	11	85	266	212	31	10	295	1	113	31	1	225	36	154	28	65	103	13	6	23	20	282	0	M02181_104_000000000-ANBGD_1_1108_5966_11031_1_N_0_1_(reversed)	T--AC--GG-AG-GGT--GCG-A-GC-G-T-T-AA-T-CGG-AA--TT-A-C-T-GG-GC--GT-A--AA-GC-GC-AC-G-TA-G-G-C-T-G--T-TT-T-G-T----AA-G-T-C-A--G-G-G-G--TG--A-AA-TC-C-C-AC-G-G--CT-C-AA-C-C-G-T-G-G-A--A-C-T-G--C-C-T--T--T--GA-A-A-C-T-G-C--GA--G-A-C---T-T-G-A-A-T--T-----C-GG------GA-G-A-G-G-G-T---GG-C-GG-A--ATT--C-C-G-G-GTGT-A-G-GA-GT-G--A-A-A--TCC-GT-AG-AT-A-TC---C-G-G-A-G-G-A-AC-A-TC---GG--T--G--GC-GAA-G-G-C-G---G--C-…	Bacteria(100)	Proteobacteria(100)	Deltaproteobacteria(100)	Desulfovibrionales(100)	Desulfovibrionaceae(100)	Desulfovibrionaceae_unclassified(94)	Desulfovibrionaceae_unclassified(94)
Otu000118	0	0	0	0	0	0	0	25	0	2	1	3	82	13	55	9	8	4	0	1805	2	14	2	0	937	2	795	129	4	40	0	0	50	49	0	0	M02181_104_000000000-ANBGD_1_1101_21499_5256_1_N_0_1_(reversed)	T--AC--GG-AG-GGT--GCG-A-GC-G-T-T-AA-T-CGG-AA--TA-A-C-T-GG-GC--GT-A--AA-GC-GC-GC-G-TA-G-G-C-T-G--T-TT-T-G-T----AA-G-T-C-A--G-A-G-G--TG--A-AA-TG-C-C-AG-A-G--CT-T-AA-C-T-T-T-G-G-A--A-C-T-G--C-C-T--T--T--GA-T-A-C-T-G-C--AT--G-A-C---T-A-G-A-A-T--T-----C-GG------GA-G-A-G-G-G-T---GG-C-GG-A--ATT--T-C-A-G-GTGT-A-G-GA-GT-G--A-A-A--TCC-GT-AG-AT-A-TC---T-G-A-A-G-G-A-AC-A-TC---AG--T--G--GC-GAA-G-G-C-G---G--C-…	Bacteria(100)	Proteobacteria(100)	Deltaproteobacteria(100)	Deltaproteobacteria_unclassified(100)	Deltaproteobacteria_unclassified(100)	Deltaproteobacteria_unclassified(100)	Deltaproteobacteria_unclassified(100)
Otu000119	0	0	0	0	0	0	0	28	82	75	184	115	22	95	93	73	77	163	98	80	125	12	91	59	23	45	13	16	143	6	42	103	275	127	130	0	M02181_104_000000000-ANBGD_1_1105_27422_8448_1_N_0_1_(reversed)	T--AC--GG-AG-GAT--TCG-A-GC-G-T-T-AT-C-CGG-AT--TT-A-T-T-GG-GT--TT-A--AA-GG-GT-GC-G-TA-G-G-C-G-G--T-TA-T-A-T----AA-G-T-T-A--G-A-G-G--TG--A-AA-TC-T-C-GG-T-G--CT-C-AA-C-A-C-C-G-A-A--A-C-T-G--C-C-T--C--T--AA-T-A-C-T-G-T--AT--A-G-C---T-A-G-A-G-A--T-----T-AG------TT-G-C-T-G-T-G---GG-C-GG-A--ATG--T-A-T-G-GTGT-A-G-CG-GT-G--A-A-A--TGC-TT-AG-AT-A-TC---A-T-A-C-A-G-A-AC-A-CC---GA--T--T--GC-GAA-G-G-C-A---G--C-…	Bacteria(100)	Bacteroidetes(100)	Bacteroidia(100)	Bacteroidales(100)	Rikenellaceae(100)	Alistipes(100)	Alistipes_unclassified(100)
Otu000120	0	0	0	0	0	0	3	7	1	135	58	58	27	28	0	0	0	150	21	13	0	1276	196	0	59	0	60	5	34	144	0	98	0	2	5	0	M02181_104_000000000-ANBGD_1_2105_22436_26463_1_N_0_1_(reversed)	T--AC--GG-GG-GAT--GCG-A-GC-G-T-T-AT-C-CGG-AT--TT-A-T-T-GG-GT--TT-A--AA-GG-GT-GC-G-TA-G-G-C-T-G--T-AT-G-A-T----AA-G-T-T-A--G-T-G-G--TC--A-AA-TC-T-C-AA-C-G--CT-C-AA-C-G-T-T-G-T-T--T-T---G--C-C-A--T--T--AA-A-A-C-T-G-T--CA--A-A-C---T-G-G-A-G-T--A-----C-AC------TC-G-A-G-G-T-A---GG-C-GG-A--ATA--A-G-T-T-AAGT-A-G-CG-GT-G--A-A-A--TGC-TT-AG-AT-A-TA---A-C-T-T-A-G-A-AC-T-CC---GA--T--A--GC-GAA-A-G-C-A---G--C-…	Bacteria(100)	Bacteroidetes(100)	Bacteroidia(100)	Bacteroidales(100)	Bacteroidales_unclassified(100)	Bacteroidales_unclassified(100)	Bacteroidales_unclassified(100)
Otu000121	0	0	0	0	0	0	0	40	28	20	19	34	38	10	131	144	98	52	20	137	25	223	87	54	221	174	614	112	12	103	42	33	31	11	61	0	M02181_104_000000000-ANBGD_1_1101_14385_18242_1_N_0_1_(reversed)	T--AC--GG-AG-GGT--GCG-A-GC-G-T-T-AA-T-CGG-AA--TT-A-C-T-GG-GC--GT-A--AA-GC-GT-GC-G-TA-G-G-C-T-G--T-TT-T-G-T----AA-G-T-C-A--G-T-G-G--TG--A-AA-TC-C-C-CG-A-G--CT-C-AA-C-T-T-G-G-G-A--A-C-T-G--C-C-A--T--T--GA-A-A-C-T-A-C--AA--G-A-C---T-G-G-A-G-T--G-----C-GT------GA-G-A-G-G-A-T---AG-T-GG-A--ATT--C-C-T-A-GTGT-A-G-GA-GT-G--A-A-A--TCC-GT-AG-AT-A-TT---A-G-G-A-G-G-A-AC-A-TC---AG--T--G--GC-GAA-G-G-C-G---A--C-…	Bacteria(100)	Bacteria_unclassified(100)	Bacteria_unclassified(100)	Bacteria_unclassified(100)	Bacteria_unclassified(100)	Bacteria_unclassified(100)	Bacteria_unclassified(100)
Otu000122	0	0	0	0	0	0	0	50	1	23	5	24	251	1	129	250	0	113	51	346	16	0	33	58	8	311	229	101	41	17	75	14	17	36	73	0	M02181_104_000000000-ANBGD_1_1107_28353_11116_1_N_0_1_(reversed)	T--AC--GG-AG-GGT--GCG-A-GC-G-T-T-AA-T-CGG-AA--TT-A-C-T-GG-GC--GT-A--AA-GC-GT-GC-G-TA-G-G-C-G-G--T-AT-T-G-T----AA-G-T-C-A--G-T-G-G--TG--A-AA-TC-C-C-CG-A-G--CT-C-AA-C-T-T-G-G-G-A--A-C-T-G--C-C-A--T--T--GA-A-A-C-T-A-T--TT--T-A-C---T-T-G-A-G-T--T-----C-GT------GA-G-A-G-G-A-T---AG-T-GG-A--ATT--C-C-T-A-GTGT-A-G-GA-GT-G--A-A-A--TCC-GT-AG-AT-A-TT---A-G-G-A-G-G-A-AC-A-TC---GG--T--G--GC-GAA-G-G-C-G---A--C-…	Bacteria(100)	Bacteria_unclassified(100)	Bacteria_unclassified(100)	Bacteria_unclassified(100)	Bacteria_unclassified(100)	Bacteria_unclassified(100)	Bacteria_unclassified(100)
Otu000123	0	0	0	0	0	0	0	98	454	129	67	27	34	79	21	8	89	201	84	56	0	86	126	69	3	241	15	0	218	422	138	189	0	0	11	0	M02181_104_000000000-ANBGD_1_1102_17987_5866_1_N_0_1_(reversed)	T--AC--GG-GG-GAT--GCG-A-GC-G-T-T-AT-C-CGG-AT--TT-A-T-T-GG-GT--TT-A--AA-GG-GT-GC-G-TA-G-G-C-T-G--T-AT-A-A-T----AA-G-T-T-A--G-T-G-G--TC--A-AA-TC-T-C-AA-C-G--CT-C-AA-C-G-T-T-G-T-C--T-T---G--C-C-A--T--T--AA-A-A-C-T-G-T--TA--A-A-C---T-C-G-A-G-T--A-----C-AC------TT-G-A-G-G-T-A---GG-C-GG-A--ATA--A-G-T-T-AAGT-A-G-CG-GT-G--A-A-A--TGC-TT-AG-AT-A-TA---A-C-T-T-A-G-A-AC-T-CC---GA--T--A--GC-GAA-A-G-C-A---G--C-…	Bacteria(100)	Bacteroidetes(100)	Bacteroidia(100)	Bacteroidales(100)	Bacteroidales_unclassified(100)	Bacteroidales_unclassified(100)	Bacteroidales_unclassified(100)
Otu000124	0	0	0	0	0	0	0	45	93	68	35	61	97	54	67	163	88	151	48	59	29	49	156	72	64	105	174	36	32	24	46	73	19	62	70	0	M02181_104_000000000-ANBGD_1_1107_14489_2194_1_N_0_1_(reversed)	T--AC--GT-AG-GTC--ACA-A-GC-G-T-T-GT-C-CGG-AA--TT-A-C-T-GG-GT--GT-A--AA-GG-GA-GC-G-TA-G-G-C-G-G--G-GA-A-G-T----AA-G-T-C-T--A-A-T-G--TT--A-AA-TC-T-A-TC-G-G--CT-C-AA-C-C-G-A-T-A-G----T-T-G--C-G-T--T--A--GA-A-A-C-T-G-T--TT--C-T-C---T-T-G-A-G-T--G-----A-AG------TA-G-A-G-G-T-T---GG-C-GG-A--ATT--C-C-T-A-GTGT-A-G-CG-GT-G--A-A-A--TGC-AT-AG-AT-A-TT---A-G-G-A-G-G-A-AC-A-CC---AG--T--G--GC-GAA-G-G-C-G---G--C-…	Bacteria(100)	Firmicutes(100)	Clostridia(100)	Clostridiales(100)	Ruminococcaceae(100)	Acetanaerobacterium(65)	Acetanaerobacterium_unclassified(65)
Otu000125	0	0	5	0	0	0	0	26	36	103	29	119	28	67	5	25	45	86	35	41	16	192	300	13	74	78	62	51	69	90	9	34	42	32	117	0	M02181_104_000000000-ANBGD_1_1111_5962_7288_1_N_0_1_(reversed)	T--AC--GG-AG-GAT--TCG-A-GC-G-T-T-AT-C-CGG-AT--TT-A-T-T-GG-GT--TT-A--AA-GG-GT-GC-G-TA-G-G-T-T-G--T-AA-T-T-T----AA-G-T-T-A--G-T-G-G--TC--A-AA-TC-T-A-GT-G-G--CT-T-AA-C-C-A-T-T-T-A--G-T-C-G--C-C-A--T--T--AA-T-A-C-T-G-A--AT--T-A-C---T-A-G-A-G-T--A-----T-GT------TT-G-C-A-G-C-A---GG-C-GG-A--ATG--T-G-T-A-GTGT-A-G-CG-GT-G--A-A-A--TGC-AT-AG-AT-A-TT---A-C-A-C-A-G-A-AC-A-CC---GA--T--T--GC-GAA-G-G-C-A---G--C-…	Bacteria(100)	Bacteroidetes(100)	Bacteroidetes_unclassified(100)	Bacteroidetes_unclassified(100)	Bacteroidetes_unclassified(100)	Bacteroidetes_unclassified(100)	Bacteroidetes_unclassified(100)
Otu000126	0	0	7	0	0	0	0	3	2	21	53	34	146	6	70	242	346	87	2	20	10	312	261	0	527	512	65	52	122	61	70	13	39	13	176	0	M02181_104_000000000-ANBGD_1_1101_13234_23877_1_N_0_1_(reversed)	T--AC--GA-GA-TGT--GCG-A-GC-G-T-T-GT-T-CGG-AA--TC-A-C-T-GG-GC--AT-A--AA-GG-GT-GC-G-TA-G-G-C-G-G--T-GC-A-T-T----CA-G-T-C-G--G-A-T-G--TG--A-AA-TC-C-C-TC-G-G--CT-T-AA-C-C-G-A-G-G-A--A-C-T-G--C-A-T--T--C--GA-T-A-C-T-A-G--TG--C-G-C---T-A-G-A-G-G--G-----T-AA------AA-G-G-G-G-C-A---AG-C-GG-A--ATT--C-T-A-G-GTGT-A-G-CG-GT-G--G-A-A--TGC-GT-AG-AT-A-TC---T-G-G-G-A-G-A-AC-G-CC---AA--G--G--GC-GAA-G-G-C-A---G--C-…	Bacteria(100)	Bacteria_unclassified(100)	Bacteria_unclassified(100)	Bacteria_unclassified(100)	Bacteria_unclassified(100)	Bacteria_unclassified(100)	Bacteria_unclassified(100)
Otu000127	0	0	0	0	0	0	0	51	17	44	13	7	26	8	180	27	139	55	8	57	5	22	98	2	316	140	106	47	28	342	23	4	119	4	65	0	M02181_104_000000000-ANBGD_1_2113_6533_10376_1_N_0_1_(reversed)	T--AC--GG-AG-GGT--CCG-A-GC-G-T-T-AA-T-CGG-AA--TT-A-C-T-GG-GC--GT-A--AA-GC-GC-TC-G-TA-G-G-C-G-G--C-AA-T-G-C----AA-G-T-C-A--A-G-G-G--TG--A-AA-TC-C---CC-GCG--CT-C-AA-C-G-T-G-G-G-A--A-C-T-G--C-C-T--T--T--GA-A-A-C-T-G-T--GT--A-G-C---T-A-G-A-G-T--A-----T-GT------GA-G-A-G-G-A-T---GG-C-GG-A--ATT--C-C-T-A-GTGT-A-G-GA-GT-G--A-A-A--TCC-GT-AG-AT-A-TT---A-G-G-A-G-G-A-AC-A-TC---AG--T--G--GC-GAA-G-G-C-G---G--C-…	Bacteria(100)	Bacteria_unclassified(100)	Bacteria_unclassified(100)	Bacteria_unclassified(100)	Bacteria_unclassified(100)	Bacteria_unclassified(100)	Bacteria_unclassified(100)
Otu000128	0	0	0	0	0	0	0	187	65	53	188	13	324	59	90	107	76	82	160	84	86	47	154	428	14	55	26	35	26	31	6	43	6	39	116	0	M02181_104_000000000-ANBGD_1_1104_9941_3300_1_N_0_1_(reversed)	T--AC--GG-AG-GAT--CCG-A-GC-G-T-T-AT-C-CGG-AT--TT-A-T-T-GG-GT--TT-A--AA-GG-GT-GC-G-TA-G-G-T-T-G--C-TA-T-G-T----AA-G-T-C-G--G-G-G-G--TG--A-AA-AC-G-G-AA-T-G--CT-C-AA-C-A-T-T-C-C-G--C-T-T-G--C-C-T--T--C--GA-A-A-C-T-G-C--GA--G-G-C---T-A-G-A-G-A--T-----T-GG------AT-G-C-A-G-A-T---GG-C-GG-A--ATG--T-G-T-A-GTGT-A-G-CG-GT-G--A-A-A--TGC-TT-AG-AT-A-TT---A-C-A-C-A-G-A-AC-A-CC---GA--T--T--GC-GAA-G-G-C-A---G--C-…	Bacteria(100)	Bacteroidetes(100)	Bacteroidetes_unclassified(100)	Bacteroidetes_unclassified(100)	Bacteroidetes_unclassified(100)	Bacteroidetes_unclassified(100)	Bacteroidetes_unclassified(100)
Otu000129	0	0	4	0	2	0	0	0	30	14	84	52	1252	302	0	0	134	30	20	269	0	0	0	284	22	0	0	134	40	30	0	222	0	1	0	0	M02181_104_000000000-ANBGD_1_1101_22574_27109_1_N_0_1_(reversed)	T--AC--GG-AG-GAT--CCA-A-GC-G-T-T-AT-C-CGG-AT--TT-A-T-T-GG-GT--TT-A--AA-GG-GT-GC-G-TA-G-G-T-T-G--T-TA-T-T-T----AA-G-T-T-A--G-C-G-G--TG--A-AA-TA-C-A-GA-T-G--CT-C-AA-C-A-T-C-T-G-G--G-C-T-G--C-C-G--C--T--AA-A-A-C-T-G-A--GT--G-A-C---T-A-G-A-G-A--T-----T-GG------TT-G-C-A-G-T-A---GG-C-GG-A--ATG--T-G-T-A-GTGT-A-G-CG-GT-G--A-A-A--TGC-AT-AG-AT-A-TT---A-C-A-C-A-G-A-AC-A-CC---GA--T--T--GC-GAA-G-G-C-A---G--C-…	Bacteria(100)	Bacteroidetes(100)	Bacteroidetes_unclassified(100)	Bacteroidetes_unclassified(100)	Bacteroidetes_unclassified(100)	Bacteroidetes_unclassified(100)	Bacteroidetes_unclassified(100)
Otu000130	0	0	0	0	0	0	0	60	22	48	34	54	54	173	30	27	328	155	59	69	58	38	12	147	36	85	37	129	14	4	25	22	45	70	117	0	M02181_104_000000000-ANBGD_1_2114_25479_19779_1_N_0_1_(reversed)	T--AC--GG-GG-GAT--GCG-A-GC-G-T-T-AT-C-CGG-AT--TT-A-T-T-GG-GT--TT-A--AA-GG-GT-GC-G-TA-G-G-C-G-G--T-CA-A-A-T----AA-G-T-T-A--G-T-G-G--TA--A-AA-TT-T-C-TA-C-G--CT-C-AA-C-G-T-A-G-T-T--T-A---G--C-C-A--T--T--AA-A-A-C-T-G-T--TT--G-A-C---T-C-G-A-G-T--A-----C-AG------TC-G-A-G-G-T-A---GG-C-GG-A--ATA--A-G-T-T-AAGT-A-G-CG-GT-G--A-A-A--TGC-TT-AG-AT-A-TA---A-C-T-T-A-G-A-AC-T-CC---GA--T--A--GC-GAA-G-G-C-A---G--C-…	Bacteria(100)	Bacteroidetes(100)	Bacteroidia(100)	Bacteroidales(100)	Bacteroidales_unclassified(100)	Bacteroidales_unclassified(100)	Bacteroidales_unclassified(100)
Otu000131	0	0	0	0	0	0	0	2	96	36	21	7	4	16	18	37	2	17	19	51	8	41	25	27	61	7	199	51	7	29	39	19	12	19	37	0	M02181_104_000000000-ANBGD_1_1103_8030_12415_1_N_0_1_(reversed)	T--AC--GT-AG-GTG--GCA-A-GC-G-T-T-AT-C-CGG-AA--TT-A-T-T-GG-GC--GT-A--AA-GG-GA-GC-G-TA-G-G-C-G-G--C-AT-T-A-T----AA-G-T-C-T--G-A-G-G--TA--A-AA-GA-C-A-GT-G-G--CT-C-AA-C-C-A-C-T-G-C--A---A-G--C-C-T--T--G--GA-A-A-C-T-G-T--AA--A-G-C---T-A-G-A-G-T--G-----C-AG------GA-G-A-G-G-C-A---AA-T-GG-A--ATT--C-C-A-T-GTGT-A-G-CG-GT-A--A-A-A--TGC-GT-AG-AT-A-TA---T-G-G-A-G-G-A-AC-A-CC---AG--T--G--GC-GAA-G-G-C-G---G--T-…	Bacteria(100)	Firmicutes(100)	Erysipelotrichi(100)	Erysipelotrichales(100)	Erysipelotrichaceae(100)	Erysipelothrix(86)	Erysipelothrix_unclassified(86)
Otu000132	0	0	0	0	3	0	0	108	99	200	33	61	40	25	106	149	87	126	39	108	49	237	73	22	126	91	195	35	25	97	51	110	73	197	55	0	M02181_104_000000000-ANBGD_1_1114_14752_3090_1_N_0_1_(reversed)	T--AC--GT-AG-GTG--GCA-A-GC-G-T-T-AT-C-CGG-AA--TT-A-T-T-GG-GC--GT-A--AA-GG-GT-GC-T-CA-G-T-C-G-G--T-TG-A-T-T----AA-G-T-T-T--G-T-G-G--TG--A-AA-GT-G-C-GG-G-G--CT-C-AA-C-C-C-C-G-T-A--T---G-G--C-C-A--T--G--AA-A-A-C-T-G-G--TC--G-A-C---T-A-G-A-G-T--G-----C-AG------AA-G-A-G-G-G-T---AG-T-GG-A--ATT--C-C-A-T-GTGT-A-G-CG-GT-A--A-A-A--TGC-GT-AG-AT-A-TA---T-G-G-A-G-G-A-AC-A-CC---AG--T--G--GC-GAA-G-G-C-G---G--C-…	Bacteria(100)	Firmicutes(100)	Erysipelotrichi(100)	Erysipelotrichales(100)	Erysipelotrichaceae(100)	Erysipelotrichaceae_unclassified(78)	Erysipelotrichaceae_unclassified(78)
Otu000133	0	0	0	0	0	0	0	48	118	64	109	38	21	16	49	65	261	207	16	58	18	134	294	1	175	27	9	121	132	83	34	50	209	120	70	0	M02181_104_000000000-ANBGD_1_2101_5757_8353_1_N_0_1_(reversed)	T--AC--GG-AG-GAT--TCG-A-GC-G-T-T-AT-C-CGG-AT--TT-A-T-T-GG-GT--TT-A--AA-GG-GT-GC-G-TA-G-G-T-G-G--T-TT-G-A-T----AA-G-T-T-A--G-T-C-G--TT--A-AA-GA-G-T-TA-G-G--CT-C-AA-C-C-T-A-A-T-C--A-T-G-G--C-G-A--T--T--GA-T-A-C-T-G-T--TG--A-A-C---T-A-G-A-G-A--G-----C-AG------TT-G-C-G-G-T-A---GG-C-GG-A--ATG--A-G-T-A-GTGT-A-G-CG-GT-G--A-A-A--TGC-TT-AG-AT-A-TT---A-C-T-C-A-G-A-AC-A-CC---GA--T--T--GC-GAA-G-G-C-A---G--C-…	Bacteria(100)	Bacteroidetes(100)	Bacteroidia(100)	Bacteroidales(100)	Bacteroidales_unclassified(81)	Bacteroidales_unclassified(81)	Bacteroidales_unclassified(81)
Otu000134	0	0	2	0	0	0	0	83	901	290	24	18	30	27	411	191	32	70	36	29	20	7	0	11	0	4	4	42	403	16	30	20	44	3	33	0	M02181_104_000000000-ANBGD_1_2107_21273_23787_1_N_0_1_(reversed)	T--AC--GG-AG-GAT--TCG-A-GC-G-T-T-AT-C-CGG-AT--TT-A-T-T-GG-GT--TT-A--AA-GG-GT-GC-G-TA-G-G-C-T-G--T-GA-C-A-T----AA-G-T-C-A--G-T-G-G--TT--A-AA-TA-T-A-GG-G-G--CT-C-AA-C-C-T-C-T-A-G--C-A-T-G--C-C-A--T--T--GA-A-A-C-T-G-T--GT--T-A-C---T-A-G-A-G-A--T-----T-AG------AT-G-C-A-G-C-A---GG-C-GG-A--ATG--T-G-T-A-GTGT-A-G-CG-GT-G--A-A-A--TGC-AT-AG-AT-A-TT---A-C-A-C-A-G-A-AC-A-CC---GA--T--T--GC-GAA-G-G-C-A---G--C-…	Bacteria(100)	Bacteroidetes(100)	Bacteroidetes_unclassified(100)	Bacteroidetes_unclassified(100)	Bacteroidetes_unclassified(100)	Bacteroidetes_unclassified(100)	Bacteroidetes_unclassified(100)
Otu000135	0	0	0	0	0	0	0	40	163	33	101	203	1	0	12	46	0	43	17	142	0	3	65	0	8	50	2	0	184	0	4	92	1	6	181	0	M02181_104_000000000-ANBGD_1_1108_11155_11141_1_N_0_1_(reversed)	T--AC--GG-AG-GAT--TCG-A-GC-G-T-T-AT-C-CGG-AT--TT-A-T-T-GG-GT--TT-A--AA-GG-GT-GC-G-TA-G-G-T-T-G--T-AT-A-T-T----AA-G-T-T-A--G-T-G-G--TT--A-AA-GA-T-A-GT-G-G--CT-C-AA-C-C-A-T-A-T-A--T-A-T-G--C-C-A--T--T--AA-T-A-C-T-G-A--TT--T-A-C---T-T-G-A-G-T--T-----T-GC------AT-G-C-A-G-C-A---GG-C-GG-A--ATG--T-G-T-A-GTGT-A-G-CG-GT-G--A-A-A--TGC-AT-AG-AT-A-TT---A-C-A-C-A-G-A-AC-C-CC---GA--T--T--GC-GAA-G-G-C-A---G--C-…	Bacteria(100)	Bacteria_unclassified(100)	Bacteria_unclassified(100)	Bacteria_unclassified(100)	Bacteria_unclassified(100)	Bacteria_unclassified(100)	Bacteria_unclassified(100)
Otu000136	0	0	0	0	0	0	0	80	174	93	93	86	110	9	36	21	444	147	252	74	8	681	180	5	25	5	34	65	54	187	12	107	36	17	49	0	M02181_104_000000000-ANBGD_1_1101_17371_17750_1_N_0_1_(reversed)	T--AC--GG-AG-GAT--CCG-A-GC-G-T-T-AT-C-CGG-AT--TT-A-T-T-GG-GT--TT-A--AA-GG-GT-GC-G-TA-G-G-T-G-G--C-TT-T-A-T----AA-G-T-C-A--G-T-G-G--TT--A-AA-TA-C-G-GT-A-G--CT-C-AA-C-T-A-T-C-G-C--T-G-T-G--C-C-A--T--T--GA-A-A-C-T-G-T--AG--A-G-C---T-A-G-A-G-A--T-----T-GG------TT-G-C-A-G-C-A---GG-C-GG-A--ATG--T-G-T-A-GTGT-A-G-CG-GT-G--A-A-A--TGC-TT-AG-AT-A-TT---A-C-A-C-A-G-A-AC-A-CC---GA--T--T--GC-GAA-G-G-C-A---G--C-…	Bacteria(100)	Bacteroidetes(100)	Bacteroidetes_unclassified(100)	Bacteroidetes_unclassified(100)	Bacteroidetes_unclassified(100)	Bacteroidetes_unclassified(100)	Bacteroidetes_unclassified(100)
Otu000137	0	0	0	0	0	0	0	58	67	23	87	41	146	97	143	64	325	188	25	46	69	42	15	23	8	110	19	41	46	1	100	63	34	74	71	0	M02181_104_000000000-ANBGD_1_1114_15129_20481_1_N_0_1_(reversed)	T--AC--GG-AG-GAT--GCG-A-GC-G-T-T-AT-C-CGG-AT--TT-A-T-T-GG-GT--TT-A--AA-GG-GT-GC-G-TA-G-G-C-T-G--T-AT-A-T-T----AA-G-T-C-A--G-T-G-G--TG--A-AA-TA-C-G-GA-T-G--CT-C-AA-C-A-T-T-C-G-G--G-C-T-G--C-C-A--T--T--GA-A-A-C-T-G-A--TA--A-G-C---T-A-G-A-A-T--T-----T-AT------AT-G-C-T-G-T-T---AG-C-GG-A--ATG--T-G-T-A-GTGT-A-G-CG-GT-G--A-A-A--TGC-AT-AG-AT-A-TT---A-C-A-C-A-G-A-AC-A-CC---GA--T--T--GC-GAA-G-G-C-A---G--C-…	Bacteria(100)	Bacteroidetes(100)	Bacteroidetes_unclassified(100)	Bacteroidetes_unclassified(100)	Bacteroidetes_unclassified(100)	Bacteroidetes_unclassified(100)	Bacteroidetes_unclassified(100)
Otu000138	0	0	0	0	0	0	0	45	18	185	78	102	22	46	7	86	67	65	95	63	20	25	199	6	42	60	9	26	18	1196	13	39	9	72	11	0	M02181_104_000000000-ANBGD_1_2105_25553_22502_1_N_0_1_(reversed)	T--AC--GG-AG-GAT--TCG-A-GC-G-T-T-AT-C-CGG-AT--TT-A-T-T-GG-GT--TT-A--AA-GG-GT-GC-G-TA-G-G-T-T-G--T-AA-T-T-T----AA-G-T-T-A--G-T-G-G--TC--A-AA-TG-T-A-GT-G-G--CT-T-AA-C-C-A-T-T-T-A--T-T-C-G--C-C-A--T--T--AA-T-A-C-T-G-A--AT--T-A-C---T-C-G-A-G-T--T-----T-AG------AT-G-C-A-G-C-A---GG-C-GG-A--ATG--T-G-T-A-GTGT-A-G-CG-GT-G--A-A-A--TGC-AT-AG-AT-A-TT---A-C-A-C-A-G-A-AC-A-CC---AA--T--T--GC-GAA-G-G-C-A---G--C-…	Bacteria(100)	Bacteroidetes(100)	Bacteroidetes_unclassified(100)	Bacteroidetes_unclassified(100)	Bacteroidetes_unclassified(100)	Bacteroidetes_unclassified(100)	Bacteroidetes_unclassified(100)
Otu000139	0	0	0	0	0	0	0	105	118	334	0	24	42	1	191	7	0	5	4	59	8	12	50	64	52	0	4	383	148	0	43	127	12	67	182	0	M02181_104_000000000-ANBGD_1_2107_11805_26763_1_N_0_1_(reversed)	T--AC--GG-AG-GAT--TCA-A-GC-G-T-T-AT-C-CGG-AT--TT-A-T-T-GG-GT--TT-A--AA-GG-GT-GC-G-TA-G-G-C-G-G--A-TT-A-T-T----AA-G-T-T-A--G-T-C-G--TT--A-AA-TC-G-C-AA-T-G--CT-T-AA-C-A-T-T-G-C-A--A-T-G-G--C-G-A--T--T--GA-T-A-C-T-G-G--TA--A-T-C---T-G-G-A-G-T--A-----T-AT------GT-G-C-A-G-T-G---GG-C-GG-A--ATG--A-G-T-A-GTGT-A-G-CG-GT-G--A-A-A--TGC-TT-AG-AT-A-TT---A-C-T-C-A-G-A-AC-C-CC---GA--T--T--GC-GAA-G-G-C-A---G--C-…	Bacteria(100)	Bacteroidetes(100)	Bacteroidia(100)	Bacteroidales(100)	Bacteroidales_unclassified(95)	Bacteroidales_unclassified(95)	Bacteroidales_unclassified(95)
Otu000140	0	0	0	0	0	0	1	26	39	117	37	177	49	99	11	12	75	40	45	42	12	344	13	63	39	27	134	64	18	152	58	79	17	73	51	0	M02181_104_000000000-ANBGD_1_1111_27781_15279_1_N_0_1_(reversed)	T--AC--GT-A--GGGG-GCA-A-GC-G-T-T-GT-T-CGG-AA--TT-A-C-T-GG-GC--GT-A--AA-GC-GC-AC-G-CA-G-G-C-G-G--G-TT-C-G-T----AA-G-T-C-T--G-T-T-G--TC--A-AA-GT-C-A-GA-G-G--CT-C-AA-C-C-T-C-T-G-T--T-T-C-A--C-A-A--T--A--GA-A-A-C-T-G-C--GA--G-C-C---T-A-G-A-G-T--A-----T-GT------GA-G-A-G-G-G-A---AG-T-GG-A--ATT---CC-C-G-GTGT-A-G-CG-GT-G--A-A-A--TGC-GT-AG-AT-A-TC---G-G-G-A-G-G-A-AC-A-CC---AG--T--G--GC-GAA-G-G-C-G---G--C-…	Bacteria(100)	Synergistetes(100)	Synergistia(100)	Synergistales(100)	Synergistaceae(100)	Synergistaceae_unclassified(66)	Synergistaceae_unclassified(66)
Otu000141	0	0	0	0	0	0	0	9	38	181	55	141	169	281	58	12	53	18	70	54	29	0	53	32	82	0	66	60	89	107	25	92	46	19	118	0	M02181_104_000000000-ANBGD_1_1113_12731_19070_1_N_0_1_(reversed)	T--AC--GG-AG-GAT--GCG-A-GC-G-T-T-AT-C-CGG-AT--TT-A-T-T-GG-GT--TT-A--AA-GG-GT-GC-G-TA-G-G-C-T-G--T-CA-T-A-C----AA-G-T-C-A--G-G-G-G--TG--A-AA-AC-T-T-AT-T-G--CT-T-AA-C-G-A-T-G-A-G--C-G-T-G--C-C-T--T--T--GA-A-A-C-T-G-T--AT--G-G-C---T-G-G-A-A-T--T-----T-GG------AT-G-C-T-G-T-T---AG-C-GG-A--ATG--T-G-T-A-GTGT-A-G-CG-GT-G--A-A-A--TGC-AT-AG-AT-A-TT---A-C-C-C-A-G-A-AC-T-CC---AA--T--T--GC-GAA-G-G-C-A---G--C-…	Bacteria(100)	Bacteroidetes(100)	Bacteroidetes_unclassified(100)	Bacteroidetes_unclassified(100)	Bacteroidetes_unclassified(100)	Bacteroidetes_unclassified(100)	Bacteroidetes_unclassified(100)
Otu000142	0	0	1	0	0	0	0	49	142	77	87	33	98	81	233	167	81	117	98	104	57	30	62	166	80	143	217	128	44	30	107	117	92	51	108	0	M02181_104_000000000-ANBGD_1_1112_15364_12466_1_N_0_1_(reversed)	T--AC--GT-AG-GGA--GCA-A-GC-G-T-T-GT-C-CGG-AT--TT-A-C-T-GG-GC--GT-A--AA-GG-GC-GC-G-TA-G-G-C-G-G--G-TA-T-T-T----AA-G-T-C-A--G-A-T-G--TG--A-AA-CC-T-A-TG-G-G--CT-C-AA-C-C-C-G-T-A-G--C-C-T-G--C-A-T--T--T--GA-A-A-C-T-G-G--AT--A-T-C---T-T-G-A-G-G--G-----C-AG------GA-G-A-G-G-A-A---AG-T-GG-A--ATT--C-C-T-A-GTGT-A-G-CG-GT-G--A-A-A--TGC-GT-AG-AT-A-TT---A-G-G-A-G-G-A-AC-A-CC---AG--T--G--GC-GAA-G-G-C-G---A--C-…	Bacteria(100)	Firmicutes(100)	Firmicutes_unclassified(100)	Firmicutes_unclassified(100)	Firmicutes_unclassified(100)	Firmicutes_unclassified(100)	Firmicutes_unclassified(100)
Otu000143	0	0	0	0	0	0	0	72	69	151	37	123	17	14	35	36	70	104	37	80	28	34	148	22	33	12	50	86	60	69	108	97	83	201	178	0	M02181_104_000000000-ANBGD_1_2114_15710_26998_1_N_0_1_(reversed)	T--AC--GG-GG-GGT--GCA-A-GC-G-T-T-GT-C-CGG-AA--TC-A-T-T-GG-GC--GT-A--AA-GC-GT-TC-G-TA-G-G-C-G-G--T-AT-A-T-C----AA-G-T-C-T--G-G-T-G--TT--A-AA-GC-C-C-GG-G-G--CT-C-AA-C-T-C-C-G-G-T--T--CA-G--C-A-T--C--G--GA-T-A-C-T-G-G--TA--A-A-C---T-A-G-A-A-T--G-----T-GG------TA-G-A-G-G-T-A---AA-G-GG-A--ATT--C-C-T-G-GTGT-A-G-CG-GT-G--A-A-A--TGC-GT-AG-AT-A-TC---A-G-G-A-G-G-A-AC-A-TC---GG--T--G--GC-GAA-A-G-C-G---C--T-…	Bacteria(100)	Bacteria_unclassified(100)	Bacteria_unclassified(100)	Bacteria_unclassified(100)	Bacteria_unclassified(100)	Bacteria_unclassified(100)	Bacteria_unclassified(100)
Otu000144	0	0	1	0	0	0	0	35	26	16	114	43	113	166	133	87	44	83	54	24	35	81	28	121	59	37	225	23	40	19	13	159	74	46	33	0	M02181_104_000000000-ANBGD_1_2104_21328_19007_1_N_0_1_(reversed)	T--AC--GT-AG-GTG--GCA-A-GC-G-T-T-AT-C-CGG-AT--TT-A-C-T-GG-GT--GT-A--AA-GG-GC-GT-G-TA-G-G-C-G-G--G-AT-G-G-T----AA-G-T-C-A--G-A-T-G--TG--A-AA-TT-C-C-AG-G-G--CT-C-AA-C-T-C-T-G-G-A--A-C-T-G--C-A-T--T--T--GA-A-A-C-T-A-T--CG--T-T-C---T-T-G-A-G-T--G-----A-TG------GA-G-A-G-G-C-A---GG-C-GG-A--ATT--C-C-G-A-GTGT-A-G-CG-GT-G--A-A-A--TGC-GT-AG-AT-A-TT---C-G-G-A-G-G-A-AC-A-CC---AG--T--G--GC-GAA-G-G-C-G---G--C-…	Bacteria(100)	Firmicutes(100)	Clostridia(100)	Clostridiales(100)	Ruminococcaceae(100)	Papillibacter(100)	Papillibacter_unclassified(100)
Otu000145	1	0	2	0	0	0	0	140	23	20	77	14	50	6	79	187	77	38	17	59	4	80	110	2	192	93	55	164	36	184	16	28	30	19	277	0	M02181_104_000000000-ANBGD_1_1101_24266_20847_1_N_0_1_(reversed)	T--AC--GG-AG-GGT--CCG-A-GC-G-T-T-AA-T-CGG-AA--TT-A-C-T-GG-GC--GT-A--AA-GC-GC-TC-G-TA-G-G-C-G-G--A-TA-C-G-C----AA-G-T-C-A--A-G-G-G--TG--A-AA-TC-C-C-CG-C-G--CT-C-AA-C-G-T-G-G-G-A--A-C-T-G--C-C-T--T--T--GA-A-A-C-T-G-C--GT--G-A-C---T-A-G-A-G-T--G-----T-GT------GA-G-A-G-G-A-T---AG-T-GG-A--ATT--T-C-T-A-GTGT-A-G-GA-GT-G--A-A-A--TCC-GT-AG-AT-A-TT---A-G-A-A-G-G-A-AC-A-TC---AG--T--G--GC-GAA-G-G-C-G---A--C-…	Bacteria(100)	Proteobacteria(100)	Proteobacteria_unclassified(100)	Proteobacteria_unclassified(100)	Proteobacteria_unclassified(100)	Proteobacteria_unclassified(100)	Proteobacteria_unclassified(100)
Otu000146	0	0	0	0	0	0	0	718	0	3	80	563	4	9	0	0	0	0	88	0	0	174	1	0	0	0	0	0	698	135	30	10	0	34	0	0	M02181_104_000000000-ANBGD_1_1110_7150_16304_1_N_0_1_(reversed)	T--AC--CG-GC-TGC--TCG-A-GT-G-A-T-GG-C-CAC-TA--TT-A-C-T-GG-GT--TT-A--AA-GC-GT-CC-G-TA-G-C-T-T-G--A-TT-A-T-T----AG-G-T-C-T--C-T-T-G--GG--A-AA-TC-T-T-CT-G-G--CT-T-AACC-A-A-A-A-G-G--C-G-T-C--T-A-A--G--A--GA-T-A-C-C-G-G--CA--A-T-C---T-A-G-G-A-A--C-----T-GG------GA-G-A-G-G-T-A---AG-C-CG-T--ACT--T-C-G-G-GGGT-A-G-GA-GT-G--A-A-A--T-C-TT-GT-AA-T-CC---T-C-G-A-G-G-G-ACGA-CC---TA--T--G--GC-GAA-G-G-C-A---G--C-…	Bacteria(100)	Bacteria_unclassified(100)	Bacteria_unclassified(100)	Bacteria_unclassified(100)	Bacteria_unclassified(100)	Bacteria_unclassified(100)	Bacteria_unclassified(100)
Otu000147	0	0	0	0	0	0	0	72	102	65	61	75	39	125	78	28	52	103	96	204	63	187	115	94	16	106	56	53	66	4	104	76	135	47	57	0	M02181_104_000000000-ANBGD_1_1111_22577_15000_1_N_0_1_(reversed)	T--AC--GG-AG-GAT--CCG-A-GC-G-T-T-AT-C-CGG-AT--TT-A-T-T-GG-GT--TT-A--AA-GG-GT-GC-G-TA-G-G-T-T-G--C-GG-T-A-T----AA-G-T-C-A--G-T-G-G--TA--A-AA-TA-C-G-AT-A-G--CT-C-AA-C-T-A-T-C-G-G--T-C-T-G--C-C-A--T--T--GA-A-A-C-T-G-T--AT--T-G-C---T-A-G-A-G-A--T-----T-GG------TT-G-C-A-G-C-A---GG-C-GG-A--ATG--T-G-T-A-GTGT-A-G-CG-GT-G--A-A-A--TGC-AT-AG-AT-A-TT---A-C-A-C-A-G-A-AC-C-CC---GA--T--T--GC-GAA-G-G-C-A---G--C-…	Bacteria(100)	Bacteroidetes(100)	Bacteroidetes_unclassified(100)	Bacteroidetes_unclassified(100)	Bacteroidetes_unclassified(100)	Bacteroidetes_unclassified(100)	Bacteroidetes_unclassified(100)
Otu000148	0	0	0	0	0	0	0	131	15	52	31	14	18	18	45	76	112	37	21	108	17	80	33	0	46	221	122	57	93	267	65	59	20	86	359	0	M02181_104_000000000-ANBGD_1_1113_4653_19592_1_N_0_1_(reversed)	T--AC--GG-AG-GGT--GCA-A-GC-G-T-T-GT-C-CGG-AA--TC-A-T-T-GG-GC--GT-A--AA-GC-GT-TC-G-TA-G-G-C-G-G--T-AT-A-T-C----AA-G-T-C-T--G-A-T-G--TT--A-AA-TC-C-T-GA-G-G--CT-C-AA-C-C-T-C-A-G-A--C-C-T-G--C-A-T--T--G--GA-T-A-C-T-G-G--TA--A-A-C---T-A-G-A-A-T--G-----C-GG------TA-G-A-G-G-T-A---AG-G-GG-A--ATT--C-C-T-G-GTGT-A-G-CG-GT-G--A-A-A--TGC-GT-AG-AT-A-TC---A-G-G-A-G-G-A-AC-A-CC---GG--T--G--GC-GAA-A-G-C-G---C--C-…	Bacteria(100)	Bacteria_unclassified(100)	Bacteria_unclassified(100)	Bacteria_unclassified(100)	Bacteria_unclassified(100)	Bacteria_unclassified(100)	Bacteria_unclassified(100)
Otu000149	0	0	0	0	0	1	3	152	111	28	47	38	268	59	70	784	25	17	46	56	7	67	4	445	24	81	205	14	21	21	39	117	2	34	22	0	M02181_104_000000000-ANBGD_1_1105_8081_3923_1_N_0_1_(reversed)	T--AC--GT-AG-GTG--GCA-A-GC-G-T-T-AT-C-CGG-AA--TT-A-T-T-GG-GC--GT-A--AA-GA-GG-GA-G-CA-G-G-C-G-G--C-AG-T-A-A----AG-G-T-C-T--G-C-G-G--TG--A-AA-GA-C-T-GA-A-G--CT-C-AA-C-T-T-C-A-G-T--A---A-G--C-C-G--T--G--GA-A-A-C-C-A-A--AC--A-G-C---T-A-G-A-G-T--G-----C-AT------TA-G-A-G-G-A-T---CG-T-GG-A--ATT--C-C-A-T-GTGT-A-G-CG-GT-G--A-A-A--TGC-GT-AG-AT-A-TA---T-G-G-A-G-G-A-AC-A-CC---AG--T--G--GC-GAA-G-G-C-G---A--C-…	Bacteria(100)	Firmicutes(100)	Erysipelotrichi(100)	Erysipelotrichales(100)	Erysipelotrichaceae(100)	Coprobacillus(100)	Coprobacillus_unclassified(100)
Otu000150	0	0	2154	3	470	69	0	116	6	26	99	28	57	0	11	14	1	0	158	0	0	0	0	0	0	0	0	0	0	0	40	0	5	19	0	0	M02181_104_000000000-ANBGD_1_2103_20635_23882_1_N_0_1_(reversed)	T--AC--GT-AA-GGG--ACG-A-GC-G-T-T-AT-T-CGG-AA--TT-A-C-T-GG-GC--GT-A--AA-GG-GC-GT-G-TA-G-G-C-G-G--T-TA-A-T-T----AG-G-C-T-G--A-G-T-G--TT--A-AA-GA-C-C-AG-G-G--CT-C-AA-C-T-C-T-G-G-G--A-G-G-G--C-A-T--T--C--AG-A-A-C-C-G-G--TT--G-A-C---T-A-G-A-A-T--C-----T-GG------TG-G-A-A-G-G-C---AA-T-GG-A--ATT--T-C-C-T-GTGT-A-G-CG-GT-G--G-A-A--TGC-AT-AG-AT-A-TG---G-G-A-A-G-G-A-AC-A-CC---AA--A--G--GC-GAA-G-G-C-A---A--T-…	Bacteria(100)	Bacteria_unclassified(100)	Bacteria_unclassified(100)	Bacteria_unclassified(100)	Bacteria_unclassified(100)	Bacteria_unclassified(100)	Bacteria_unclassified(100)
Otu000151	0	0	0	0	0	0	0	39	121	40	59	54	39	42	236	58	160	191	85	117	72	103	17	128	19	120	2	15	26	25	121	24	162	68	103	0	M02181_104_000000000-ANBGD_1_1111_7324_20458_1_N_0_1_(reversed)	T--AC--GG-AG-GAT--CCG-A-GC-G-T-T-AT-C-CGG-AT--TT-A-T-T-GG-GT--TT-A--AA-GG-GT-GC-G-TA-G-G-T-T-G--C-AA-A-T-T----AA-G-T-C-A--G-T-G-G--TT--A-AA-AA-C-G-AT-A-G--CT-C-AA-C-T-A-T-C-G-G--C-A-T-G--C-C-A--T--T--GA-A-A-C-T-G-A--TT--A-G-C---T-A-G-A-G-A--A-----T-GG------TT-G-C-T-G-C-A---GG-C-GG-A--ATG--T-G-T-A-GTGT-A-G-CG-GT-G--A-A-A--TGC-TT-AG-AT-A-TT---A-C-A-C-A-G-A-AC-A-CC---GA--T--T--GC-GAA-G-G-C-A---G--C-…	Bacteria(100)	Bacteroidetes(100)	Bacteroidia(100)	Bacteroidales(100)	Porphyromonadaceae(86)	Paludibacter(85)	Paludibacter_unclassified(85)
Otu000152	0	0	0	0	0	0	0	221	327	24	49	51	29	1	4	138	0	131	100	17	0	28	40	0	212	70	0	116	41	37	30	105	26	93	42	0	M02181_104_000000000-ANBGD_1_2112_28687_14052_1_N_0_1_(reversed)	T--AC--GG-GG-GAT--GCG-A-GC-G-T-T-AT-C-CGG-AT--TT-A-T-T-GG-GT--TT-A--AA-GG-GT-GC-G-TA-G-G-C-G-G--C-AT-G-A-T----AA-G-T-T-A--G-T-G-G--TT--A-AA-TT-T-C-CA-T-G--CT-C-AA-C-A-T-G-G-T-T--T-T---G--C-C-A--T--T--AA-A-A-C-T-G-T--CA--C-G-C---T-C-G-A-G-T--A-----C-AG------TC-A-A-G-G-C-A---GG-C-GG-A--ATA--A-G-T-T-AAGT-A-G-CG-GT-G--A-A-A--TGC-TT-AG-AT-A-TA---A-C-T-T-G-G-A-AC-T-CC---GA--T--T--GC-GAA-G-G-C-A---G--C-…	Bacteria(100)	Bacteroidetes(100)	Bacteroidia(100)	Bacteroidales(100)	Bacteroidales_unclassified(100)	Bacteroidales_unclassified(100)	Bacteroidales_unclassified(100)
Otu000153	0	0	1	0	0	0	0	29	204	88	40	125	291	213	119	69	45	85	112	24	44	58	70	226	60	90	126	45	33	7	34	111	19	23	57	0	M02181_104_000000000-ANBGD_1_1111_9370_12273_1_N_0_1_(reversed)	T--AC--GT-AG-GGA--GCA-A-GC-G-T-T-GT-C-CGG-AA--TT-A-C-T-GG-GT--GT-A--AA-GG-GA-GC-G-TA-G-G-C-G-G--GACT---A-C----AA-G-T-C-A--A-A-T-G--TA--A-AA-TG-T-A-TC-G-G--CT-C-AA-C-C-G-G-T---A--C-C-G-G--C-G-T--T--T--GA-A-A-C-T-G-T--AG--T-T-C---T-T-G-A-G-T--G-----A-AG------TA-G-A-G-G-T-A---AG-C-GG-A--ATT--C-C-T-A-GTGT-A-G-CG-GT-G--A-A-A--TGC-GT-AG-AT-A-TT---A-G-G-A-G-G-A-AC-A-CC---AG--T--G--GC-GAA-G-G-C-G---G--C-…	Bacteria(100)	Firmicutes(100)	Clostridia(100)	Clostridiales(100)	Ruminococcaceae(100)	Ruminococcus(80)	Ruminococcus_unclassified(80)
Otu000154	0	12	0	0	0	0	0	89	118	65	46	62	67	78	109	115	95	87	60	71	16	82	111	89	82	58	78	48	41	62	89	100	57	45	154	0	M02181_104_000000000-ANBGD_1_2103_4454_10824_1_N_0_1_(reversed)	T--AC--GT-AG-GTG--GCA-A-GC-G-T-T-AT-C-CGG-AT--TT-A-C-T-GG-GT--GT-A--AA-GG-GC-GT-G-TA-G-G-C-G-G--G-AT-C-A-T----AA-G-T-C-A--G-A-T-G--TG--A-AA-TT-T-C-AG-G-G--CT-C-AA-C-C-C-T-G-A-A--A-C-T-G--C-A-T--T--T--GA-A-A-C-T-G-T--GG--T-T-C---T-T-G-A-G-T--G-----A-TG------GA-G-A-G-G-C-A---GG-C-GG-A--ATT--C-C-G-A-GTGT-A-G-CG-GT-G--A-A-A--TGC-GT-AG-AT-A-TT---C-G-G-A-G-G-A-AC-A-CC---AG--T--G--GC-GAA-G-G-C-G---G--C-…	Bacteria(100)	Firmicutes(100)	Clostridia(100)	Clostridiales(100)	Ruminococcaceae(100)	Papillibacter(100)	Papillibacter_unclassified(100)
Otu000155	0	0	6	0	0	0	0	38	148	266	281	35	31	81	60	53	68	14	97	51	31	18	85	122	13	16	15	38	15	10	67	24	28	42	40	0	M02181_104_000000000-ANBGD_1_2112_23900_14338_1_N_0_1_(reversed)	T--AC--GA-AG-GGG--GCA-A-GC-G-T-T-GT-T-CGG-AA--TT-A-C-T-GG-GC--GT-A--AA-GG-GA-GT-G-TA-G-G-T-T-G--T-GT-T-T-C----AA-G-A-T-A--G-T-G-G--TG--A-AA-TG-C-C-GG-G-G--CT-T-AA-C-C-T-C-G-G-A--A-C-T-G--C-C-A--T--T--AT-A-A-C-T-G-A--AA--C-G-C---T-A-G-A-A-T--T-----G-TA------GA-G-A-G-G-T-T---AG-T-GG-A--ATA--C-C-C-A-GTGT-A-G-AG-GT-G--A-A-A--TTC-GT-AG-AT-A-TT---G-G-G-T-A-G-A-AC-A-CC---GG--T--G--GC-GAA-G-G-C-G---A--C-…	Bacteria(100)	Proteobacteria(100)	Alphaproteobacteria(100)	Alphaproteobacteria_unclassified(100)	Alphaproteobacteria_unclassified(100)	Alphaproteobacteria_unclassified(100)	Alphaproteobacteria_unclassified(100)
Otu000156	0	15	0	0	0	0	0	61	8	14	0	2	0	0	98	7	167	59	0	157	0	186	192	0	392	7	116	21	14	348	5	2	89	0	257	0	M02181_104_000000000-ANBGD_1_1102_22293_14425_1_N_0_1_(reversed)	T--AC--GG-AG-GGT--CCG-A-GC-G-T-T-AA-T-CGG-AA--TT-A-C-T-GG-GC--GT-A--AA-GT-GT-TC-G-TA-G-G-C-G-G--C-TT-T-A-C----AA-G-T-C-A--A-G-G-G--TG--A-AA-TC-C---CC-GCG--CT-C-AA-C-G-T-G-G-G-A--A-C-T-G--C-C-T--T--T--GA-A-A-C-T-G-T--AT--G-G-C---T-A-G-A-G-T--A-----T-GT------GA-G-A-G-G-A-T---GG-C-GG-A--ATT--T-C-T-A-GTGT-A-G-GA-GT-G--A-A-A--TCC-GT-AG-AT-A-TT---A-G-A-A-G-G-A-AC-A-TC---AG--T--G--GC-GAA-G-G-C-G---G--C-…	Bacteria(100)	Bacteria_unclassified(100)	Bacteria_unclassified(100)	Bacteria_unclassified(100)	Bacteria_unclassified(100)	Bacteria_unclassified(100)	Bacteria_unclassified(100)
Otu000157	0	0	2	0	0	0	0	86	171	90	39	68	55	63	169	100	150	99	61	129	27	46	24	86	23	64	109	40	34	17	98	99	140	120	104	0	M02181_104_000000000-ANBGD_1_1108_12115_17714_1_N_0_1_(reversed)	T--AC--GT-AG-GTG--GCA-A-GC-G-T-T-AT-C-CGG-AT--TT-A-C-T-GG-GT--GT-A--AA-GG-GC-GT-G-TA-G-G-C-G-G--G-AC-A-G-C----AA-G-T-C-A--G-A-C-G--TG--A-AA-AC-C-A-TG-G-G--CT-C-AA-C-C-C-A-T-G-G--C-C-T-G--C-G-T--T--T--GA-A-A-C-T-G-T--TG--T-T-C---T-T-G-A-G-T--G-----A-TG------GA-G-A-G-G-C-A---GG-C-GG-A--ATT--C-C-G-T-GTGT-A-G-CG-GT-G--A-A-A--TGC-GT-AG-AT-A-TA---C-G-G-A-G-G-A-AC-A-CC---AG--T--G--GC-GAA-G-G-C-G---G--C-…	Bacteria(100)	Firmicutes(100)	Clostridia(100)	Clostridiales(100)	Ruminococcaceae(100)	Papillibacter(100)	Papillibacter_unclassified(100)
Otu000158	0	0	0	0	0	0	0	77	107	108	13	40	113	99	53	58	21	7	36	152	20	124	49	151	23	33	375	47	50	129	23	90	17	38	45	0	M02181_104_000000000-ANBGD_1_1104_22526_10682_1_N_0_1_(reversed)	T--AC--GT-AG-GTG--TCA-A-GC-G-T-T-AT-C-CGG-AA--TT-A-T-T-GG-GC--GT-A--AA-GG-GT-GC-G-TA-G-G-C-G-G--A-CA-A-G-T----AA-G-T-T-T--A-A-G-G--TG--A-AA-GC-G-T-GG-G-G--CT-C-AA-C-T-C-C-A-T-A--C---A-G--C-C-T--T--A--GA-A-A-C-T-G-T--TT--G-A-C---T-A-G-A-G-T--A-----C-AG------AA-G-A-G-G-G-T---AG-T-GG-A--ATT--C-C-A-T-GTGT-A-G-CG-GT-A--A-A-A--TGC-GT-AG-AT-A-TA---T-G-G-A-G-G-A-AC-A-CC---AG--T--G--GC-GAA-G-G-C-G---G--C-…	Bacteria(100)	Firmicutes(100)	Erysipelotrichi(100)	Erysipelotrichales(100)	Erysipelotrichaceae(100)	Erysipelotrichaceae_unclassified(80)	Erysipelotrichaceae_unclassified(80)
Otu000159	0	0	0	0	0	0	0	15	97	42	26	45	18	106	31	86	82	41	54	54	28	21	15	443	4	132	2	23	17	0	121	41	24	27	78	0	M02181_104_000000000-ANBGD_1_1113_7804_16354_1_N_0_1_(reversed)	T--AC--GG-AG-GAT--TCA-A-GC-G-T-T-AT-C-CGG-AT--TT-A-T-T-GG-GT--TT-A--AA-GG-GT-GC-G-TA-G-G-C-G-G--T-TA-T-A-T----AA-G-T-T-A--G-A-G-G--TG--A-AA-TC-T-C-GG-G-G--CT-C-AA-C-C-C-T-G-A-A--A-C-T-G--C-C-T--C--T--GA-T-A-C-T-G-T--AT--A-G-C---T-A-G-A-G-A--T-----T-AG------TT-G-C-T-G-T-G---GG-C-GG-A--ATG--T-A-T-G-GTGT-A-G-CG-GT-G--A-A-A--TGC-TT-AG-AG-A-TC---A-T-A-C-A-G-A-AC-A-CC---GA--T--T--GC-GAA-G-G-C-A---G--C-…	Bacteria(100)	Bacteroidetes(100)	Bacteroidia(100)	Bacteroidales(100)	Rikenellaceae(100)	Alistipes(100)	Alistipes_unclassified(100)
Otu000160	0	0	0	0	0	0	0	52	66	219	31	51	39	41	20	202	80	115	42	59	2	63	228	42	35	37	51	21	26	11	22	44	25	64	144	0	M02181_104_000000000-ANBGD_1_2103_22482_21357_1_N_0_1_(reversed)	T--AC--GT-AG-GTC--ACG-A-GC-G-T-T-GT-C-CGG-AA--TT-A-C-T-GG-GT--GT-A--AA-GG-GA-GC-G-TA-G-G-C-G-G--G-AC-T-T-T----AA-G-T-C-T--A-A-T-G--TT--A-AA-TC-T-A-TC-G-G--CT-C-AA-C-C-G-G-T-A-G----C-T-G--C-G-T--T--A--GA-A-A-C-T-G-G--AG--T-T-C---T-T-G-A-G-T--G-----A-AG------TA-G-A-G-G-T-T---GG-C-GG-A--ATT--C-C-T-A-GTGT-A-G-CG-GT-G--G-A-A--TGC-AT-AG-AT-A-TT---A-G-G-A-G-G-A-AC-A-CC---AG--T--G--GC-GAA-G-G-C-G---G--C-…	Bacteria(100)	Firmicutes(100)	Clostridia(100)	Clostridiales(100)	Ruminococcaceae(99)	Acetanaerobacterium(68)	Acetanaerobacterium_unclassified(68)
Otu000161	0	0	0	0	0	0	0	89	101	145	154	64	74	47	73	30	239	46	41	22	98	34	43	188	7	88	3	78	53	3	11	130	34	83	69	0	M02181_104_000000000-ANBGD_1_1112_13484_13536_1_N_0_1_(reversed)	T--AC--GG-AG-GAT--TCG-A-GC-G-T-T-AT-C-CGG-AT--TT-A-T-T-GG-GT--TT-A--AA-GG-GT-GC-G-TA-G-G-C-G-G--T-TA-G-A-T----AA-G-T-T-A--G-A-G-G--TG--A-AA-TC-T-C-GG-G-G--CT-C-AA-C-T-C-C-G-A-A--A-C-T-G--C-C-T--C--T--GA-T-A-C-T-G-T--TT--A-G-C---T-A-G-A-G-A--T-----T-AG------TT-G-C-T-G-T-G---GG-C-GG-A--ATG--T-A-T-G-GTGT-A-G-CG-GT-G--A-A-A--TGC-TT-AG-AG-A-TC---A-T-A-C-A-G-A-AC-A-CC---GA--T--T--GC-GAA-G-G-C-A---G--C-…	Bacteria(100)	Bacteroidetes(100)	Bacteroidia(100)	Bacteroidales(100)	Rikenellaceae(100)	Alistipes(100)	Alistipes_unclassified(100)
Otu000162	0	0	6	0	2	0	0	21	5	48	18	9	5	45	49	4	21	9	20	1	0	146	3	0	35	7	52	15	14	262	30	21	31	91	48	0	M02181_104_000000000-ANBGD_1_1107_18005_9229_1_N_0_1_(reversed)	T--AC--AT-AG-GGA--GCG-A-GC-G-T-T-AT-C-CGG-AT--TT-A-T-T-GG-GT--GT-A--AA-GG-GT-GC-G-TA-G-A-C-G-G--G-AA-A-T-C----AA-G-T-T-A--G-T-T-G--TG--A-AA-TC-C-C-TC-G-G--CT-T-AA-C-C-G-A-G-G-A--A-C-T-G--C-A-A--C--T--AA-A-A-C-T-A-A--TA--T-T-C---T-T-G-A-G-T--A-----C-GG------GA-G-A-G-G-A-A---AG-T-GG-A--ATT--C-C-T-A-GTGT-A-G-CG-GT-G--G-A-A--TGC-GT-AG-AT-A-TT---A-G-G-A-G-G-A-AC-A-CC---AG--T--G--GC-GAA-G-G-C-G---A--C-…	Bacteria(100)	Bacteria_unclassified(100)	Bacteria_unclassified(100)	Bacteria_unclassified(100)	Bacteria_unclassified(100)	Bacteria_unclassified(100)	Bacteria_unclassified(100)
Otu000163	0	0	2	0	0	0	0	0	0	25	5	135	4	18	0	0	77	1	29	0	0	267	14	0	0	0	2	0	695	53	0	114	0	113	0	0	M02181_104_000000000-ANBGD_1_2108_14636_3021_1_N_0_1_(reversed)	T--AC--GG-AG-GAT--CCA-A-GC-G-T-T-AT-C-CGG-AT--TT-A-T-T-GG-GT--TT-A--AA-GG-GT-GC-G-TA-G-G-C-G-G--A-GT-A-T-T----AA-G-T-T-A--G-T-C-G--TT--A-AA-TC-G-T-GA-T-G--CT-C-AA-C-A-T-C-A-C-A--A-T-G-G--C-G-A--T--T--GA-T-A-C-T-G-G--TA--T-T-C---T-A-G-A-G-A--T-----T-AT------CT-G-C-A-G-C-G---GG-C-GG-A--ATG--T-G-T-A-GTGT-A-G-CG-GT-G--A-A-A--TGC-AT-AG-AT-A-TT---A-C-A-C-A-G-A-AC-A-CC---GA--T--T--GC-GAA-G-G-C-A---G--C-…	Bacteria(100)	Bacteroidetes(100)	Bacteroidetes_unclassified(100)	Bacteroidetes_unclassified(100)	Bacteroidetes_unclassified(100)	Bacteroidetes_unclassified(100)	Bacteroidetes_unclassified(100)
Otu000164	0	0	0	0	0	0	0	31	5	22	1	143	0	3	127	19	4	26	519	1	14	0	0	0	92	0	10	0	395	2	773	174	3	18	9	0	M02181_104_000000000-ANBGD_1_1103_22959_14253_1_N_0_1_(reversed)	T--AC--GG-AG-GAT--TCG-A-GC-G-T-T-AT-C-CGG-AT--TT-A-T-T-GG-GT--TT-A--AA-GG-GT-GC-G-TA-G-G-C-G-G--T-TT-T-A-T----AA-G-T-T-A--G-A-G-G--TT--A-AA-TA-T-C-GG-A-G--CT-C-AA-C-T-C-C---G-T--A-C-C-G--C-C-T--C--T--AA-T-A-C-T-G-T--AA--G-G-C---T-A-G-A-G-A--T-----T-AG------AT-G-C-T-G-T-G---GG-C-GG-A--ATG--A-G-T-A-GTGT-A-G-CG-GT-G--A-A-A--TGC-TT-AG-AT-A-TT---A-C-T-C-A-G-A-AC-A-CC---GA--T--T--GC-GAA-G-G-C-A---G--C-…	Bacteria(100)	Bacteroidetes(100)	Bacteroidia(100)	Bacteroidales(100)	Rikenellaceae(100)	Alistipes(100)	Alistipes_unclassified(100)
Otu000165	0	0	0	0	0	0	0	70	62	44	34	19	48	130	88	165	143	31	14	35	55	19	95	25	27	710	117	55	27	17	33	29	30	47	152	0	M02181_104_000000000-ANBGD_1_1112_25244_23672_1_N_0_1_(reversed)	T--AC--GT-AG-GGA--GCG-A-GC-G-T-T-AT-C-CGG-AA--TG-A-C-T-GG-GC--GT-A--AA-GG-GA-GC-G-TA-G-G-C-G-G--T-TT-T-T-T----AA-G-T-T-A--T-G-T-G--TG--A-AA-GC-C-C-AC-G-G--CT-T-AA-C-C-G-T-G-G-A--A-C-T-G--C-A-C--A--T--AA-A-A-C-T-G-G--AG--A-A-C---T-A-G-A-G-T--G-----C-GG------GA-G-A-G-G-T-A---AG-T-GG-A--ATT--C-C-T-A-GTGT-A-G-CG-GT-G--G-A-A--TGC-GT-AG-AT-A-TT---A-G-G-A-G-G-A-AC-A-CC---AG--T--G--GC-GAA-G-G-C-G---A--C-…	Bacteria(100)	Firmicutes(100)	Clostridia(100)	Clostridiales(100)	Clostridiales_unclassified(100)	Clostridiales_unclassified(100)	Clostridiales_unclassified(100)
Otu000166	0	3	1	0	0	0	0	85	125	96	92	63	12	32	21	18	24	95	38	59	37	28	137	48	15	28	19	12	45	56	42	95	25	34	163	0	M02181_104_000000000-ANBGD_1_1108_11445_11734_1_N_0_1_(reversed)	T--AC--GG-AG-GGT--GCA-A-GC-G-T-T-GT-C-CGG-AA--TC-A-T-T-GG-GC--GT-A--AA-GA-GT-TC-G-TA-G-G-C-G-G--T-AT-A-T-T----AA-G-T-C-T--G-G-T-G--TT--A-AA-TC-C-T-GA-G-G--CT-C-AA-C-C-T-C-A-G-A--T-C-G-G--C-A-C--T--G--GA-T-A-C-T-G-A--TA--A-A-C---T-T-G-A-A-T--G-----C-GG------TA-G-A-G-G-T-A---GA-G-GG-A--ATT--C-C-T-G-GTGT-A-G-CG-GT-G--A-A-A--TGC-GT-AG-AT-A-TC---A-G-G-A-A-G-A-AC-A-CC---GG--T--G--GC-GTA-A-G-C-G---C--T-…	Bacteria(100)	Bacteria_unclassified(100)	Bacteria_unclassified(100)	Bacteria_unclassified(100)	Bacteria_unclassified(100)	Bacteria_unclassified(100)	Bacteria_unclassified(100)
Otu000167	0	0	0	0	0	1	0	36	69	99	85	105	100	86	120	94	119	89	83	50	17	67	95	28	37	118	104	52	22	7	51	85	92	82	96	0	M02181_104_000000000-ANBGD_1_1108_15986_8568_1_N_0_1_(reversed)	T--AC--GT-AG-GTG--GCA-A-GC-G-T-T-AT-C-CGG-AT--TT-A-C-T-GG-GT--GT-A--AA-GG-GC-GT-G-TA-G-G-C-G-G--G-AC-T-G-C----AA-G-T-C-A--G-A-T-G--TG--A-AA-TT-C-C-AG-G-G--CT-C-AA-C-C-C-T-G-G-A--A-C-T-G--C-A-T--T--T--GA-A-A-C-T-G-T--AG--T-T-C---T-T-G-A-G-T--G-----A-TG------GA-G-A-G-G-C-A---GG-C-GG-A--ATT--C-C-C-T-GTGT-A-G-CG-GT-G--A-A-A--TGC-GT-AG-AT-A-TA---G-G-G-A-G-G-A-AC-A-CC---AG--T--G--GC-GAA-G-G-C-G---G--C-…	Bacteria(100)	Firmicutes(100)	Clostridia(100)	Clostridiales(100)	Ruminococcaceae(100)	Papillibacter(100)	Papillibacter_unclassified(100)
Otu000168	0	0	3	0	0	0	0	42	169	150	31	30	34	94	14	15	192	39	52	175	19	56	245	3	80	158	33	121	50	12	155	67	22	31	7	0	M02181_104_000000000-ANBGD_1_1101_22841_6084_1_N_0_1_(reversed)	T--AC--GT-AG-GGA--GCA-A-GC-G-T-T-GT-C-CGG-AT--TT-A-C-T-GG-GT--GT-A--AA-GG-GC-GT-G-TA-G-G-C-G-G--A-GA-A-A-C----AA-G-T-T-G--G-G-A-G--TG--A-AA-TC-C-A-TG-G-G--CT-C-AA-C-C-C-A-T-G-A--A-C-T-G--C-T-C--T--C--AA-A-A-C-T-G-T--TT--C-C-C---T-T-G-A-G-T--A-----T-CG------GA-G-A-G-G-C-A---AT-C-GG-A--ATT--C-C-G-T-GTGT-A-G-CG-GT-G--A-A-A--TGC-GT-AG-AT-A-TA---C-G-G-A-G-G-A-AC-A-CC---AG--T--G--GC-GAA-G-G-C-G---G--A-…	Bacteria(100)	Firmicutes(100)	Clostridia(100)	Clostridiales(100)	Clostridiales_unclassified(100)	Clostridiales_unclassified(100)	Clostridiales_unclassified(100)
Otu000169	0	0	0	0	0	0	0	46	59	169	49	50	36	60	62	31	93	184	24	44	61	70	154	155	29	78	17	40	8	29	34	69	32	89	85	0	M02181_104_000000000-ANBGD_1_1104_12366_28903_1_N_0_1_(reversed)	T--AC--GG-GG-GGT--GCA-A-GC-G-T-T-GT-C-CGG-AA--TC-A-T-T-GG-GC--GT-A--AA-GA-GT-TC-G-TA-G-G-C-G-G--T-AT-A-T-T----AA-G-T-C-T--G-G-T-G--TT--A-AA-GC-C-C-GA-G-G--CT-C-AA-C-C-T-C-G-G-T--T-C-A-G--C-A-C--T--G--GA-T-A-C-T-G-A--TA--A-A-C---T-T-G-A-A-T--G-----C-GG------TA-G-A-G-G-T-A---AA-G-GG-A--ATT--C-C-T-G-GTGT-A-G-CG-GT-G--A-A-A--TGC-GT-AG-AT-A-TC---A-G-G-A-A-G-A-AC-A-CC---GG--T--G--GC-GTA-A-G-C-G---C--T-…	Bacteria(100)	Bacteria_unclassified(100)	Bacteria_unclassified(100)	Bacteria_unclassified(100)	Bacteria_unclassified(100)	Bacteria_unclassified(100)	Bacteria_unclassified(100)
Otu000170	0	0	0	0	0	0	0	103	5	5	0	6	26	1	120	401	14	66	4	460	4	0	12	4	55	1008	142	16	61	12	34	13	36	7	22	0	M02181_104_000000000-ANBGD_1_1110_14274_20352_1_N_0_1_(reversed)	T--AC--GG-AG-GGG--GCG-A-GC-G-T-T-GT-T-CGG-AG--TG-A-C-T-GG-GC--GT-A--AA-GA-GC-AC-G-TA-G-G-C-G-G--T-GT-A-A-T----AA-G-T-C-A--A-T-A-G--TC--A-AA-GA-C-G-TC-A-G-CTT-A--A-C-T-G-G-C-G-T--A-A-G-G--C-T-A--G--T--GA-A-A-C-T-A-T--TA--T-G-C---T-A-G-A-G-T--A-----T-CG------GA-G-A-G-G-A-T---TG-C-AG-A--ATT--C-C-T-A-GTGT-A-G-CG-GT-G--A-A-A--TGC-GT-AG-AT-A-TT---A-G-G-A-G-G-A-AT-A-CC---AG--T--A--GC-GAA-G-G-C-G---G--C-…	Bacteria(100)	Deferribacteres(100)	Deferribacterales(100)	Deferribacteraceae(100)	Mucispirillum(100)	Mucispirillum_unclassified(100)	Mucispirillum_unclassified(100)
Otu000171	0	0	0	0	0	0	0	32	0	5	5	3	22	4	29	50	189	30	3	200	7	196	35	6	273	177	232	30	8	433	9	5	49	6	176	0	M02181_104_000000000-ANBGD_1_1103_26474_19550_1_N_0_1_(reversed)	T--AC--GG-AG-GGT--GCG-A-GC-G-T-T-AA-T-CGG-AA--TT-A-C-T-GG-GC--GT-A--AA-GC-GC-GC-G-TA-G-G-C-G-G--C-TT-T-G-T----AA-G-T-C-A--G-G-G-G--TG--A-AA-GC-C-C-AC-G-G--CT-C-AA-C-C-G-T-G-G-A--A-T-T-G--C-C-T--T--T--GA-T-A-C-T-G-C--AA--A-G-C---T-T-G-A-G-T--T-----C-GG------GA-G-A-G-G-G-T---GG-C-AG-A--ATT--C-C-T-G-GTGT-A-G-GA-GT-G--A-A-A--TCC-GT-AG-AG-A-TC---A-G-G-A-G-G-A-AT-A-TC---AG--T--G--GC-GAA-G-G-C-G---G--C-…	Bacteria(100)	Proteobacteria(100)	Deltaproteobacteria(100)	Desulfovibrionales(100)	Desulfovibrionales_unclassified(85)	Desulfovibrionales_unclassified(85)	Desulfovibrionales_unclassified(85)
Otu000172	0	0	0	0	0	0	0	42	92	115	96	101	118	122	63	18	54	35	16	3	7	0	83	105	23	5	5	28	14	86	3	76	54	1	56	0	M02181_104_000000000-ANBGD_1_2109_13314_15433_1_N_0_1_(reversed)	T--AC--GG-AG-GAT--TCA-A-GC-G-T-T-AT-C-CGG-AT--TT-A-T-T-GG-GT--TT-A--AA-GG-GT-GC-G-TA-G-G-C-T-G--T-CT-G-A-T----AA-G-T-T-A--G-A-G-G--TG--A-AA-TA-C-C-GT-T-G--CT-T-AA-C-A-A-C-G-G-A--A-C-T-G--C-C-T--C--T--GA-T-A-C-T-G-T--CA--G-A-C---T-A-G-A-G-A--G-----T-AA------TT-G-C-T-G-T-G---GG-C-GG-A--ATG--T-G-T-A-GTGT-A-G-CG-GT-G--A-A-A--TGC-AT-AG-AT-A-TT---A-C-A-C-A-G-A-AC-C-CC---GA--T--T--GC-GAA-G-G-C-A---G--C-…	Bacteria(100)	Bacteroidetes(100)	Bacteroidetes_unclassified(100)	Bacteroidetes_unclassified(100)	Bacteroidetes_unclassified(100)	Bacteroidetes_unclassified(100)	Bacteroidetes_unclassified(100)
Otu000173	0	0	0	0	0	0	0	20	3	5	0	2	1	4	11	0	55	110	23	78	16	6	18	8	9	25	3	6	28	48	12	27	3	33	71	0	M02181_104_000000000-ANBGD_1_2111_12300_23551_1_N_0_1_(reversed)	T--AC--GG-AG-GAT--CCG-A-GC-G-T-T-AT-C-CGG-AT--TT-A-T-T-GG-GT--TT-A--AA-GG-GT-GC-G-TA-G-G-T-T-G--C-GA-A-A-T----AA-G-T-C-A--G-T-G-G--TT--A-AA-TA-C-G-AT-A-G--CT-C-AA-C-T-A-T-C-G-G--T-G-T-G--C-C-A--T--T--GA-A-A-C-T-G-T--TT--A-G-C---T-A-G-A-G-A--T-----T-GG------AT-G-C-A-G-C-A---GG-C-GG-A--ATG--T-G-T-A-GTGT-A-G-CG-GT-G--A-A-A--TGC-TT-AG-AT-A-TT---A-C-A-C-A-G-A-AC-A-CC---GA--T--T--GC-GAA-G-G-C-A---G--C-…	Bacteria(100)	Bacteroidetes(100)	Bacteroidia(100)	Bacteroidales(100)	Bacteroidales_unclassified(100)	Bacteroidales_unclassified(100)	Bacteroidales_unclassified(100)
Otu000174	0	0	0	0	0	0	0	44	113	100	64	102	14	3	44	14	48	102	68	3	49	6	62	28	17	185	13	54	38	34	138	355	17	60	192	0	M02181_104_000000000-ANBGD_1_1103_11299_8713_1_N_0_1_(reversed)	T--AC--GA-AG-GGT--GCA-A-GC-G-T-T-GT-T-CGG-AT--TT-A-C-T-GG-GC--GT-A--AA-GC-GT-CC-G-TA-G-G-T-G-G--C-TG-A-T-T----AA-G-T-C-A--G-G-G-G--TG--A-AA-TC-C-C-AG-G-G--CC-C-AA-C-C-C-T-G-G-A--A-C-T-G--C-C-T--T--T--GA-T-A-C-T-G-G--TC--A-G-C---T-A-G-A-G-C--G-----T-GA------TA-G-A-G-G-A-A---TA-T-GG-A--ATA--T-C-T-G-GTGT-A-G-GG-GT-G--G-A-A--TCC-GT-AG-AT-A-TC---A-G-A-T-G-G-A-AC-A-CC---AA--T--G--GC-GAA-G-G-C-A---G--T-…	Bacteria(100)	Bacteria_unclassified(100)	Bacteria_unclassified(100)	Bacteria_unclassified(100)	Bacteria_unclassified(100)	Bacteria_unclassified(100)	Bacteria_unclassified(100)
Otu000175	0	0	0	0	0	0	0	13	8	14	47	27	9	16	92	110	100	144	2	74	14	3	18	17	5	1130	67	38	23	18	14	23	5	19	44	0	M02181_104_000000000-ANBGD_1_1108_2431_13333_1_N_0_1_(reversed)	T--AC--GT-AG-GGG--GCA-A-GC-G-T-T-GT-C-CGG-AA--TG-A-C-T-GG-GC--GT-A--AA-GG-GA-GT-G-TA-G-G-C-G-G--T-AA-T-T-T----AA-G-T-T-A--C-A-T-G--TG--A-AA-TC-C-C-AC-G-G--CT-C-AA-C-C-G-T-G-G-A--A-C-T-G--C-A-T--G--T--AA-A-A-C-T-G-G--AT--A-A-C---T-G-G-A-G-T--G-----C-AG------GA-G-A-G-G-T-A---AG-T-GG-A--ATT--C-C-T-A-GTGT-A-G-CG-GT-G--G-A-A--TGC-GT-AG-AT-A-TT---A-G-G-A-G-G-A-AC-A-CC---AG--T--G--GC-GAA-G-G-C-G---A--C-…	Bacteria(100)	Firmicutes(100)	Clostridia(100)	Clostridiales(100)	Clostridiales_unclassified(98)	Clostridiales_unclassified(98)	Clostridiales_unclassified(98)
Otu000176	1	3	3	0	0	0	0	8	102	126	221	75	150	75	143	118	21	189	169	14	34	2	82	90	12	10	17	90	155	0	157	38	119	24	29	0	M02181_104_000000000-ANBGD_1_1110_14203_4040_1_N_0_1_(reversed)	T--AC--GT-AG-GGA--GCA-A-GC-G-T-T-GT-C-CGG-AA--TT-A-C-T-GG-GC--GT-A--AA-GC-GT-GC-G-TA-G-G-C-G-G--C-CT-T-T-T----AA-G-T-T-G--G-A-T-G--TG--A-AA-GC-C-C-CG-G-G--CT-C-AA-C-C-T-G-G-G-A--A-C-G-G--C-A-T--C--C--AA-A-A-C-T-G-G--GA--G-G-C---T-C-G-A-G-T--G-----C-GG------AA-G-A-G-G-A-G---TG-T-GG-A--ATT--T-C-C-T-GTGT-A-G-CG-GT-G--A-A-A--TGC-GT-AG-AT-A-TA---G-G-A-A-G-G-A-AC-A-TC---AG--T--G--GC-GAA-G-G-C-G---A--C-…	Bacteria(100)	Proteobacteria(100)	Gammaproteobacteria(100)	Gammaproteobacteria_unclassified(100)	Gammaproteobacteria_unclassified(100)	Gammaproteobacteria_unclassified(100)	Gammaproteobacteria_unclassified(100)
Otu000177	0	50	4	0	1	2	0	4	210	12	42	13	28	9	9	4	14	0	3	26	1238	22	1	30	0	130	7	0	1	6	0	17	5	54	3	0	M02181_104_000000000-ANBGD_1_1101_26754_13311_1_N_0_1_(reversed)	T--AC--GG-AG-GGT--GCG-A-GC-G-T-T-AA-T-CGG-AA--TT-A-C-T-GG-GC--GT-A--AA-GC-GC-AT-G-CA-G-G-T-G-G--T-TT-G-T-T----AA-G-T-C-A--G-A-T-G--TG--A-AA-GC-C-C-AG-G-G--CT-C-AA-C-C-T-T-G-G-A--A-T-A-G--C-A-T--T--T--GA-A-A-C-T-G-G--CA--A-G-C---T-A-G-A-G-T--A-----C-TG------TA-G-A-G-G-G-G---GG-T-AG-A--ATT--T-C-A-G-GTGT-A-G-CG-GT-G--A-A-A--TGC-GT-AG-AG-A-TC---T-G-A-A-G-G-A-AT-A-CC---GG--T--G--GC-GAA-G-G-C-G---G--C-…	Bacteria(100)	Proteobacteria(100)	Gammaproteobacteria(100)	Vibrionales(100)	Vibrionaceae(100)	Vibrio(99)	Vibrio_unclassified(99)
Otu000178	0	0	0	0	0	0	0	16	51	69	28	88	0	35	27	20	63	95	23	66	89	66	149	8	21	29	11	6	4	40	33	30	84	89	18	0	M02181_104_000000000-ANBGD_1_1111_5128_12666_1_N_0_1_(reversed)	G--AC--GT-AG-GAT--GCG-A-GC-G-T-T-GT-C-CGG-AA--TC-A-T-T-GG-GC--GT-A--AA-GA-GT-TC-G-TA-G-G-C-G-G--T-AT-G-T-A----AA-G-T-C-T--G-G-T-G--TT--A-AA-GC-C-C-GA-A-G--CT-C-AA-C-T-T-C-G-G-T--T--CG-G--C-A-C--T--G--GA-T-A-C-T-T-G--CA--A-A-C---T-A-G-A-G-T--G-----C-AA------TA-G-A-G-G-T-A---GG-G-GG-A--ATT--C-C-T-A-GTGT-A-G-CG-GT-G--A-A-A--TGC-GT-AG-AT-A-TT---A-G-G-A-G-G-A-AC-A-CC---GG--T--G--GC-GAA-A-G-C-G---C--C-…	Bacteria(100)	Bacteria_unclassified(100)	Bacteria_unclassified(100)	Bacteria_unclassified(100)	Bacteria_unclassified(100)	Bacteria_unclassified(100)	Bacteria_unclassified(100)
Otu000179	4	8	13	11	0	0	4	0	1	0	0	0	0	0	0	0	0	0	0	0	0	1	0	0	0	0	0	0	0	1	0	0	0	0	0	2201	M02181_104_000000000-ANBGD_1_1103_20244_22679_1_N_0_1_(reversed)	T--AC--GT-AG-GGT--GCG-A-GC-G-T-T-AA-T-CGG-AA--TT-A-C-T-GG-GC--GT-A--AA-GC-GT-GC-G-CA-G-G-C-G-G--T-TT-G-C-T----AA-G-A-C-C--G-A-T-G--TG--A-AA-TC-C-C-CG-G-G--CT-C-AA-C-C-T-G-G-G-A--A-C-T-G--C-A-T--T--G--GT-G-A-C-T-G-G--CA--G-G-C---T-A-G-A-G-T--A-----T-GG------CA-G-A-G-G-G-G---GG-T-AG-A--ATT--C-C-A-C-GTGT-A-G-CA-GT-G--A-A-A--TGC-GT-AG-AG-A-TG---T-G-G-A-G-G-A-AT-A-CC---GA--T--G--GC-GAA-G-G-C-A---G--C-…	Bacteria(100)	Proteobacteria(100)	Betaproteobacteria(100)	Burkholderiales(100)	Burkholderiaceae(100)	Burkholderia(100)	pseudomallei_group(100)
Otu000180	0	0	0	0	0	0	0	47	303	260	126	95	145	179	27	12	52	5	142	1	2	75	3	21	113	0	0	46	9	218	89	4	3	71	9	0	M02181_104_000000000-ANBGD_1_2114_24846_14620_1_N_0_1_(reversed)	T--AC--GG-AG-GAT--TCA-A-GC-G-T-T-AT-C-CGG-AT--TT-A-T-T-GG-GT--TT-A--AA-GG-GT-GC-G-TA-G-G-T-G-G--C-AT-C-G-T----AA-G-T-T-A--G-T-C-G--TC--A-AA-GA-C-C-TC-G-G--CT-C-AA-C-C-G-G-G-G-C--A-A-T-G--C-G-A--T--T--GA-T-A-C-T-G-C--GG--A-G-C---T-A-G-A-G-A--T-----T-GG------TT-G-C-G-G-T-A---GG-C-GG-A--ATG--A-G-T-A-GTGT-A-G-CG-GT-G--A-A-A--TGC-TT-AG-AT-A-TT---A-C-T-C-A-G-A-AC-A-CC---GA--T--T--GC-GAA-G-G-C-A---G--C-…	Bacteria(100)	Bacteroidetes(100)	Bacteroidia(100)	Bacteroidales(100)	Bacteroidales_unclassified(100)	Bacteroidales_unclassified(100)	Bacteroidales_unclassified(100)
Otu000181	0	0	0	0	0	0	0	1327	0	17	0	102	4	0	0	0	0	0	27	0	0	0	1	0	0	0	0	0	16	818	11	95	0	123	0	0	M02181_104_000000000-ANBGD_1_1101_8261_10827_1_N_0_1_(reversed)	T--AC--GG-AG-GAT--TCG-A-GC-G-T-T-AT-C-CGG-AT--TT-A-T-T-GG-GT--TT-A--AA-GG-GT-GC-G-TA-G-G-C-G-G--A-TT-A-T-T----AA-G-T-T-A--G-T-C-G--TT--A-AA-TC-G-T-GA-T-G--CT-T-AA-C-A-T-C-A-C-A--A-T-G-G--C-G-G--T--T--GA-T-A-C-T-G-G--TA--T-T-C---T-G-G-A-G-T--A-----T-AT------GT-G-C-A-G-T-G---GG-C-GG-A--ATG--A-G-T-A-GTGT-A-G-CG-GT-G--A-A-A--TGC-TT-AG-AT-A-TT---A-C-T-C-A-G-A-AC-A-CC---GA--T--T--GC-GAA-G-G-C-A---G--C-…	Bacteria(100)	Bacteroidetes(100)	Bacteroidia(100)	Bacteroidales(100)	Marinilabiaceae(89)	Anaerophaga(89)	Anaerophaga_unclassified(89)
Otu000182	0	0	0	0	0	0	0	0	3	0	10	0	157	3	19	27	53	0	0	3	1731	321	0	164	0	0	0	17	0	0	0	0	234	0	113	0	M02181_104_000000000-ANBGD_1_1101_20797_5195_1_N_0_1_(reversed)	T--AC--GG-AG-GAT--TCG-A-GC-G-T-T-AT-C-CGG-AT--TT-A-T-T-GG-GT--TT-A--AA-GG-GT-GC-G-TA-G-G-C-G-G--T-TT-A-A-T----AA-G-T-T-A--G-A-G-G--TT--A-AA-TA-A-C-GG-A-G--CT-C-AA---C-T-T-C-G-T--G-T-C-G--C-C-T--C--T--AA-T-A-C-T-G-T--TA--G-G-C---T-A-G-A-G-A--T-----T-AG------TT-G-C-T-G-T-G---GG-C-GG-A--ATG--A-G-T-A-GTGT-A-G-CG-GT-G--A-A-A--TGC-TT-AG-AT-A-TT---A-C-T-C-A-G-A-AC-A-CC---GA--T--T--GC-GAA-G-G-C-A---G--C-…	Bacteria(100)	Bacteroidetes(100)	Bacteroidia(100)	Bacteroidales(100)	Rikenellaceae(99)	Alistipes(99)	Alistipes_unclassified(99)
Otu000183	0	0	0	0	0	0	0	22	32	63	33	19	36	37	103	414	152	84	31	5	163	27	9	208	26	34	1	29	17	46	103	75	59	23	17	0	M02181_104_000000000-ANBGD_1_1105_11743_21241_1_N_0_1_(reversed)	T--AC--GG-AG-GAT--GCG-A-GC-G-T-T-AT-C-CGG-AT--TT-A-T-T-GG-GT--TT-A--AA-GG-GT-GC-G-TA-G-G-C-G-G--A-AT-G-A-T----AA-G-T-C-A--G-C-G-G--TG--A-AA-GA-C-T-TC-A-G--CT-C-AA-CTG-G-A-G-A-A----G-T-G--C-C-G--T--T--GA-A-A-C-T-G-T--CA--T-T-C---T-A-G-A-G-T--G-----T-AA------AA-G-A-G-G-T-T---TG-C-GG-A--ATG--C-G-T-G-GTGT-A-G-CG-GT-G--A-A-A--TGC-AT-AG-AT-A-TC---A-C-G-C-A-G-A-AC-T-CC---GA--T--T--GC-GAA-G-G-C-A---G--C-…	Bacteria(100)	Bacteroidetes(100)	Bacteroidia(100)	Bacteroidales(100)	Porphyromonadaceae(99)	Porphyromonadaceae_unclassified(96)	Porphyromonadaceae_unclassified(96)
Otu000184	0	0	0	0	0	0	0	61	17	27	1	4	0	177	25	403	16	34	192	19	0	59	145	20	0	17	0	0	156	0	6	9	5	36	171	0	M02181_104_000000000-ANBGD_1_2112_14143_10437_1_N_0_1_(reversed)	T--AC--GG-AG-GAT--CCA-A-GC-G-T-T-AT-C-CGG-AT--TT-A-T-T-GG-GT--TT-A--AA-GG-GT-GC-G-TA-G-G-T-G-G--T-GG-A-A-T----AA-G-T-T-A--G-C-G-G--TG--A-AA-TA-C-C-AT-A-G--CT-C-AA-C-T-A-T-G-G-G--G-C-T-G--C-C-G--C--T--AA-A-A-C-T-G-T--TT--T-A-C---T-A-G-A-G-A--T-----T-GG------TT-G-C-A-G-T-A---GG-C-GG-A--ATG--T-G-T-A-GTGT-A-G-CG-GT-G--A-A-A--TGC-TT-AG-AT-A-TT---A-C-A-C-A-G-A-AC-A-CC---GA--T--T--GC-GAA-G-G-C-A---G--C-…	Bacteria(100)	Bacteroidetes(100)	Bacteroidetes_unclassified(100)	Bacteroidetes_unclassified(100)	Bacteroidetes_unclassified(100)	Bacteroidetes_unclassified(100)	Bacteroidetes_unclassified(100)
Otu000185	0	0	2	0	0	0	0	27	27	190	82	44	127	17	113	55	53	61	3	36	165	8	113	6	93	58	35	41	176	47	19	85	39	49	39	0	M02181_104_000000000-ANBGD_1_1101_5678_12349_1_N_0_1_(reversed)	T--AC--GG-GG-GGT--GCA-A-GC-G-T-T-GT-C-CGG-AA--TC-A-T-T-GG-GC--GT-A--AA-GA-GT-TC-G-TA-G-G-T-G-G--C-AT-G-T-T----AA-G-T-C-A--G-G-T-G--TT--A-AA-GG-T-C-GA-A-G--CT-C-AA-C-T-T-C-G-G-T--A--CG-G--C-A-C--T--T--GA-T-A-C-T-G-G--CA--A-G-C---T-T-G-A-A-T--G-----C-GG------TA-G-A-G-G-T-A---AA-G-GG-A--ATT--C-C-T-G-GTGT-A-G-CG-GT-G--A-A-A--TGC-GT-AG-AT-A-TC---A-G-G-A-G-G-A-AC-A-TC---GG--T--G--GC-GTA-A-G-C-G---C--T-…	Bacteria(100)	Bacteria_unclassified(100)	Bacteria_unclassified(100)	Bacteria_unclassified(100)	Bacteria_unclassified(100)	Bacteria_unclassified(100)	Bacteria_unclassified(100)
Otu000186	0	0	0	0	0	0	0	5	2	1	71	24	11	9	4	2	2	28	12	4	1	3	1	255	0	0	0	8	6	0	7	0	7	38	123	0	M02181_104_000000000-ANBGD_1_2114_12124_3573_1_N_0_1_(reversed)	T--AC--GA-AG-GGT--GCA-A-GC-G-T-T-GT-T-CGG-AT--TT-A-C-T-GG-GC--GT-A--AA-GG-GT-GC-G-TA-G-G-C-G-G--T-AG-T-A-T----AA-G-T-C-A--G-T-G-G--TG--A-AA-TA-C-C-TG-G-G--CT-C-AA-C-C-T-A-G-G-A--A-T-T-G--C-C-A--T--T--GA-A-A-C-T-A-T--AT--T-A-C---T-A-G-T-G-G--A-----G-AC------GA-G-A-G-G-A-T---GG-C-GG-A--ATA--T-C-C-A-GTGT-A-G-AG-GT-G--A-A-A--TTC-GT-AG-AT-A-TT---G-G-A-T-A-G-A-AC-A-CC---GG--T--T--GC-GAA-A-G-C-G---G--C-…	Bacteria(100)	Bacteria_unclassified(100)	Bacteria_unclassified(100)	Bacteria_unclassified(100)	Bacteria_unclassified(100)	Bacteria_unclassified(100)	Bacteria_unclassified(100)
Otu000187	0	0	0	0	0	0	0	64	47	11	59	76	38	134	2	15	10	398	66	10	33	15	6	66	8	18	0	0	143	69	43	23	252	12	124	0	M02181_104_000000000-ANBGD_1_1108_20901_21914_1_N_0_1_(reversed)	T--AC--GG-AG-GAT--TCA-A-GC-G-T-T-AT-C-CGG-AT--TT-A-T-T-GG-GT--TT-A--AA-GG-GT-GC-G-TA-G-G-T-G-G--T-AT-C-G-T----AA-G-T-T-A--G-T-C-G--TC--A-AA-GA-C-C-TC-A-G--CT-T-AA-C-T-G-A-G-G-C--A-A-T-G--C-G-A--T--T--GA-T-A-C-T-G-C--GG--A-A-C---T-A-G-A-G-A--G-----C-AG------TT-G-C-G-G-T-A---GG-C-GG-A--ATG--A-G-T-A-GTGT-A-G-CG-GT-G--A-A-A--TGC-TT-AG-AT-A-TT---A-C-T-C-A-G-A-AC-A-CC---GA--T--T--GC-GAA-G-G-C-A---G--C-…	Bacteria(100)	Bacteroidetes(100)	Bacteroidia(100)	Bacteroidales(100)	Bacteroidales_unclassified(100)	Bacteroidales_unclassified(100)	Bacteroidales_unclassified(100)
Otu000188	0	0	3	0	0	0	0	0	436	87	0	0	0	7	807	16	74	6	0	36	75	360	0	6	6	1	13	442	0	0	29	0	62	6	28	0	M02181_104_000000000-ANBGD_1_1112_13480_24317_1_N_0_1_(reversed)	T--AC--GG-AG-GAT--TCG-A-GC-G-T-T-AT-C-CGG-AT--TT-A-T-T-GG-GT--TT-A--AA-GG-GT-GC-G-TA-G-G-C-T-G--T-AG-T-A-T----AA-G-T-C-A--G-T-G-G--TT--A-AA-TA-T-A-TA-G-G--CT-C-AA-C-C-T-G-T-A-G--C-A-A-G--C-C-A--T--T--GA-A-A-C-T-G-T--AT--T-A-C---T-G-G-A-G-A--T-----T-AG------AT-G-C-A-G-C-A---GG-C-GG-A--ATG--T-G-T-A-GTGT-A-G-CG-GT-G--A-A-A--TGC-AT-AG-AT-A-TT---A-C-A-C-A-G-A-AC-A-CC---GA--T--T--GC-GAA-G-G-C-A---G--C-…	Bacteria(100)	Bacteroidetes(100)	Bacteroidetes_unclassified(100)	Bacteroidetes_unclassified(100)	Bacteroidetes_unclassified(100)	Bacteroidetes_unclassified(100)	Bacteroidetes_unclassified(100)
Otu000189	0	0	0	0	0	0	0	81	101	39	18	257	169	129	22	11	7	7	51	3	4	32	0	237	0	102	68	9	14	0	118	63	19	27	19	0	M02181_104_000000000-ANBGD_1_1102_19559_10383_1_N_0_1_(reversed)	T--AC--GT-AG-GGG--GCA-A-GC-G-T-T-AT-C-CGG-AT--TT-A-C-T-GG-GT--GT-A--AA-GG-GA-GC-G-TA-G-A-C-G-G--T-TT-G-A-T----AA-G-T-C-T--G-A-T-G--TG--A-AA-GG-C-C-AA-G-G--CT-T-AA-C-T-T-T-G-G-G--A-C-T-G--C-A-T--T--G--GA-A-A-C-T-A-T--CA--A-A-C---T-A-G-A-G-T--G-----T-TG------GA-G-A-G-G-T-A---AG-C-GG-A--ATT--C-C-T-A-GTGT-A-G-CG-GT-G--A-A-A--TGC-GT-AG-AT-A-TT---A-G-G-A-G-G-A-AC-A-TC---GG--T--G--GC-GAA-G-G-C-G---G--C-…	Bacteria(100)	Firmicutes(100)	Clostridia(100)	Clostridiales(100)	Blautia(76)	Blautia_unclassified(76)	Blautia_unclassified(76)
Otu000190	0	0	0	0	0	0	0	2	10	20	101	1	0	0	4	0	0	2	0	1	0	0	1	0	239	3	0	0	3	60	1	0	30	1	0	0	M02181_104_000000000-ANBGD_1_1102_19499_6858_1_N_0_1_(reversed)	T--AC--AG-AG-GTC--TCA-A-GC-G-T-T-GT-T-CGG-AA--TC-A-C-T-GG-GC--GT-A--AA-GG-GT-AC-G-TA-G-G-C-G-G--C-TC-A-A-C----AA-G-T-C-G--C-G-C-G--TG--A-AA-GG-C-A-GG-G-G--CT-C-AA-C-C-C-C-T-G-G--A-G-T-G--C-G-C--G--T--GA-A-A-C-T-A-T--AG--A-G-C---T-A-G-A-G-A--A-----A-TG------GA-G-A-G-G-G-A---AC-T-GG-A--ACT--C-T-T-G-GTGT-A-G-CA-GT-G--A-A-A--TGC-GT-AG-AT-A-TC---A-A-G-A-A-G-A-AG-A-CT---CG--T--G--GC-GAA-G-G-C-G---A--G-…	Bacteria(100)	Verrucomicrobia(100)	Verrucomicrobiae(100)	Verrucomicrobiales(100)	Verrucomicrobiaceae(100)	Persicirhabdus(96)	Persicirhabdus_unclassified(96)
Otu000191	0	0	0	0	0	0	0	67	153	15	110	136	169	166	36	53	7	85	94	48	6	29	9	296	2	25	16	13	27	2	37	69	5	21	155	0	M02181_104_000000000-ANBGD_1_1101_12319_23989_1_N_0_1_(reversed)	T--AC--GT-AG-GTG--GCA-A-GC-G-T-T-AT-C-CGG-AT--TT-A-C-T-GG-GT--GT-A--AA-GG-GC-GT-G-TA-G-G-C-G-G--G-AC-T-G-C----AA-G-T-C-A--G-A-T-G--TG--A-AA-TT-T-C-AG-G-G--CT-C-AA-C-C-C-T-G-A-A--A-C-T-G--C-A-T--T--T--GA-A-A-C-T-G-T--AG--T-T-C---T-T-G-A-G-T--G-----A-TG------GA-G-A-G-G-C-A---AG-T-GG-A--ATT--C-C-T-A-GTGT-A-G-CG-GT-G--G-A-A--TGC-GT-AG-AT-A-TT---A-G-G-A-G-G-A-AC-A-CC---AG--T--G--GC-GAA-G-G-C-G---A--C-…	Bacteria(100)	Firmicutes(100)	Clostridia(100)	Clostridiales(100)	Ruminococcaceae(100)	Papillibacter(96)	Papillibacter_unclassified(96)
Otu000192	0	0	0	0	0	0	0	7	38	73	9	24	40	17	94	41	222	142	12	12	23	95	2	87	34	12	15	20	3	9	40	27	128	56	85	0	M02181_104_000000000-ANBGD_1_1108_10350_4285_1_N_0_1_(reversed)	T--AC--GG-AG-GAT--CCG-A-GC-G-T-T-AT-C-CGG-AT--TT-A-T-T-GG-GT--TT-A--AA-GG-GT-GC-G-TA-G-G-C-G-G--T-TT-G-A-T----AA-G-T-T-A--G-A-G-G--TG--A-AA-TT-C-C-GA-G-G--CT-C-AA-C-C-T-C-G-G-C--G-C-T-G--C-C-T--C--T--AA-T-A-C-T-G-T--CA--A-G-C---T-A-G-A-G-A--T-----T-AG------TT-G-C-C-G-T-A---GG-C-GG-A--ATG--T-A-T-G-GTGT-A-G-CG-GT-G--A-A-A--TGC-AT-AG-AT-A-TC---A-T-A-C-A-G-A-AC-C-CC---GA--T--T--GC-GAA-G-G-C-A---G--C-…	Bacteria(100)	Bacteroidetes(100)	Bacteroidia(100)	Bacteroidales(100)	Rikenellaceae(100)	Alistipes(100)	Alistipes_unclassified(100)
Otu000193	0	0	0	0	0	0	0	12	0	6	2	2	59	0	2	0	2	35	8	424	2	2	19	1	24	687	451	24	69	28	8	0	8	1	178	0	M02181_104_000000000-ANBGD_1_1104_26391_20858_1_N_0_1_(reversed)	T--AC--GG-AG-GGG--GCG-A-GC-G-T-T-GT-T-CGG-AG--TG-A-C-T-GG-GC--GT-A--AA-GA-GC-AC-G-TA-G-G-C-G-G--T-GT-A-T-C----AA-G-T-C-A--A-A-G-G--TC--A-AA-GG-C-G-GC-A-G--CT-C-AA-C-T-G-T-C-G-T--A-A-G-G--C-C-A--G--T--GA-A-A-C-T-G-A--TA--T-G-C---T-A-G-A-G-T--G-----T-CG------GA-G-A-G-G-A-T---TG-C-AG-A--ATT--C-C-T-A-GTGT-A-G-CG-GT-G--A-A-A--TGC-GT-AG-AT-A-TT---A-G-G-A-G-G-A-AT-A-CC---AA--T--A--GC-GAA-G-G-C-G---G--C-…	Bacteria(100)	Bacteria_unclassified(100)	Bacteria_unclassified(100)	Bacteria_unclassified(100)	Bacteria_unclassified(100)	Bacteria_unclassified(100)	Bacteria_unclassified(100)
Otu000194	0	0	0	0	0	0	0	14	35	164	131	46	11	15	78	15	19	25	29	145	44	157	414	78	24	138	5	58	9	18	0	13	5	12	40	0	M02181_104_000000000-ANBGD_1_1102_12986_8931_1_N_0_1_(reversed)	T--AC--GG-AG-GAT--TCG-A-GC-G-T-T-AT-C-CGG-AT--TT-A-T-T-GG-GT--TT-A--AA-GG-GT-GC-G-TA-G-G-T-T-G--T-AT-A-T-T----AA-G-T-T-A--G-T-G-G--TC--A-AA-TA-T-A-GC-G-G--CT-T-AA-C-C-G-T-T-T-A--T-T-C-G--C-C-A--T--T--AA-T-A-C-T-G-G--TT--T-A-C---T-T-G-A-G-T--G-----C-GG------TG-G-C-A-G-C-A---GG-C-GG-A--ATG--T-G-T-A-GTGT-A-G-CG-GT-G--A-A-A--TGC-AT-AG-AT-A-TT---A-C-A-C-A-G-A-AC-T-CC---GA--T--T--GC-GCA-G-G-C-A---G--C-…	Bacteria(100)	Bacteria_unclassified(100)	Bacteria_unclassified(100)	Bacteria_unclassified(100)	Bacteria_unclassified(100)	Bacteria_unclassified(100)	Bacteria_unclassified(100)
Otu000195	0	36	2	8	2	0	6	0	0	1	0	0	0	0	0	0	0	0	0	0	0	0	0	0	0	0	0	0	0	4	0	0	0	0	0	1128	M02181_104_000000000-ANBGD_1_1101_24796_18327_1_N_0_1_(reversed)	T--AC--GT-AG-GGT--GCA-A-GC-G-T-T-AA-T-CGG-AA--TT-A-C-T-GG-GC--GT-A--AA-GC-GT-GC-G-CA-G-G-C-G-G--T-TA-T-G-T----AA-G-A-C-A--G-T-T-G--TG--A-AA-TC-C-C-CG-G-G--CT-C-AA-C-C-T-G-G-G-A--A-C-T-G--C-A-T--C--T--GT-G-A-C-T-G-C--AT--A-G-C---T-A-G-A-G-T--A-----C-GG------TA-G-A-G-G-G-G---GA-T-GG-A--ATT--C-C-G-C-GTGT-A-G-CA-GT-G--A-A-A--TGC-GT-AG-AT-A-TG---C-G-G-A-G-G-A-AC-A-CC---GA--T--G--GC-GAA-G-G-C-A---A--T-…	Bacteria(100)	Proteobacteria(100)	Betaproteobacteria(100)	Burkholderiales(100)	Comamonadaceae(100)	Variovorax(66)	environmental_samples(66)
Otu000196	0	0	1	0	0	0	0	20	0	30	29	6	0	4	4	6	89	6	86	0	3	436	1	0	12	29	0	2	0	12	3	3	66	0	9	0	M02181_104_000000000-ANBGD_1_1108_21531_15493_1_N_0_1_(reversed)	T--AC--GT-AG-GGA--GCG-A-GC-G-T-T-AT-C-CGG-AT--TT-A-T-T-GG-GT--GT-A--AA-GA-GT-GT-G-TA-G-A-T-G-G--G-TT-T-G-T----AA-G-T-T-A--G-T-T-G--TG--A-AA-TC-C-C-TT-G-G--CT-T-AA-C-T-G-A-G-G-A--A-C-T-G--C-A-A--C--T--AA-A-A-C-T-A-C--AA--G-T-C---T-T-G-A-G-T--G-----T-TG------GA-G-A-G-G-A-A---AG-T-GG-A--ATT--C-C-T-A-GTGT-A-G-CG-GT-G--A-A-A--TGC-GT-AG-AT-A-TT---A-G-G-A-G-G-A-AC-A-CC---AG--T--G--GC-GAA-G-G-C-G---A--C-…	Bacteria(100)	Bacteria_unclassified(100)	Bacteria_unclassified(100)	Bacteria_unclassified(100)	Bacteria_unclassified(100)	Bacteria_unclassified(100)	Bacteria_unclassified(100)
Otu000197	0	0	4	0	0	0	0	90	111	261	46	21	4	41	74	10	48	166	14	9	54	39	104	24	64	58	5	40	59	13	21	277	25	173	123	0	M02181_104_000000000-ANBGD_1_2113_8648_18413_1_N_0_1_(reversed)	T--AC--GT-AG-GGG--GCA-A-GC-G-T-T-GT-C-CGG-AA--TG-A-C-T-GG-GC--GT-A--AA-GG-GA-GT-G-TA-G-G-T-G-G--C-AG-C-A-T----AA-G-T-T-A--A-G-T-G--TG--A-AA-GC-C-C-GG-G-G--CT-C-AA-C-C-C-C-G-G-A--A-C-G-G--C-A-C--T--T--AA-A-A-C-T-G-T--GC--A-G-C---T-G-G-A-G-T--G-----T-GG------GA-G-A-G-G-T-A---AG-C-GG-A--ATT--C-C-T-A-GTGT-A-G-CG-GT-G--G-A-A--TGC-GT-AG-AT-A-TT---A-G-G-A-G-G-A-AC-A-CC---AG--A--G--GC-GAA-G-G-C-G---G--C-…	Bacteria(100)	Firmicutes(100)	Clostridia(100)	Clostridiales(100)	Clostridiales_unclassified(57)	Clostridiales_unclassified(57)	Clostridiales_unclassified(57)
Otu000198	0	0	0	0	0	0	0	55	108	62	97	21	50	126	175	144	127	47	83	58	12	5	16	23	0	43	6	9	26	4	73	54	13	150	52	0	M02181_104_000000000-ANBGD_1_1110_21467_20639_1_N_0_1_(reversed)	T--AC--GG-AG-GAT--TCG-A-GC-G-T-T-AT-C-CGG-AT--TT-A-T-T-GG-GT--TT-A--AA-GG-GT-GC-G-TA-G-G-C-G-G--T-TT-A-A-T----AA-G-T-T-A--G-A-G-G--TG--A-AA-TC-T-C-GG-A-G--CT-C-AA-C-T-C-C-G-A-A--A-C-T-G--C-C-T--C--T--AA-T-A-C-T-G-T--TA--A-G-C---T-A-G-A-G-A--T-----T-AG------TT-G-C-T-G-T-G---GG-C-GG-A--ATG--T-A-T-G-GTGT-A-G-CG-GT-G--A-A-A--TGC-TT-AG-AG-A-TC---A-T-A-C-A-G-A-AC-A-CC---GA--T--T--GC-GAA-G-G-C-A---G--C-…	Bacteria(100)	Bacteroidetes(100)	Bacteroidia(100)	Bacteroidales(100)	Rikenellaceae(100)	Alistipes(100)	Alistipes_unclassified(100)
Otu000199	0	0	0	0	0	0	0	848	0	0	0	80	1	0	0	0	0	0	90	0	0	49	0	0	0	0	0	0	470	37	63	21	0	29	0	0	M02181_104_000000000-ANBGD_1_1101_14700_16183_1_N_0_1_(reversed)	T--AC--CG-GC-TGC--TCG-A-GT-G-A-T-GG-C-CAC-TA--TT-A-C-T-GG-GT--TT-A--AA-GC-GT-CC-G-TA-G-C-T-T-G--A-TT-A-T-T----AG-G-T-C-T--C-T-T-G--GG--A-AA-TC-T-T-CT-G-G--CT-T-AA-C-C-A-A-A-A-G--G---C-GT-C-T-A--A--GA-GA-T-A-C-C-G-G--CA--A-T-C---T-A-G-G-A-A--C-----T-GG------GA-G-A-G-G-T-A---AG-C-CG-T--ACT--T-C-G-G-GGGT-A-G-GA-GT-G--A-A-A--TCT-TG-TA-AT-C-CT---C-G-A-G-G-G-A-CG-A-CC---TA---T-G--GC-GAA-G-G-C-A---G--C-…	Bacteria(100)	Bacteria_unclassified(100)	Bacteria_unclassified(100)	Bacteria_unclassified(100)	Bacteria_unclassified(100)	Bacteria_unclassified(100)	Bacteria_unclassified(100)
Otu000200	0	0	3	0	0	0	0	87	65	71	1	17	0	5	14	32	63	30	3	20	107	46	111	0	170	30	18	32	105	78	16	27	72	6	64	0	M02181_104_000000000-ANBGD_1_1107_13030_16857_1_N_0_1_(reversed)	T--AC--GG-AG-GAT--TCG-A-GC-G-T-T-AT-C-CGG-AT--TT-A-T-T-GG-GT--TT-A--AA-GG-GT-GC-G-TA-G-G-T-G-G--T-TT-T-A-T----AA-G-T-T-A--G-T-C-G--TT--A-AA-GA-G-T-TG-G-G--CT-C-AA-C-C-C-A-A-T-C--AT--G-G--C-G-A--T--T--GA-T-A-C-T-G-T--AG--G-A-C---T-A-G-A-G-A--T-----T-GG------TT-G-C-G-G-T-A---GG-C-GG-A--ATG--A-G-T-A-GTGT-A-G-CG-GT-G--A-A-A--TGC-TT-AG-AT-A-TT---A-C-T-C-A-G-A-AC-A-CC---GA--T--T--GC-GAA-G-G-C-A---G--C-…	Bacteria(100)	Bacteroidetes(100)	Bacteroidia(100)	Bacteroidales(100)	Bacteroidales_unclassified(100)	Bacteroidales_unclassified(100)	Bacteroidales_unclassified(100)
Otu000201	0	0	3	0	0	0	0	0	1	96	6	1046	31	100	20	14	11	0	3	1	0	38	20	5	29	0	0	328	0	55	0	0	8	2	4	0	M02181_104_000000000-ANBGD_1_1101_12011_14750_1_N_0_1_(reversed)	T--AC--GG-AG-GAT--CCG-A-GC-G-T-T-AT-C-CGG-AT--TT-A-T-T-GG-GT--TT-A--AA-GG-GT-GC-G-TA-G-G-T-G-G--T-TT-T-A-T----AA-G-T-T-A--C-C-G-G--TG--A-AA-TA-C-C-AT-A-G--CT-C-AA-C-T-A-T-G-G-G--G-C-T-G--C-C-G--G--T--AA-A-A-C-T-G-T--AG--G-A-C---T-A-G-A-G-A--T-----T-GG------TT-G-C-A-G-T-A---GG-C-GG-A--ATG--T-G-T-A-GTGT-A-G-CG-GT-G--A-A-A--TGC-AT-AG-AT-A-TT---A-C-A-C-A-G-A-AC-A-CC---GA--T--T--GC-GAA-G-G-C-A---G--C-…	Bacteria(100)	Bacteroidetes(100)	Bacteroidetes_unclassified(100)	Bacteroidetes_unclassified(100)	Bacteroidetes_unclassified(100)	Bacteroidetes_unclassified(100)	Bacteroidetes_unclassified(100)
Otu000202	0	0	2	0	0	0	0	28	50	101	38	99	35	96	37	5	16	232	63	50	89	37	154	9	238	95	3	61	20	47	113	33	15	33	12	0	M02181_104_000000000-ANBGD_1_2109_17122_25011_1_N_0_1_(reversed)	T--AC--GT-AG-GTG--GCG-A-GC-G-T-T-AT-T-CGG-AT--TT-A-T-T-GG-GC--GT-A--AA-GG-GT-CC-G-CC-G-G-T-G-G--T-TA-C-T-T----AA-G-T-C-T--G-A-T-G--TG--A-AA-GC-C-T-AT-G-G--CT-C-AA-C-C-A-T-A-G-A--A-T-T-G--C-A-T--T--G--GA-A-A-C-T-G-A--GA--A-A-C---T-C-G-A-G-T--G-----C-TG------GA-G-A-G-G-T-A---AG-C-GG-A--ATT--C-C-T-G-GTGT-A-G-CG-GT-G--G-A-A--TGC-GT-AG-AT-A-TC---A-G-G-A-A-G-A-AC-A-CC---AA--A--A--GC-GAA-G-G-C-A---G--C-…	Bacteria(100)	Bacteria_unclassified(100)	Bacteria_unclassified(100)	Bacteria_unclassified(100)	Bacteria_unclassified(100)	Bacteria_unclassified(100)	Bacteria_unclassified(100)
Otu000203	0	0	0	0	0	0	0	7	32	23	0	0	0	0	175	9	101	7	0	1	7	0	175	0	436	18	107	93	2	0	0	9	832	317	9	0	M02181_104_000000000-ANBGD_1_2114_25548_7060_1_N_0_1_(reversed)	T--AC--GG-AG-GGT--GCA-A-GC-G-T-T-AA-T-CGG-AA--TC-A-C-T-GG-GC--GT-A--AA-GC-GC-AC-G-TA-G-G-C-G-G--C-TT-T-T-T----AA-G-T-C-A--G-G-T-G--TG--A-AA-GC-C-C-CC-G-G--CT-C-AA-C-C-G-G-G-G-A--A-T-T-G--C-A-C--T--T--GA-T-A-C-T-G-G--AA--G-G-C---T-T-G-A-G-T--T-----C-AG------GA-G-A-G-G-G-T---GG-C-GG-A--ATT--C-C-G-G-GTGT-A-G-GA-GT-G--A-A-A--TCC-GT-AG-AG-A-TC---C-G-G-A-G-G-A-AC-A-TC---AG--T--G--GC-GAA-G-G-C-G---G--C-…	Bacteria(100)	Proteobacteria(100)	Deltaproteobacteria(100)	Desulfovibrionales(100)	Desulfovibrionaceae(96)	Desulfovibrionaceae_unclassified(72)	Desulfovibrionaceae_unclassified(72)
Otu000204	1	0	0	0	0	0	0	22	36	68	24	27	10	17	13	40	20	8	23	32	18	70	48	42	42	5	171	20	15	11	72	147	40	90	17	0	M02181_104_000000000-ANBGD_1_1101_22813_22877_1_N_0_1_(reversed)	T--AC--GT-AG-GGG--GCA-A-GC-G-T-T-AT-C-CGG-AT--TT-A-C-T-GG-GT--GT-A--AA-GG-GA-GC-G-TA-G-A-C-G-G--T-AC-G-A-T----AA-G-T-C-T--G-A-T-G--TG--A-AA-GC-C-C-GG-G-G--CT-C-AA-C-C-C-C-G-G-G--A-C-T-G--C-A-T--T--G--GA-A-A-C-T-G-T--CG--A-A-C---T-A-G-A-G-T--G-----T-TG------GA-G-A-G-G-C-A---GG-C-GG-A--ATT--C-C-T-A-GTGT-A-G-CG-GT-G--A-A-A--TGC-GT-AG-AT-A-TT---A-G-G-A-G-G-A-AC-A-CC---GG--T--G--GC-GAA-G-G-C-G---G--C-…	Bacteria(100)	Firmicutes(100)	Clostridia(100)	Clostridiales(100)	Clostridiales_unclassified(96)	Clostridiales_unclassified(96)	Clostridiales_unclassified(96)
Otu000205	0	0	0	0	0	0	0	62	145	6	31	16	95	40	31	64	44	85	105	69	36	23	21	58	10	19	402	16	27	5	99	81	30	107	19	0	M02181_104_000000000-ANBGD_1_1113_15738_18796_1_N_0_1_(reversed)	T--AC--GT-AG-GTG--GCA-A-GC-G-T-T-AT-C-CGG-AT--TT-A-C-T-GG-GT--GT-A--AA-GG-GC-GT-G-TA-G-G-C-G-G--G-AC-T-G-C----AA-G-T-C-A--G-A-T-G--TG--A-AA-AT-T-A-TG-G-G--CT-C-AA-C-C-C-A-T-A-A--C-C-T-G--C-A-T--T--T--GA-A-A-C-T-G-T--AG--T-T-C---T-T-G-A-G-T--G-----T-CG------GA-G-A-G-G-T-A---AT-C-GG-A--ATT--C-C-T-A-GTGT-A-G-CG-GT-G--G-A-A--TGC-GT-AG-AT-A-TT---A-G-G-A-G-G-A-AC-A-CC---AG--T--G--GC-GAA-G-G-C-G---G--A-…	Bacteria(100)	Firmicutes(100)	Clostridia(100)	Clostridiales(100)	Clostridiales_unclassified(100)	Clostridiales_unclassified(100)	Clostridiales_unclassified(100)
Otu000206	0	0	2	0	0	0	0	48	22	71	9	27	0	0	509	98	107	40	10	25	16	0	28	13	21	0	0	7	47	0	15	1	214	24	27	0	M02181_104_000000000-ANBGD_1_2107_21212_18307_1_N_0_1_(reversed)	T--AC--GG-AG-GAT--TCA-A-GC-G-T-T-AT-C-CGG-AT--TT-A-T-T-GG-GT--TT-A--AA-GG-GT-GC-G-TA-G-G-C-G-G--T-TA-T-A-T----AA-G-T-T-A--G-A-G-G--TG--A-AA-TC-C-C-GG-G-G--CT-C-AA-C-C-C-C-G-T-T--A---A-G--C-C-T--C--T--AA-A-A-C-T-G-T--GT--G-A-C---T-A-G-A-G-A--T-----T-AG------TT-G-C-G-G-T-A---GG-C-GG-A--ATG--T-A-T-G-GTGT-A-G-CG-GT-G--A-A-A--TGC-AT-AG-AG-A-TC---A-T-A-C-A-G-A-AC-A-CC---GA--T--T--GC-GAA-G-G-C-A---G--C-…	Bacteria(100)	Bacteroidetes(100)	Bacteroidia(100)	Bacteroidales(100)	Rikenellaceae(100)	Alistipes(100)	Alistipes_unclassified(100)
Otu000207	0	0	0	0	0	0	0	71	29	103	37	24	3	35	22	17	95	55	16	19	9	141	122	17	84	17	10	107	6	28	102	6	5	6	86	0	M02181_104_000000000-ANBGD_1_2109_10666_26509_1_N_0_1_(reversed)	T--AC--AG-AG-GTC--TCA-A-GC-G-T-T-GT-T-CGG-AA--TC-A-C-T-GG-GC--GT-A--AA-GG-GT-AC-G-TA-G-G-C-G-G--C-AG-A-A-T----AA-G-T-C-G--T-G-C-G--TG--A-AA-GG-C-A-GG-G-G--CT-C-AA-C-C-T-C-T-G-G--A-G-T-G--C-G-C--A--T--GA-T-A-C-T-G-T--CC--T-G-C---T-A-G-A-G-T--T-----A-TG------GA-G-A-G-G-G-A---AC-T-GG-A--ATT--C-T-T-G-GTGT-A-G-CA-GT-G--A-A-A--TGC-GT-AG-AT-A-TC---A-A-G-A-G-G-A-AG-A-CT---CG--T--G--GC-GAA-G-G-C-G---A--G-…	Bacteria(100)	Verrucomicrobia(100)	Verrucomicrobiae(100)	Verrucomicrobiales(100)	Verrucomicrobiaceae(100)	Persicirhabdus(94)	Persicirhabdus_unclassified(94)
Otu000208	2	0	2	10	0	2	3	0	0	0	0	0	0	0	0	0	0	0	0	0	0	0	0	0	0	0	0	0	0	0	0	0	0	0	0	1096	M02181_104_000000000-ANBGD_1_1101_7586_7613_1_N_0_1_(reversed)	T--AC--GA-AG-GGG--GCT-A-GC-G-T-T-GT-T-CGG-AT--TT-A-C-T-GG-GC--GT-A--AA-GC-GC-AC-G-TA-G-G-C-G-G--A-CT-A-T-T----AA-G-T-C-A--G-G-G-G--TG--A-AA-TC-C-C-GG-G-G--CT-C-AA-C-C-C-C-G-G-A--A-C-T-G--C-C-T--T--T--GA-T-A-C-T-G-G--TA--G-T-C---T-T-G-A-G-T--T-----C-GA------GA-G-A-G-G-T-G---AG-T-GG-A--ATT--C-C-G-A-GTGT-A-G-AG-GT-G--A-A-A--TTC-GT-AG-AT-A-TT---C-G-G-A-G-G-A-AC-A-CC---AG--T--G--GC-GAA-G-G-C-G---G--C-…	Bacteria(100)	Proteobacteria(100)	Alphaproteobacteria(100)	Rhizobiales(100)	Phyllobacteriaceae(100)	Phyllobacterium(100)	Phyllobacterium_unclassified(100)
Otu000209	0	0	2	0	0	0	0	16	9	16	3	11	12	10	21	36	117	61	10	155	2	84	17	7	107	139	145	16	8	230	21	12	41	7	149	0	M02181_104_000000000-ANBGD_1_1112_19916_19940_1_N_0_1_(reversed)	T--AC--GT-AG-GGA--GCG-A-GC-G-T-T-GT-C-CGG-AA--TT-A-C-T-GG-GC--GT-A--AA-GG-GC-GC-G-TA-G-G-C-G-G--G-GA-T-T-T----AA-G-T-A-A--G-G-T-G--TG--A-AA-AC-T-A-CA-G-G--CT-T-AA-C-T-T-G-T-A-G--A-C-T-G--C-A-C--T--T--TA-A-A-C-T-G-G--AT--C-T-C---T-T-G-A-G-G--G-----C-AG------GA-G-A-G-G-A-A---AG-T-GG-A--ATT--C-C-T-A-GTGT-A-G-CG-GT-G--A-A-A--TGC-GT-AG-AT-A-TT---A-G-G-A-G-G-A-AC-A-CC---AG--T--G--GC-GAA-G-G-C-G---A--C-…	Bacteria(100)	Firmicutes(100)	Clostridia(100)	Clostridiales(100)	Clostridiales_unclassified(100)	Clostridiales_unclassified(100)	Clostridiales_unclassified(100)
Otu000210	0	0	0	0	0	0	0	54	64	35	23	72	30	81	34	58	28	43	62	35	38	47	40	32	42	33	28	21	37	39	28	87	8	47	35	0	M02181_104_000000000-ANBGD_1_1112_16565_12311_1_N_0_1_(reversed)	T--AC--GT-AG-GGA--GCG-A-GC-G-T-T-GT-C-CGG-AA--TT-A-C-T-GG-GT--GT-A--AA-GG-GA-GC-G-TA-G-G-C-G-G--G-AA-G-A-T----AA-G-T-T-G--A-A-T-G--TT--A-AA-TC-T-A-TG-G-G--CT-C-AA-C-C-C-A-T-A-G----C-A-G--C-G-T--T--C--AA-A-A-C-T-G-T--CT--T-T-C---T-T-G-A-G-T--G-----A-AG------TA-G-A-G-G-T-T---GG-C-GG-A--ATT--C-C-T-A-GTGT-A-G-CG-GT-G--A-A-A--TGC-GT-AG-AT-A-TT---A-G-G-A-G-G-A-AC-A-CC---AG--T--G--GC-GAA-G-G-C-G---G--C-…	Bacteria(100)	Firmicutes(100)	Clostridia(100)	Clostridiales(100)	Ruminococcaceae(87)	Ruminococcaceae_unclassified(87)	Ruminococcaceae_unclassified(87)
Otu000211	0	0	2	0	0	0	0	50	69	77	58	42	0	26	6	3	61	110	14	29	17	19	59	50	9	2	6	8	22	21	57	117	41	140	55	0	M02181_104_000000000-ANBGD_1_1111_16700_4772_1_N_0_1_(reversed)	T--AC--GG-GG-GGT--GCA-A-GC-G-T-T-GT-C-CGG-AA--TC-A-T-T-GG-GC--GT-A--AA-GC-GT-TC-G-TA-G-G-C-G-G--T-AT-A-T-C----AA-G-T-C-T--A-G-T-G--TT--A-AA-GC-C-C-GG-G-G--CT-C-AA-C-T-C-C-G-G-T--T-C-A-G--C-A-T--T--G--GA-T-A-C-T-G-G--TA--A-A-C---T-A-G-A-A-T--G-----T-GG------TA-G-A-G-G-T-A---GA-G-GG-A--ATT--C-C-T-G-GTGT-A-G-CG-GT-G--A-A-A--TGC-GT-AG-AT-A-TC---A-G-G-A-G-G-A-AC-A-TC---GG--T--G--GC-GAA-G-G-C-G---C--T-…	Bacteria(100)	Bacteria_unclassified(100)	Bacteria_unclassified(100)	Bacteria_unclassified(100)	Bacteria_unclassified(100)	Bacteria_unclassified(100)	Bacteria_unclassified(100)
Otu000212	0	0	0	0	0	0	0	60	130	29	39	71	94	94	76	129	178	77	67	72	64	19	96	60	32	24	31	45	22	5	35	55	27	123	64	0	M02181_104_000000000-ANBGD_1_2112_4434_10606_1_N_0_1_(reversed)	T--AC--GT-AG-GTG--GCA-A-GC-G-T-T-AT-C-CGG-AT--TT-A-C-T-GG-GT--GT-A--AA-GG-GC-GT-G-TA-G-G-C-G-G--G-AC-T-G-C----AA-G-T-C-A--G-A-C-G--TG--A-AA-AC-C-A-GG-G-G--CT-C-AA-C-C-T-C-T-G-G--C-C-T-G--C-G-T--T--T--GA-A-A-C-T-G-T--AG--T-T-C---T-T-G-A-G-T--G-----T-CG------GA-G-A-G-G-T-A---AT-C-GG-A--ATT--C-C-T-A-GTGT-A-G-CG-GT-G--A-A-A--TGC-GT-AG-AT-A-TT---A-G-G-A-G-G-A-AC-A-CC---AG--T--G--GC-GAA-G-G-C-G---G--A-…	Bacteria(100)	Firmicutes(100)	Clostridia(100)	Clostridiales(100)	Clostridiales_unclassified(100)	Clostridiales_unclassified(100)	Clostridiales_unclassified(100)
Otu000213	0	0	0	0	0	0	0	23	152	34	44	18	86	129	42	42	132	42	77	31	7	35	48	62	41	64	65	84	13	33	42	64	64	18	117	0	M02181_104_000000000-ANBGD_1_1113_9437_15887_1_N_0_1_(reversed)	T--AC--GT-AG-GTG--GCA-A-GC-G-T-T-AT-C-CGG-AT--TT-A-C-T-GG-GT--GT-A--AA-GG-GC-GT-G-TA-G-G-C-G-G--G-AG-T-G-C----AA-G-T-C-A--G-A-T-G--TG--A-AA-TT-T-C-AG-G-G--CT-C-AA-C-C-C-T-G-A-A--A-C-T-G--C-A-T--T--T--GA-A-A-C-T-G-T--AC--T-T-C---T-T-G-A-G-T--G-----A-TG------GA-G-A-G-G-C-A---GG-C-GG-A--ATT--C-C-G-A-GTGT-A-G-CG-GT-G--A-A-A--TGC-GT-AG-AT-A-TT---C-G-G-A-G-G-A-AC-A-CC---AG--T--G--GC-GAA-G-G-C-G---G--C-…	Bacteria(100)	Firmicutes(100)	Clostridia(100)	Clostridiales(100)	Ruminococcaceae(100)	Papillibacter(100)	Papillibacter_unclassified(100)
Otu000214	0	0	0	0	0	0	0	34	150	56	13	25	51	39	13	45	39	32	96	232	8	99	93	44	43	50	32	6	15	5	67	170	13	30	73	0	M02181_104_000000000-ANBGD_1_1103_7700_13286_1_N_0_1_(reversed)	T--AC--GT-AG-GTG--GCA-A-GC-G-T-T-AT-C-CGG-AT--TT-A-C-T-GG-GT--GT-A--AA-GG-GC-GT-G-TA-G-G-C-G-G--G-AC-A-G-C----AA-G-T-C-A--G-G-C-G--TG--A-AA-AT-C-G-GA-G-G--CT-C-AA-C-C-T-C-C-G-A--C-C-T-G--C-G-T--T--T--GA-A-A-C-T-G-C--AG--T-T-C---T-T-G-A-G-T--G-----T-CG------GA-G-A-G-G-T-A---AT-C-GG-A--ATT--C-C-T-A-GTGT-A-G-CG-GT-G--A-A-A--TGC-GT-AG-AT-A-TT---A-G-G-A-G-G-A-AC-A-CC---AG--T--G--GC-GAA-G-G-C-G---G--A-…	Bacteria(100)	Firmicutes(100)	Clostridia(100)	Clostridiales(100)	Clostridiales_unclassified(100)	Clostridiales_unclassified(100)	Clostridiales_unclassified(100)
Otu000215	0	0	0	0	0	0	0	6	146	215	16	20	26	1	30	1	2	2	1	0	2	0	30	0	10	0	5	284	4	6	26	48	4	145	17	0	M02181_104_000000000-ANBGD_1_1102_10758_28008_1_N_0_1_(reversed)	T--AC--GG-AG-GAT--TCG-A-GC-G-T-T-AT-C-CGG-AT--TT-A-T-T-GG-GT--TT-A--AA-GG-GT-GC-G-TA-G-G-T-G-G--T-GT-T-A-T----AA-G-T-T-A--G-T-C-G--TT--A-AA-TA-T-T-GG-A-G--CT-T-AA-C-T-T-C-A-G-T--T-C-T-G--C-G-A--T--T--GA-T-A-C-T-G-T--AG--T-A-C---T-A-G-A-G-A--G-----T-GG------TT-G-C-G-G-T-A---GG-C-GG-A--ATG--A-G-T-A-GTGT-A-G-CG-GT-G--A-A-A--TGC-TT-AG-AT-A-TT---A-C-T-C-A-G-A-AC-A-CC---GA--T--T--GC-GAA-G-G-C-A---G--C-…	Bacteria(100)	Bacteroidetes(100)	Bacteroidia(100)	Bacteroidales(100)	Bacteroidales_unclassified(100)	Bacteroidales_unclassified(100)	Bacteroidales_unclassified(100)
Otu000216	0	0	0	0	0	0	0	31	1	29	7	19	89	37	61	114	7	32	15	116	7	86	36	46	86	61	126	24	15	39	17	50	54	76	62	0	M02181_104_000000000-ANBGD_1_1107_16543_8970_1_N_0_1_(reversed)	T--AC--GG-AG-GGT--CCG-A-GC-G-T-T-AA-T-CGG-AA--TT-A-C-T-GG-GC--GT-A--AA-GC-GC-TC-G-TA-G-G-C-G-G--A-TA-T-G-C----AA-G-T-C-A--A-G-G-G--TG--A-AA-TC-C-C-CG-C-G--CT-C-AA-C-G-T-G-G-G-A--A-C-T-G--C-C-T--T--T--GA-A-A-C-T-G-C--GT--G-A-C---T-T-G-A-G-T--G-----T-GT------GA-G-A-G-G-G-T---GG-C-GG-A--ATT--C-C-T-A-GTGT-A-G-GA-GT-G--A-A-A--TCC-GT-AG-AT-A-TT---A-G-G-A-G-G-A-AC-A-TC---AG--T--G--GC-GAA-G-G-C-G---G--C-…	Bacteria(100)	Proteobacteria(100)	Proteobacteria_unclassified(100)	Proteobacteria_unclassified(100)	Proteobacteria_unclassified(100)	Proteobacteria_unclassified(100)	Proteobacteria_unclassified(100)
Otu000217	0	0	0	0	0	0	0	22	68	113	82	88	3	15	123	3	11	8	4	0	35	16	96	274	31	0	18	17	46	13	61	140	14	141	30	0	M02181_104_000000000-ANBGD_1_1106_27872_20925_1_N_0_1_(reversed)	T--AC--GG-AG-GGT--GCA-A-GC-G-T-T-GT-C-CGG-AA--TC-A-T-T-GG-GC--GT-A--AA-GC-GT-TC-G-TA-G-G-C-G-G--C-AT-A-C-C----AA-G-T-C-T--G-G-T-G--TT--A-AA-GG-C-A-GG-G-G--CT-C-AA-C-C-T-C-T-G-T--A--GG-G--C-A-C--T--G--GA-T-A-C-T-G-G--TA--A-G-C---T-A-G-A-A-T--G-----C-GG------TA-G-A-G-G-T-G---AA-G-GG-A--ATT--C-C-T-G-GTGT-A-G-CG-GT-G--A-A-A--TGC-GT-AG-AT-A-TC---A-G-G-A-G-G-A-AC-A-TC---GG--T--G--GC-GTA-A-G-C-G---C--T-…	Bacteria(100)	Bacteria_unclassified(100)	Bacteria_unclassified(100)	Bacteria_unclassified(100)	Bacteria_unclassified(100)	Bacteria_unclassified(100)	Bacteria_unclassified(100)
Otu000218	0	0	0	0	0	0	0	0	0	91	5	22	0	0	0	0	0	0	70	0	0	8	8	0	14	0	36	0	12	23	0	6	0	0	0	0	M02181_104_000000000-ANBGD_1_1103_5351_14609_1_N_0_1_(reversed)	T--AC--GG-AG-GAT--TCG-A-GC-G-T-T-AT-C-CGG-AT--TT-A-T-T-GG-GT--TT-A--AA-GG-GT-GC-G-TA-G-G-C-G-G--T-TA-G-A-T----AA-G-T-T-A--G-A-G-G--TT--A-AA-TG-T-C-GG-G-G--CT-C-AA-C-C-C-C-G-T-G--C-C-T-G--C-C-T--C--T--AA-T-A-C-T-G-T--TT--A-A-C---T-A-G-A-G-A--G-----T-AG------TT-G-C-A-G-T-A---GG-C-GG-A--ATG--T-A-T-G-GTGT-A-G-CG-GT-G--A-A-A--TGC-TT-AG-AT-A-TC---A-T-A-C-A-G-A-AC-A-CC---GA--T--T--GC-GAA-G-G-C-A---G--C-…	Bacteria(100)	Bacteroidetes(100)	Bacteroidia(100)	Bacteroidales(100)	Rikenellaceae(100)	Alistipes(100)	Alistipes_unclassified(100)
Otu000219	0	0	0	0	0	0	0	6	2	167	2	17	4	39	2	7	59	27	14	27	9	93	12	98	23	11	32	8	9	1	30	5	0	22	11	0	M02181_104_000000000-ANBGD_1_2105_21230_4674_1_N_0_1_(reversed)	T--AC--GG-AG-GAT--CCG-A-GC-G-T-T-AT-C-CGG-AT--TT-A-T-T-GG-GT--TT-A--AA-GG-GT-GC-G-TA-G-G-T-T-G--C-AC-G-C-T----AA-G-T-C-A--G-T-G-G--TT--A-AA-TA-C-G-AT-A-G--CT-C-AA-C-T-A-T-C-G-G--T-C-T-G--C-C-A--T--T--GA-A-A-C-T-A-T--CG--C-G-C---T-A-G-A-G-A--T-----T-GG------TT-G-C-A-G-C-A---GG-C-GG-A--ATG--T-G-T-A-GTGT-A-G-CG-GT-G--A-A-A--TGC-TT-AG-AT-A-TT---A-C-A-C-A-G-A-AC-C-CC---GA--T--T--GC-GAA-G-G-C-A---G--C-…	Bacteria(100)	Bacteroidetes(100)	Bacteroidia(100)	Bacteroidales(100)	Bacteroidales_unclassified(100)	Bacteroidales_unclassified(100)	Bacteroidales_unclassified(100)
Otu000220	0	0	0	0	0	0	0	27	48	24	76	184	5	67	0	32	67	36	153	10	0	97	0	0	0	45	58	6	16	35	8	215	0	218	101	0	M02181_104_000000000-ANBGD_1_1104_7157_19569_1_N_0_1_(reversed)	T--AC--GG-AG-GGT--GCA-A-GC-G-T-T-AA-T-CGG-AA--TC-A-C-T-GG-GC--GT-A--AA-GC-GC-AC-G-TA-G-G-C-T-G--T-TT-T-G-T----AA-G-T-C-A--G-G-T-G--TG--A-AA-GC-C-C-CC-G-G--CT-C-AA-C-C-G-G-G-G-A--A-T-T-G--C-A-C--T--T--GA-T-A-C-T-G-C--AA--G-A-C---T-T-G-A-G-T--T-----C-AG------GA-G-A-G-G-G-T---GG-C-GG-A--ATT--C-C-A-G-GTGT-A-G-GA-GT-G--A-A-A--TCC-GT-AG-AT-A-TC---T-G-G-A-G-G-A-AC-A-CC---AG--T--G--GC-GAA-G-G-C-G---G--C-…	Bacteria(100)	Proteobacteria(100)	Deltaproteobacteria(100)	Desulfovibrionales(100)	Desulfovibrionaceae(100)	Desulfovibrio(98)	Desulfovibrio_unclassified(98)
Otu000221	0	0	0	0	0	0	0	22	66	4	2	12	60	11	30	14	2	2	23	9	6	50	2	3	0	22	168	8	5	2	11	66	2	29	6	0	M02181_104_000000000-ANBGD_1_1111_7918_15592_1_N_0_1_(reversed)	T--AC--GT-AG-GGG--GCA-A-GC-G-T-T-AT-C-CGG-AT--TT-A-C-T-GG-GT--GT-A--AA-GG-GA-GC-G-TA-G-A-C-G-G--T-TT-T-A-T----AA-G-T-C-A--G-A-T-G--TG--A-AA-GC-C-C-GG-G-G--CT-C-AA-C-C-C-C-G-G-G--A-C-T-G--C-A-T--T--T--GA-A-A-C-T-G-T--AG--G-A-C---T-A-G-A-G-T--G-----T-TG------GA-G-A-G-G-C-A---AG-T-GG-A--ATT--C-C-T-A-GTGT-A-G-CG-GT-G--A-A-A--TGC-GT-AG-AT-A-TT---A-G-G-A-G-G-A-AC-A-CC---AG--T--G--GC-GAA-G-G-C-G---A--C-…	Bacteria(100)	Firmicutes(100)	Clostridia(100)	Clostridiales(100)	Lachnospiraceae(100)	Lachnospiraceae_unclassified(95)	Lachnospiraceae_unclassified(95)
Otu000222	0	0	0	0	0	0	0	152	118	111	63	81	27	28	29	74	49	5	33	29	130	38	31	16	85	29	27	16	78	9	41	33	16	88	62	0	M02181_104_000000000-ANBGD_1_2101_10981_11620_1_N_0_1_(reversed)	T--AC--GT-AG-GGG--GCA-A-GC-G-T-T-AT-C-CGG-AA--TT-A-T-T-GG-GC--GT-A--AA-GG-GT-GC-G-TA-G-G-C-G-G--C-AT-A-T-T----AA-G-T-C-T--G-A-G-G--TT--A-AA-GT-G-C-GG-G-G--CT-C-AA-C-C-C-C-G-T-G--A---T-G--C-C-T--T--G--GA-A-A-C-T-G-A--TA--A-G-C---T-T-G-A-G-T--A-----T-GG------TA-G-A-G-G-C-A---AG-T-GG-A--ATT--T-C-A-T-GTGT-A-G-CG-GT-A--A-A-A--TGC-GT-AA-AT-A-TA---T-G-A-A-G-G-A-AC-A-CC---AG--T--G--GC-GAA-G-G-C-G---G--C-…	Bacteria(100)	Tenericutes(100)	Mollicutes(100)	Acholeplasmatales(100)	Acholeplasmataceae(100)	Candidatus_Phytoplasma(100)	Candidatus_Phytoplasma_unclassified(100)
Otu000223	0	0	0	0	0	0	0	44	8	12	31	55	100	53	34	48	172	260	28	122	24	47	23	99	16	57	84	31	14	2	24	14	19	7	210	0	M02181_104_000000000-ANBGD_1_1106_6868_25088_1_N_0_1_(reversed)	T--AC--GG-AG-GAT--TCG-A-GC-G-T-T-AT-C-CGG-AT--TT-A-T-T-GG-GT--TT-A--AA-GG-GT-GC-G-TA-G-G-T-G-G--T-TT-T-A-T----AA-G-T-T-A--G-T-C-G--TT--A-AA-TA-C-A-GG-G-G--CT-C-AA-C-C-T-C-T-G-A--G-T-G-G--C-G-A--T--T--GA-T-A-C-T-G-T--AG--G-A-C---T-A-G-A-G-A--G-----C-AG------TT-G-C-G-G-T-A---GG-C-GG-A--ATG--A-G-T-A-GTGT-A-G-CG-GT-G--A-A-A--TGC-TT-AG-AT-A-TT---A-C-T-C-A-G-A-AC-A-CC---GA--T--T--GC-GAA-G-G-C-A---G--C-…	Bacteria(100)	Bacteroidetes(100)	Bacteroidia(100)	Bacteroidales(100)	Bacteroidales_unclassified(100)	Bacteroidales_unclassified(100)	Bacteroidales_unclassified(100)
Otu000224	0	0	0	0	0	0	0	15	32	8	0	5	16	0	45	62	38	359	16	52	27	20	90	9	1	264	3	33	3	53	5	1	120	19	98	0	M02181_104_000000000-ANBGD_1_1104_6757_23783_1_N_0_1_(reversed)	T--AC--GG-AG-GAT--TCA-A-GC-G-T-T-AT-C-CGG-AT--TT-A-T-T-GG-GT--TT-A--AA-GG-GT-GC-G-TA-G-G-C-G-G--T-TT-A-A-T----AA-G-T-T-A--G-A-G-G--TT--A-AA-AA-T-C-GG-G-G--CT-C-AA-C---C-C-C-G-T--A-T-C-G--C-C-T--C--T--AA-T-A-C-T-G-T--TA--G-A-C---T-A-G-A-G-A--T-----T-AG------AT-G-C-T-G-T-G---GG-C-GG-A--ATG--T-A-T-G-GTGT-A-G-CG-GT-G--A-A-A--TGC-TT-AG-AT-A-TC---A-T-A-C-A-G-A-AC-A-CC---GA--T--T--GC-GAA-G-G-C-A---G--C-…	Bacteria(100)	Bacteroidetes(100)	Bacteroidia(100)	Bacteroidales(100)	Rikenellaceae(100)	Alistipes(100)	Alistipes_unclassified(100)
Otu000225	0	0	0	0	0	0	0	13	26	109	28	22	6	18	28	12	119	81	0	8	10	74	54	6	76	1	70	105	30	33	23	42	10	84	50	0	M02181_104_000000000-ANBGD_1_2108_7905_16716_1_N_0_1_(reversed)	T--AC--GG-AG-GGT--GCA-A-GC-G-T-T-GT-C-CGG-AA--TC-A-T-T-GG-GC--GT-A--AA-GC-GT-TC-G-TA-G-G-C-G-G--C-AT-A-T-C----AA-G-T-C-T--G-G-T-G--TT--A-AA-GC-C-C-GG-G-G--CT-C-AA-C-T-C-C-G-G-A--T--CG-G--C-A-C--T--G--GA-T-A-C-T-G-G--TA--A-G-C---T-A-G-A-A-T--G-----A-GG------TA-G-A-G-G-T-A---AT-G-GG-A--ATT--C-C-T-G-GTGT-A-G-CG-GT-G--A-A-A--TGC-GT-AG-AT-A-TC---A-G-G-A-G-G-A-AC-A-TC---GG--T--G--GC-GTA-A-G-C-G---C--A-…	Bacteria(100)	Bacteria_unclassified(100)	Bacteria_unclassified(100)	Bacteria_unclassified(100)	Bacteria_unclassified(100)	Bacteria_unclassified(100)	Bacteria_unclassified(100)
Otu000226	0	0	2	0	0	0	0	62	88	49	43	43	34	66	121	94	38	100	46	35	85	8	8	86	16	49	21	14	23	3	153	66	23	87	58	0	M02181_104_000000000-ANBGD_1_2109_4905_8518_1_N_0_1_(reversed)	T--AC--GG-AG-ACT--GCG-A-GC-G-T-T-AC-T-CGG-AT--TC-A-C-T-GG-GC--GT-A--AA-GG-GA-GC-G-CA-G-G-C-G-G--T-TA-T-G-T----GT-G-T-T-G--G-A-T-G--TG--A-AA-TC-T-C-GG-G-G--CT-C-AA-C-T-T-C-G-A-A--A-T-G-G--C-A-T--T--C--AA-A-A-C-T-A-C--AT--A-A-C---T-A-G-A-G-T--A-----T-TG------GA-G-G-G-G-T-A---AG-C-GG-A--ATT--T-C-T-G-GTGT-A-G-CG-GT-G--A-A-A--TGC-GC-AG-AT-A-TC---A-G-A-A-G-G-A-AC-A-CC---GA--A--G--GC-GAA-G-G-C-A---G--C-…	Bacteria(100)	Verrucomicrobia(100)	Opitutae(100)	Puniceicoccales(100)	Puniceicoccaceae(100)	Cerasicoccus(100)	Cerasicoccus_unclassified(100)
Otu000227	0	0	2	0	0	0	0	3	7	76	0	29	30	30	16	20	52	17	5	33	2	11	0	69	29	27	4	11	2	5	6	8	307	34	3	0	M02181_104_000000000-ANBGD_1_1102_15635_4060_1_N_0_1_(reversed)	T--AC--GG-AG-GAT--TCG-A-GC-G-T-T-AT-C-CGG-AT--TT-A-T-T-GG-GT--TT-A--AA-GG-GT-GC-G-TA-G-G-C-G-G--T-TT-T-G-T----AA-G-T-C-A--G-T-G-G--TT--A-AA-TT-T-A-GG-G-G--CT-C-AA-C-C-T-C-T-A-C--T-A-T-G--C-C-A--T--T--GA-A-A-C-T-A-T--AA--G-A-C---T-A-G-A-G-A--T-----T-AG------AT-G-C-A-G-C-A---GG-C-GG-A--ATG--T-G-T-A-GTGT-A-G-CG-GT-G--A-A-A--TGC-TT-AG-AT-A-TT---A-C-A-C-A-G-A-AC-A-CC---GA--T--T--GC-GAA-G-G-C-A---G--C-…	Bacteria(100)	Bacteroidetes(100)	Bacteroidetes_unclassified(100)	Bacteroidetes_unclassified(100)	Bacteroidetes_unclassified(100)	Bacteroidetes_unclassified(100)	Bacteroidetes_unclassified(100)
Otu000228	0	0	0	0	0	0	0	63	56	63	0	23	0	42	8	3	14	17	36	14	0	0	53	21	21	13	5	9	2	13	15	26	12	7	121	0	M02181_104_000000000-ANBGD_1_2111_15328_12339_1_N_0_1_(reversed)	T--AC--GG-GG-GAT--GCG-A-GC-G-T-T-AT-C-CGG-AT--TT-A-T-T-GG-GT--TT-A--AA-GG-GT-GC-G-TA-G-G-C-G-G--T-TT-T-A-T----AA-G-T-T-A--G-T-G-G--TC--A-AA-TC-T-C-AA-C-G--CT-C-AA-C-G-T-T-G-T-T--T-T---G--C-C-A--T--T--AA-A-A-C-T-G-T--AA--G-A-C---T-T-G-A-G-T--T-----C-AC------TC-G-G-G-G-T-A---TG-C-GG-A--ATA--A-G-T-T-AAGT-A-G-CG-GT-G--A-A-A--TGC-TT-AG-AT-A-TA---A-C-T-T-A-G-A-AC-T-CC---AA--T--C--GC-GAA-A-G-C-A---G--C-…	Bacteria(100)	Bacteroidetes(100)	Bacteroidetes_unclassified(100)	Bacteroidetes_unclassified(100)	Bacteroidetes_unclassified(100)	Bacteroidetes_unclassified(100)	Bacteroidetes_unclassified(100)
Otu000229	0	0	0	0	0	0	0	39	11	43	65	3	24	136	22	12	5	4	57	71	0	83	21	7	6	62	1	0	22	15	68	33	17	33	11	0	M02181_104_000000000-ANBGD_1_2110_14748_8898_1_N_0_1_(reversed)	T--AC--GG-AG-GAT--GCA-A-GC-G-T-T-AT-C-CGG-AT--TT-A-T-T-GG-GT--TT-A--AA-GG-GT-GC-G-TA-G-G-C-T-G--T-TT-A-T-T----AA-G-T-C-A--G-T-G-G--TG--A-AA-TC-T-T-GA-T-G--CT-T-AA-C-A-T-T-A-A-T--T-G-T-G--C-C-A--T--T--GA-A-A-C-T-G-A--TA--A-G-C---T-A-G-A-A-T--A-----A-GG------AT-G-C-T-G-T-T---AG-C-GG-A--ATG--T-G-T-A-GTGT-A-G-CG-GT-G--A-A-A--TGC-AT-AG-AT-A-TT---A-C-A-C-A-G-A-AC-A-CC---GA--T--T--GC-GAA-G-G-C-A---G--C-…	Bacteria(100)	Bacteroidetes(100)	Bacteroidetes_unclassified(100)	Bacteroidetes_unclassified(100)	Bacteroidetes_unclassified(100)	Bacteroidetes_unclassified(100)	Bacteroidetes_unclassified(100)
Otu000230	0	0	0	0	0	0	0	9	73	27	18	54	58	44	276	74	63	79	22	54	36	40	49	35	2	17	207	20	9	6	29	23	35	35	47	0	M02181_104_000000000-ANBGD_1_1106_17571_13666_1_N_0_1_(reversed)	T--AC--GT-AG-GGG--GCA-A-GC-G-T-T-AT-C-CGG-AT--TT-A-C-T-GG-GT--GT-A--AA-GG-GA-GC-G-TA-G-A-C-G-G--C-AA-T-A-C----AA-G-T-C-T--G-A-A-G--TG--A-AA-GC-C-C-GG-G-G--CT-C-AA-C-C-C-C-GAG-G--A-C-T-G--C-T-T--T--G--GA-A-A-C-T-G-T--AT--A-G-C---T-A-G-A-G-T--G-----C-AG------GA-G-A-G-G-T-G---AG-C-GG-A--ATT--C-C-T-A-GTGT-A-G-CG-GT-G--A-A-A--TGC-GT-AG-AT-A-TT---A-G-G-A-G-G-A-AC-A-CC---AG--T--G--GC-GAA-G-G-C-G---G--C-…	Bacteria(100)	Firmicutes(100)	Clostridia(100)	Clostridiales(100)	Clostridiales_unclassified(59)	Clostridiales_unclassified(59)	Clostridiales_unclassified(59)
Otu000231	0	0	0	0	0	0	0	3	0	23	15	0	0	0	0	14	168	27	0	40	0	24	0	2	0	3	0	0	147	0	56	5	0	1	0	0	M02181_104_000000000-ANBGD_1_1104_23379_10307_1_N_0_1_(reversed)	T--AC--GG-AG-GAT--TCA-A-GC-G-T-T-AT-C-CGG-AT--TT-A-T-T-GG-GT--TT-A--AA-GG-GT-GC-G-TA-G-G-C-G-G--T-TT-A-A-T----AA-G-T-T-A--G-A-G-G--TG--A-AA-GA-T-C-GG-G-G--CT-C-AA-C-C-C-C-G-A-G----T-A-G--C-C-T--C--T--GA-T-A-C-T-G-T--TA--G-A-C---T-A-G-A-G-A--T-----T-AG------TT-G-C-G-G-T-A---GG-C-GG-A--ATG--T-A-T-G-GTGT-A-G-CG-GT-G--A-A-A--TGC-AT-AG-AG-A-TC---A-T-A-C-A-G-A-AC-A-CC---GA--T--T--GC-GAA-G-G-C-A---G--C-…	Bacteria(100)	Bacteroidetes(100)	Bacteroidia(100)	Bacteroidales(100)	Rikenellaceae(100)	Alistipes(100)	Alistipes_unclassified(100)
Otu000232	0	0	0	0	0	0	0	48	10	61	6	1	1	32	278	1	28	2	29	1	0	17	4	66	6	48	9	1	3	9	7	4	40	4	217	0	M02181_104_000000000-ANBGD_1_1102_26380_14665_1_N_0_1_(reversed)	T--AC--AG-AG-GTC--TCA-A-GC-G-T-T-GT-T-CGG-AA--TC-A-C-T-GG-GC--GT-A--AA-GG-GT-AC-G-TA-G-G-C-G-G--C-GC-C-A-T----AA-G-T-C-G--T-G-C-G--TG--A-AA-GG-C-A-GG-G-G--CT-C-AA-C-C-C-C-T-G-G--A-G-T-G--C-G-C--A--T--GA-T-A-C-T-G-T--GG--T-G-C---T-G-G-A-G-T--T-----A-TG------GA-G-A-G-G-G-A---AC-T-GG-A--ATT--C-T-T-G-GTGT-A-G-CA-GT-G--A-A-A--TGC-GT-AG-AT-A-TC---A-A-G-A-G-G-A-AG-A-CT---CG--T--G--GC-GAA-G-G-C-G---A--G-…	Bacteria(100)	Verrucomicrobia(100)	Verrucomicrobiae(100)	Verrucomicrobiales(100)	Verrucomicrobiaceae(100)	Persicirhabdus(79)	Persicirhabdus_unclassified(79)
Otu000233	0	0	0	0	0	0	0	5	45	14	32	1	122	0	60	17	28	106	5	38	97	37	13	0	12	4	23	33	56	1	40	2	0	126	7	0	M02181_104_000000000-ANBGD_1_1102_8980_9501_1_N_0_1_(reversed)	T--AC--GG-AG-GAT--TCG-A-GC-G-T-T-AT-C-CGG-AT--TT-A-T-T-GG-GT--TT-A--AA-GG-GT-GC-G-TA-G-G-T-G-G--T-TT-T-A-T----AA-G-T-T-A--G-T-C-G--TT--A-AA-TC-G-G-GG-G-G--CT-C-AA-C-C-T-T-C-C-A--AT--G-G--C-G-A--T--T--GA-T-A-C-T-G-T--AG--G-A-C---T-T-G-A-G-A--G-----T-GG------TT-G-C-G-G-T-A---GG-C-GG-A--ATG--A-G-T-A-GTGT-A-G-CG-GT-G--A-A-A--TGC-TT-AG-AT-A-TT---A-C-T-C-A-G-A-AC-A-CC---GA--T--T--GC-GAA-G-G-C-A---G--C-…	Bacteria(100)	Bacteroidetes(100)	Bacteroidia(100)	Bacteroidales(100)	Bacteroidales_unclassified(100)	Bacteroidales_unclassified(100)	Bacteroidales_unclassified(100)
Otu000234	0	0	7	0	0	0	0	43	11	24	12	2	3	1	24	39	10	83	3	10	16	9	289	0	32	46	28	43	10	7	8	6	54	8	90	0	M02181_104_000000000-ANBGD_1_2110_13590_15765_1_N_0_1_(reversed)	T--AC--GG-AG-GAT--TCG-A-GC-G-T-T-AT-C-CGG-AT--TT-A-T-T-GG-GT--TT-A--AA-GG-GT-GC-G-TA-G-G-T-G-G--C-TT-T-A-T----AA-G-T-T-A--G-T-C-G--TT--A-AA-TC-G-G-GG-G-G--CT-C-AA-C-C-T-C-T-C-A--A-T-G-G--C-G-A--T--T--GA-T-A-C-T-G-T--AG--G-G-C---T-A-G-A-G-A--G-----C-AG------TT-G-C-G-G-T-A---GG-C-GG-A--ATG--A-G-T-A-GTGT-A-G-CG-GT-G--A-A-A--TGC-TT-AG-AT-A-TT---A-C-T-C-A-G-A-AC-A-CC---AA--T--T--GC-GAA-G-G-C-A---G--C-…	Bacteria(100)	Bacteroidetes(100)	Bacteroidia(100)	Bacteroidales(100)	Bacteroidales_unclassified(100)	Bacteroidales_unclassified(100)	Bacteroidales_unclassified(100)
Otu000235	0	0	0	0	0	0	0	28	32	74	48	81	34	98	23	46	77	103	19	51	23	11	142	50	46	0	9	20	0	34	66	6	44	19	155	0	M02181_104_000000000-ANBGD_1_1104_20811_17238_1_N_0_1_(reversed)	T--AC--GG-GG-GAT--GCG-A-GC-G-T-T-AT-C-CGG-AT--TT-A-T-T-GG-GT--TT-A--AA-GG-GT-GC-G-TA-G-G-C-G-G--T-AT-A-A-T----AA-G-T-T-A--G-T-G-G--TA--A-AA-TC-T-C-TA-C-G--CT-C-AA-C-G-T-A-G-T-T--C-A---G--C-C-A--T--T--AA-A-A-C-T-G-T--TT--T-A-C---T-C-G-A-G-T--A-----C-AG------TC-A-A-G-G-T-A---GG-C-GG-A--ATA--A-G-T-T-AAGT-A-G-CG-GT-G--A-A-A--TGC-TT-AG-AT-A-TA---A-C-T-T-G-G-A-AC-T-CC---GA--T--T--GC-GAA-G-G-C-A---G--C-…	Bacteria(100)	Bacteroidetes(100)	Bacteroidia(100)	Bacteroidales(100)	Bacteroidales_unclassified(100)	Bacteroidales_unclassified(100)	Bacteroidales_unclassified(100)
Otu000236	0	0	0	0	0	0	0	7	17	153	34	27	40	7	12	128	30	15	7	18	12	19	4	224	0	2	7	67	49	30	80	305	20	96	93	0	M02181_104_000000000-ANBGD_1_2110_20378_21384_1_N_0_1_(reversed)	T--AC--GG-AG-GAT--TCG-A-GC-G-T-T-AT-C-CGG-AT--TT-A-T-T-GG-GT--TT-A--AA-GG-GT-GC-G-TA-G-G-C-G-G--T-TT-T-A-T----AA-G-T-T-A--G-A-G-G--TT--A-AA-TG-T-C-GG-G-G--CT-C-AA-C-C-C-C-G-T-G--C-C-T-G--C-C-T--C--T--GA-T-A-C-T-G-T--AG--G-A-C---T-A-G-A-G-A--G-----T-AG------AT-G-C-A-G-T-A---GG-C-GG-A--ATG--T-A-T-G-GTGT-A-G-CG-GT-G--A-A-A--TGC-TT-AG-AG-A-TC---A-T-A-C-A-G-A-AC-A-CC---GA--T--T--GC-GAA-G-G-C-A---G--C-…	Bacteria(100)	Bacteroidetes(100)	Bacteroidia(100)	Bacteroidales(100)	Rikenellaceae(100)	Alistipes(100)	Alistipes_unclassified(100)
Otu000237	0	0	1	0	1	0	5	23	27	50	27	71	79	76	41	57	30	42	29	113	17	74	17	5	42	32	65	14	20	35	30	61	11	41	33	0	M02181_104_000000000-ANBGD_1_1111_19290_24503_1_N_0_1_(reversed)	A--AC--GT-AG-GGT--GCA-A-GC-G-T-T-GT-C-CGG-AA--TT-A-C-T-GG-GT--GT-A--AA-GG-GA-GC-G-TA-G-G-C-G-G--A-TC-T-T-T----AA-G-T-T-G--G-A-T-G--TT--T-AA-TA-T-A-CG-G-G--CT-C-AA-C-C-C-G-T---A--G-C-C-G--C-A-T--T--C--AA-A-A-C-T-A-A--GG--A-T-C---T-T-G-A-G-T--T-----A-AG------TA-G-A-G-G-T-A---GG-C-GG-A--ATT--T-C-C-G-GTGT-A-G-CG-GT-G--G-A-A--TGC-GT-AG-AT-A-TC---G-G-A-A-G-G-A-AC-A-CC---AG--T--G--GC-GAA-G-G-C-G---G--C-…	Bacteria(100)	Firmicutes(100)	Clostridia(100)	Clostridiales(100)	Ruminococcaceae(67)	Ruminococcaceae_unclassified(63)	Ruminococcaceae_unclassified(63)
Otu000238	0	0	0	0	0	0	0	0	0	51	0	0	0	0	0	0	0	0	0	0	0	232	0	0	26	0	16	0	296	126	0	0	146	0	0	0	M02181_104_000000000-ANBGD_1_2101_19427_14189_1_N_0_1_(reversed)	T--AC--GG-AG-GAT--CCG-A-GC-G-T-T-AT-C-CGG-AT--TT-A-T-T-GG-GT--TT-A--AA-GG-GT-GC-G-TA-G-G-T-T-G--C-GG-T-A-T----AA-G-T-C-A--G-T-G-G--TA--A-AA-TA-C-G-AT-A-G--CT-C-AA-C-T-A-T-C-G-G--A-T-T-G--C-C-A--T--T--GA-A-A-C-T-T-T--AT--T-G-C---T-A-G-A-G-A--T-----T-GG------AT-G-C-A-G-C-A---GG-C-GG-A--ATG--T-G-T-A-GTGT-A-G-CG-GT-G--A-A-A--TGC-AT-AG-AT-A-TT---A-C-A-C-A-G-A-AC-C-CC---GA--T--T--GC-GAA-G-G-C-A---G--C-…	Bacteria(100)	Bacteroidetes(100)	Bacteroidetes_unclassified(100)	Bacteroidetes_unclassified(100)	Bacteroidetes_unclassified(100)	Bacteroidetes_unclassified(100)	Bacteroidetes_unclassified(100)
Otu000239	0	0	0	0	0	0	0	42	76	104	34	34	19	14	45	29	33	46	9	14	60	21	57	290	22	47	6	23	44	5	22	56	16	82	64	0	M02181_104_000000000-ANBGD_1_1114_2168_12496_1_N_0_1_(reversed)	T--AC--GG-AG-GGT--GCA-A-GC-G-T-T-GT-C-CGG-AA--TC-A-T-T-GG-GC--GT-A--AA-GA-GT-TC-G-TA-G-G-C-G-G--T-TT-G-T-T----AA-G-T-C-T--G-G-T-G--TT--A-AA-GC-C-C-GA-A-G--CT-C-AA-C-T-T-C-G-G-T--T--CG-G--C-A-C--T--G--GA-T-A-C-T-G-G--CA--G-A-C---T-T-G-A-A-T--G-----T-GG------TA-G-A-G-G-T-A---AA-G-GG-A--ATT--C-C-T-G-GTGT-A-G-CG-GT-G--A-A-A--TGC-GT-AG-AT-A-TC---A-G-G-A-G-G-A-AC-A-TC---GG--T--G--GC-GTA-A-G-C-G---C--T-…	Bacteria(100)	Bacteria_unclassified(100)	Bacteria_unclassified(100)	Bacteria_unclassified(100)	Bacteria_unclassified(100)	Bacteria_unclassified(100)	Bacteria_unclassified(100)
Otu000240	0	0	0	0	0	0	0	32	14	17	3	2	11	50	12	1	24	12	2	255	19	51	1	1	337	16	8	48	0	45	0	0	101	9	92	0	M02181_104_000000000-ANBGD_1_1105_23283_13387_1_N_0_1_(reversed)	T--AC--GT-AG-GGG--GCA-A-GC-G-T-T-AT-C-CGG-AT--TT-A-C-T-GG-GT--GT-A--AA-GG-GA-GC-G-CA-G-A-C-G-G--T-AT-A-T-C----AA-G-T-C-A--G-A-T-G--TG--A-AA-GG-C-G-GG-G-G--CT-C-AA-C-C-C-C-C-G-G--A-C-T-G--C-A-T--T--T--GA-A-A-C-T-G-A--TA--A-A-C---T-G-G-A-G-T--G-----C-GG------GA-G-A-G-G-T-A---AG-C-GG-A--ATT--C-C-T-A-GTGT-A-G-CG-GT-G--A-A-A--TGC-GT-AG-AT-A-TT---A-G-G-A-G-G-A-AC-A-CC---GG--C--G--GC-GAA-G-G-C-G---G--C-…	Bacteria(100)	Firmicutes(100)	Clostridia(100)	Clostridiales(100)	Clostridiales_unclassified(100)	Clostridiales_unclassified(100)	Clostridiales_unclassified(100)
Otu000241	0	0	0	0	0	0	0	4	6	4	171	72	28	40	0	60	12	5	36	0	11	87	20	425	2	6	13	0	18	1	21	30	0	19	16	0	M02181_104_000000000-ANBGD_1_1103_13379_3857_1_N_0_1_(reversed)	T--AC--GG-AG-GAT--TCG-A-GC-G-T-T-AT-C-CGG-AT--TT-A-T-T-GG-GT--TT-A--AA-GG-GT-GC-G-TA-G-G-C-G-G--T-TT-T-A-T----AA-G-T-T-A--G-A-G-G--TT--A-AA-TA-T-C-GG-G-G--CT-C-AA-C-C-C-C-G-T-A----A-A-G--C-C-T--C--T--AA-T-A-C-T-G-T--AT--G-A-C---T-A-G-A-G-A--T-----T-AG------TT-G-C-T-G-T-G---GG-C-GG-A--ATG--T-A-T-A-GTGT-A-G-CG-GT-G--A-A-A--TGC-TT-AG-AT-A-TT---A-T-A-C-A-G-A-AC-C-CC---GA--T--T--GC-GAA-G-G-C-A---G--C-…	Bacteria(100)	Bacteroidetes(100)	Bacteroidia(100)	Bacteroidales(100)	Rikenellaceae(100)	Alistipes(100)	Alistipes_unclassified(100)
Otu000243	0	0	0	0	2	0	0	7	563	23	44	61	20	14	13	0	8	2	4	8	1027	55	0	53	1	2	5	3	3	0	0	2	1	3	0	0	M02181_104_000000000-ANBGD_1_2114_11567_17281_1_N_0_1_(reversed)	T--AC--GT-AG-GGG--GCA-A-GC-G-T-T-AT-C-CGG-AT--TC-A-C-T-GG-GT--GT-A--AA-GG-GT-GC-G-TA-G-G-T-G-G--C-AT-G-G-T----AA-G-T-C-A--G-A-T-G--TG--A-AA-AC-T-T-GA-G-G--CT-C-AA-C-T-T-C-A-A-G--A-T-T-G--C-A-T--C--T--GA-A-A-C-T-A-C--TA--A-G-C---T-A-G-A-G-T--G-----C-AG------GA-G-A-G-G-A-A---AG-C-GG-A--ATT--C-C-G-A-GTGT-A-G-CG-GT-G--A-A-A--TGC-GT-AG-AG-A-TT---C-G-G-A-G-G-A-AC-A-CC---AG--T--A--GC-GAA-G-G-C-G---G--C-…	Bacteria(100)	Firmicutes(100)	Clostridia(100)	Clostridiales(100)	Epulopiscium(98)	Epulopiscium_unclassified(98)	Epulopiscium_unclassified(98)
Otu000244	0	0	1	0	0	0	0	11	9	242	106	15	30	10	4	8	27	123	0	55	8	6	17	0	0	27	9	0	22	13	14	24	10	29	45	0	M02181_104_000000000-ANBGD_1_1109_15080_6995_1_N_0_1_(reversed)	T--AC--GA-AG-GGT--GCA-A-GC-G-T-T-GT-T-CGG-AA--TT-A-C-T-GG-GC--GT-A--AA-GG-GC-AC-G-TA-G-G-C-G-G--A-TA-T-A-T----TA-G-T-T-A--G-G-A-G--TG--A-AA-TC-C-C-GG-G-G--CT-T-AA-C-C-T-C-G-G-A--A-C-T-G--C-T-T--C--T--AA-A-A-C-G-G-T--GT--A-T-C---T-A-G-A-G-T--A-----T-GA------TA-G-G-G-G-A-T---AA-T-GG-A--ATA--C-C-C-A-GTGT-A-G-AG-GT-G--A-A-A--TTC-GT-AG-AT-A-TT---G-G-G-T-G-G-A-AC-A-CC---GG--A--G--GC-GAA-G-G-C-G---A--T-…	Bacteria(100)	Proteobacteria(100)	Alphaproteobacteria(100)	Rhodospirillales(100)	Rhodospirillaceae(98)	Novispirillum(97)	Novispirillum_unclassified(97)
Otu000245	0	0	1	0	0	0	0	132	146	212	96	4	27	4	9	0	0	34	0	4	3	6	167	52	60	138	222	113	25	0	0	5	10	10	2	0	M02181_104_000000000-ANBGD_1_2110_5882_13432_1_N_0_1_(reversed)	T--AC--GG-AG-GAT--TCG-A-GC-G-T-T-AT-C-CGG-AT--TT-A-T-T-GG-GT--TT-A--AA-GG-GT-GC-G-TA-G-G-T-T-G--T-GA-A-T-T----AA-G-T-T-A--G-T-G-G--TT--A-AA-GA-T-A-GT-G-G--CT-C-AA-C-C-A-T-A-T-A--T-A-T-G--C-C-A--T--T--AA-T-A-C-T-G-A--TT--C-A-C---T-T-G-A-G-T--A-----T-GG------AT-G-C-A-G-C-A---GG-C-GG-A--ATG--T-G-T-A-GTGT-A-G-CG-GT-G--A-A-A--TGC-AT-AG-AT-A-TT---A-C-A-C-A-G-A-AC-C-CC---GA--T--T--GC-GAA-G-G-C-A---G--C-…	Bacteria(100)	Bacteria_unclassified(100)	Bacteria_unclassified(100)	Bacteria_unclassified(100)	Bacteria_unclassified(100)	Bacteria_unclassified(100)	Bacteria_unclassified(100)
Otu000246	0	0	0	0	0	0	0	1	12	5	30	1	18	44	34	15	18	13	17	33	42	26	42	54	19	22	2	28	0	3	19	39	46	8	13	0	M02181_104_000000000-ANBGD_1_1111_12812_11298_1_N_0_1_(reversed)	T--AC--GG-AG-GAT--CCA-A-GC-G-T-T-AT-C-CGG-AT--TT-A-T-T-GG-GT--TT-A--AA-GG-GT-GC-G-TA-G-G-T-G-G--T-TG-T-T-T----AA-G-T-T-A--C-C-G-G--TG--A-AA-TA-C-C-AT-T-G--CT-C-AA-C-A-A-T-G-G-G--G-C-T-G--C-C-G--G--T--GA-T-A-C-T-G-G--AC--G-A-C---T-A-G-A-G-A--T-----T-GG------TT-G-C-A-G-T-A---GG-C-GG-A--ATG--T-G-T-A-GTGT-A-G-CG-GT-G--A-A-A--TGC-TT-AG-AT-A-TT---A-C-A-C-A-G-A-AC-A-CC---AA--T--T--GC-GAA-G-G-C-A---G--C-…	Bacteria(100)	Bacteroidetes(100)	Bacteroidetes_unclassified(100)	Bacteroidetes_unclassified(100)	Bacteroidetes_unclassified(100)	Bacteroidetes_unclassified(100)	Bacteroidetes_unclassified(100)
Otu000247	0	0	0	0	0	0	0	34	32	106	39	37	20	19	33	18	45	58	13	83	22	42	19	21	42	40	48	6	13	13	55	91	41	57	48	0	M02181_104_000000000-ANBGD_1_1108_23247_14172_1_N_0_1_(reversed)	T--AC--GT-AG-GTA--GCA-A-GC-G-T-T-GT-C-CGG-AA--TT-A-C-T-GG-GT--GT-A--AA-GG-GA-GC-G-TA-G-G-C-G-G--G-AT-A-T-T----AA-G-T-A-A--A-G-T-G--TA--T-AA-CT-T-A-TG-G-G--CT-C-AA-C-C-C-A-T-A-A----T-G-G--C-G-C--T--T--TA-A-A-C-T-G-A--TA--T-T-C---T-T-G-A-G-T--G-----G-AG------TA-G-A-G-G-C-A---GG-C-GG-A--ATT--C-C-T-A-GTGT-A-G-CG-GT-G--A-A-A--TGC-GT-AG-AT-A-TT---A-G-G-A-G-G-A-AC-A-CC---AG--T--G--GC-GAA-G-G-C-G---G--C-…	Bacteria(100)	Firmicutes(100)	Clostridia(100)	Clostridiales(100)	Ruminococcaceae(59)	Ruminococcaceae_unclassified(59)	Ruminococcaceae_unclassified(59)
Otu000248	0	0	0	0	0	0	0	51	39	2	53	51	12	7	16	3	0	10	38	157	46	51	3	33	13	29	36	88	34	16	1	22	1	161	21	0	M02181_104_000000000-ANBGD_1_1102_11757_17975_1_N_0_1_(reversed)	T--AC--GG-AG-GAT--TCG-A-GC-G-T-T-AT-C-CGG-AT--TT-A-T-T-GG-GT--TT-A--AA-GG-GT-GC-G-TA-G-G-C-T-G--T-TT-T-A-T----AA-G-T-T-A--G-A-G-G--TG--A-AA-TC-C-C-GT-A-G--CT-C-AA-C-T-A-C-G-G-A--A-C-T-G--C-C-T--C--T--GA-T-A-C-T-G-T--AA--G-A-C---T-A-G-A-G-A--G-----T-AG------AT-G-C-T-G-T-T---GG-C-GG-A--ATG--T-G-T-G-GTGT-A-G-CG-GT-G--A-A-A--TGC-TT-AG-AT-A-TC---A-C-A-C-A-G-A-AC-A-CC---GA--T--T--GC-GAA-A-G-C-A---G--C-…	Bacteria(100)	Bacteroidetes(100)	Bacteroidia(100)	Bacteroidales(100)	Rikenellaceae(70)	Alistipes(70)	Alistipes_unclassified(70)
Otu000249	0	0	0	0	0	0	0	17	7	9	6	13	28	11	82	162	53	10	1	72	5	5	11	15	104	74	157	58	33	13	4	11	32	5	52	0	M02181_104_000000000-ANBGD_1_2112_18989_14092_1_N_0_1_(reversed)	T--AC--GG-AG-GGT--CCG-A-GC-G-T-T-AA-T-CGG-AA--TT-A-C-T-GG-GC--GT-A--AA-GC-GC-TC-G-TA-G-G-C-G-G--C-AA-T-T-C----AA-G-T-C-A--A-G-G-G--TG--A-AA-GC-C-C-CG-C-G--CT-C-AA-C-G-T-G-G-G-A--A-C-T-G--C-C-T--T--T--GA-A-A-C-T-G-G--AT--A-G-C---T-A-G-A-G-T--A-----T-GT------GA-G-A-G-G-G-T---GG-C-GG-A--ATT--C-C-T-A-GTGT-A-G-GA-GT-G--A-A-A--TCC-GT-AG-AT-A-TT---A-G-G-A-G-G-A-AC-A-TC---AG--T--G--GC-GAA-G-G-C-G---G--C-…	Bacteria(100)	Proteobacteria(100)	Proteobacteria_unclassified(100)	Proteobacteria_unclassified(100)	Proteobacteria_unclassified(100)	Proteobacteria_unclassified(100)	Proteobacteria_unclassified(100)
Otu000250	0	0	0	0	0	0	0	198	10	44	33	43	9	6	13	18	74	44	7	2	22	5	36	0	3	0	3	6	10	16	161	8	12	133	108	0	M02181_104_000000000-ANBGD_1_1103_17070_2685_1_N_0_1_(reversed)	T--AC--GG-AG-GGT--GCA-A-GC-G-T-T-GT-C-CGG-AA--TC-A-T-T-GG-GC--GT-A--AA-GC-GT-TC-G-TA-G-G-C-G-G--T-AT-A-C-T----AA-G-T-C-T--G-G-T-G--TT--A-AA-GC-C-T-GA-G-G--CT-C-AA-C-C-T-C-A-G-T--A--GA-G--C-A-C--T--G--GA-T-A-C-T-G-G--TA--A-A-C---T-A-G-A-A-T--G-----C-GG------TA-G-A-G-G-T-G---AA-G-GG-A--ATT--C-C-T-G-GTGT-A-G-CG-GT-G--A-A-A--TGC-GT-AG-AT-A-TC---A-G-G-A-G-G-A-AC-A-TC---GG--T--G--GC-GTA-A-G-C-G---C--T-…	Bacteria(100)	Bacteria_unclassified(100)	Bacteria_unclassified(100)	Bacteria_unclassified(100)	Bacteria_unclassified(100)	Bacteria_unclassified(100)	Bacteria_unclassified(100)
Otu000251	0	0	4	0	0	0	0	3	0	6	0	0	0	0	56	0	241	162	0	0	0	6	0	0	274	0	0	0	2	0	0	0	26	0	177	0	M02181_104_000000000-ANBGD_1_2106_19129_27871_1_N_0_1_(reversed)	T--AC--GG-AG-GGT--GCA-A-GC-G-T-T-AT-T-CGG-AA--TT-A-T-T-GG-GC--GT-A--AA-GG-GC-GC-G-TA-G-G-C-G-G--C-CT-G-T-T----AA-G-T-C-A--T-T-T-G--TG--A-AA-TT-T-T-GG-G-G--CT-T-AA-C-C-C-C-A-A-A--G-C-T-G--C-A-T--G--T--GA-T-A-C-T-G-G--CA--G-G-C---T-T-G-A-G-T--A-----T-GG------CA-G-A-G-G-A-A---AG-C-GG-A--ATT--C-C-T-G-GTGT-A-G-CG-GT-G--A-A-A--TGC-GT-AG-AT-A-TC---A-G-G-A-G-G-A-AC-A-CC---GG--T--G--GC-GAA-G-G-C-G---G--C-…	Bacteria(100)	Proteobacteria(100)	Deltaproteobacteria(100)	Desulfobacterales(100)	Desulfobacteraceae(100)	Desulfobacteraceae_unclassified(100)	Desulfobacteraceae_unclassified(100)
Otu000252	0	0	0	0	0	0	0	24	17	39	19	42	5	15	7	7	36	52	21	13	11	33	21	5	23	12	14	12	20	49	12	2	6	11	31	0	M02181_104_000000000-ANBGD_1_1108_14226_22144_1_N_0_1_(reversed)	T--AC--GG-AG-GAT--CCG-A-GC-G-T-T-AT-C-CGG-AT--TT-A-T-T-GG-GT--TT-A--AA-GG-GT-GC-G-TA-G-G-T-T-G--T-AA-T-T-T----AA-G-T-T-A--G-T-G-G--TC--A-AA-TA-T-A-GT-G-G--CT-T-AA-C-C-A-T-T-T-A--T-T-C-G--C-C-A--T--T--AA-T-A-C-T-G-A--AT--T-A-C---T-A-G-A-G-T--A-----T-GT------TT-G-C-A-G-C-A---GG-C-GG-A--ATG--T-G-T-A-GTGT-A-G-CG-GT-G--A-A-A--TGC-AT-AG-AT-A-TT---A-C-A-C-A-G-A-AC-A-CC---AA--T--T--GC-GAA-G-G-C-A---G--C-…	Bacteria(100)	Bacteroidetes(100)	Bacteroidetes_unclassified(100)	Bacteroidetes_unclassified(100)	Bacteroidetes_unclassified(100)	Bacteroidetes_unclassified(100)	Bacteroidetes_unclassified(100)
Otu000253	0	0	0	2	0	0	4	0	0	0	0	0	0	0	0	0	2	0	0	0	0	0	0	0	0	0	0	0	0	0	1	0	0	0	0	1665	M02181_104_000000000-ANBGD_1_1101_18327_18706_1_N_0_1_(reversed)	T--AC--GT-AG-GGT--CCA-A-GC-G-T-T-AA-T-CGG-AA--TT-A-C-T-GG-GC--GT-A--AA-GC-GT-GC-G-CA-G-G-C-G-G--T-TG-T-G-C----AA-G-A-C-C--G-A-T-G--TG--A-AA-TC-C-C-CG-G-G--CT-T-AA-C-C-T-G-G-G-A--A-T-T-G--C-A-T--T--G--GT-G-A-C-T-G-C--AC--G-G-C---T-A-G-A-G-T--G-----T-GT------CA-G-A-G-G-G-G---GG-T-AG-A--ATT--C-C-A-C-GTGT-A-G-CA-GT-G--A-A-A--TGC-GT-AG-AG-A-TG---T-G-G-A-G-G-A-AT-A-CC---GA--T--G--GC-GAA-G-G-C-A---G--C-…	Bacteria(100)	Proteobacteria(100)	Betaproteobacteria(100)	Burkholderiales(100)	Burkholderiaceae(99)	Ralstonia(84)	Ralstonia_unclassified(84)
Otu000254	0	0	0	0	0	0	0	103	37	30	14	43	3	36	0	14	0	24	12	0	0	5	63	8	2	144	5	0	1	2	27	318	14	166	78	0	M02181_104_000000000-ANBGD_1_1114_11038_16451_1_N_0_1_(reversed)	T--AC--GT-AG-GGA--GCA-A-GC-G-T-T-GT-C-CGG-AA--TG-A-C-T-GG-GC--GT-A--AA-GG-GT-GT-G-TA-G-G-C-G-G--T-TT-G-A-T----AA-G-T-T-G--G-A-T-G--TG--T-AA-TA-C-C-CA-G-GG-CT-T-AA-C-T-C-G-G-G-T--G-C-T-G--C-A-T--C--C--AA-A-A-C-T-G-T--CA--G-A-C---T-T-G-A-G-T--G-----C-AG------GA-G-A-G-G-A-T---AG-T-GG-A--ATT--C-C-T-A-GTGT-A-G-CG-GT-G--G-A-A--TGC-GT-AG-AT-A-TT---A-G-G-A-G-G-A-AC-A-TC---AG--T--G--GC-GAA-G-G-C-G---A--C-…	Bacteria(100)	Firmicutes(100)	Clostridia(100)	Clostridiales(100)	Clostridiales_unclassified(100)	Clostridiales_unclassified(100)	Clostridiales_unclassified(100)
Otu000255	0	0	0	0	0	0	0	46	2	69	16	127	3	6	10	18	4	0	29	13	0	131	55	6	98	74	19	69	126	23	26	62	0	11	4	0	M02181_104_000000000-ANBGD_1_1103_7404_11609_1_N_0_1_(reversed)	T--AC--GG-GG-GAT--GCG-A-GC-G-T-T-AT-C-CGG-AT--TT-A-T-T-GG-GT--TT-A--AA-GG-GT-GC-G-TA-G-G-C-G-G--T-TT-A-A-T----AA-G-T-T-A--G-T-G-G--TA--A-AA-TT-T-C-TA-T-G--CT-C-AA-C-A-T-A-G-T-T--T-A---G--C-C-A--T--T--AA-A-A-C-T-G-T--TA--G-A-C---T-T-G-A-G-T--A-----C-AG------TC-G-A-G-G-T-A---GG-C-GG-A--ATA--A-G-T-T-AAGT-A-G-CG-GT-G--A-A-A--TGC-TT-AG-AT-A-TA---A-C-T-T-A-G-A-AC-T-CC---GA--T--A--GC-GAA-G-G-C-A---G--C-…	Bacteria(100)	Bacteroidetes(100)	Bacteroidia(100)	Bacteroidales(100)	Bacteroidales_unclassified(100)	Bacteroidales_unclassified(100)	Bacteroidales_unclassified(100)
Otu000256	0	0	0	0	0	0	0	9	3	15	7	16	5	0	17	5	103	18	2	27	14	1	39	0	189	10	36	11	21	14	4	9	7	0	73	0	M02181_104_000000000-ANBGD_1_2103_27681_15755_1_N_0_1_(reversed)	T--AC--GG-AG-GAT--TCG-A-GC-G-T-T-AT-C-CGG-AT--TT-A-T-T-GG-GT--TT-A--AA-GG-GT-GC-G-TA-G-G-T-G-G--T-TC-T-A-T----AA-G-T-T-A--G-T-C-G--TT--A-AA-TA-G-C-TG-G-G--CT-T-AA-C-C-C-A-G-T-C--A-T-G-G--C-G-A--T--T--GA-T-A-C-T-G-T--AG--G-G-C---T-A-G-A-G-A--G-----C-AG------TT-G-C-G-G-T-A---GG-C-GG-A--ATG--A-G-T-A-GTGT-A-G-CG-GT-G--A-A-A--TGC-TT-AG-AT-A-TT---A-C-T-C-A-G-A-AC-A-CC---GA--T--T--GC-GAA-G-G-C-A---G--C-…	Bacteria(100)	Bacteroidetes(100)	Bacteroidia(100)	Bacteroidales(100)	Bacteroidales_unclassified(100)	Bacteroidales_unclassified(100)	Bacteroidales_unclassified(100)
Otu000257	0	0	1	0	0	0	0	13	11	19	21	62	8	1	4	4	210	67	0	1	12	18	138	0	50	3	0	5	1	125	35	39	378	44	39	0	M02181_104_000000000-ANBGD_1_2113_22008_9176_1_N_0_1_(reversed)	T--AC--GG-AG-GAT--TCA-A-GC-G-T-T-AT-C-CGG-AT--TT-A-T-T-GG-GT--TT-A--AA-GG-GT-GC-G-TA-G-G-T-G-G--T-TT-C-A-T----AA-G-T-T-G--G-T-C-G--TT--A-AA-GA-G-T-TG-G-G--CT-T-AA-C-C-C-A-A-T-C--A-G-G-G--C-G-A--T--T--GA-T-A-C-T-G-T--GG--G-A-C---T-A-G-A-G-A--G-----T-GG------TT-G-C-G-G-T-A---GG-C-GG-A--ATG--A-G-T-A-GTGT-A-G-CG-GT-G--A-A-A--TGC-TT-AG-AT-A-TT---A-C-T-C-A-G-A-AC-A-CC---GA--T--T--GC-GAA-G-G-C-A---G--C-…	Bacteria(100)	Bacteroidetes(100)	Bacteroidia(100)	Bacteroidales(100)	Bacteroidales_unclassified(100)	Bacteroidales_unclassified(100)	Bacteroidales_unclassified(100)
Otu000258	0	0	0	0	0	0	0	35	56	39	9	6	11	39	34	12	22	102	26	96	2	4	48	2	3	17	29	17	14	1	20	23	18	45	89	0	M02181_104_000000000-ANBGD_1_2109_27885_16226_1_N_0_1_(reversed)	T--AC--GA-AG-GGT--GCA-A-GC-G-T-T-GT-T-CGG-AT--TT-A-C-T-GG-GC--GT-A--AA-GC-GT-CT-G-CA-G-G-T-G-G--C-TT-G-T-T----AA-G-T-C-A--G-A-G-G--TG--A-AA-TC-C-C-AA-G-G--CC-C-AA-C-C-T-T-G-G-A--A-C-T-G--C-C-T--T--T--GA-T-A-C-T-G-G--CA--A-G-C---T-G-G-A-G-C--G-----T-GA------TA-G-A-G-G-A-A---TA-T-GG-A--ATA--T-C-T-G-GTGT-A-G-GG-GT-G--G-A-A--TCC-GT-AG-AT-A-TC---A-G-A-T-G-G-A-AC-A-CC---AA--T--G--GC-GAA-G-G-C-A---G--T-…	Bacteria(100)	Bacteria_unclassified(100)	Bacteria_unclassified(100)	Bacteria_unclassified(100)	Bacteria_unclassified(100)	Bacteria_unclassified(100)	Bacteria_unclassified(100)
Otu000259	0	0	0	0	0	0	0	27	5	62	55	26	44	6	8	2	40	33	30	23	0	4	117	21	45	18	47	0	11	34	43	10	29	32	5	0	M02181_104_000000000-ANBGD_1_1107_13852_19732_1_N_0_1_(reversed)	T--AC--GG-AG-GGT--GCG-A-GC-G-T-T-AA-T-CGG-AA--TT-A-C-T-GG-GC--GT-A--AA-GC-GT-GC-G-TA-G-G-C-T-G--T-TA-T-T-T----AA-G-T-C-A--G-T-G-G--TG--A-AA-TC-C-C-CG-T-G--CT-C-AA-C-A-T-G-G-G-A--A-C-T-G--C-C-A--T--T--GA-A-A-C-T-G-G--GT--G-A-C---T-G-G-A-G-T--G-----C-GT------GA-G-A-G-G-A-T---AG-T-GG-A--ATT--C-C-T-A-GTGT-A-G-GG-GT-A--A-T-A--TCC-GT-AG-AT-A-TT---A-G-G-A-G-G-A-AC-A-TC---AG--T--G--GC-GAA-G-G-C-G---A--C-…	Bacteria(100)	Bacteria_unclassified(100)	Bacteria_unclassified(100)	Bacteria_unclassified(100)	Bacteria_unclassified(100)	Bacteria_unclassified(100)	Bacteria_unclassified(100)
Otu000260	0	0	0	0	0	0	0	170	13	78	16	3	10	27	20	65	41	55	10	0	1	8	17	13	33	8	10	55	328	50	113	12	35	22	3	0	M02181_104_000000000-ANBGD_1_1111_7169_16372_1_N_0_1_(reversed)	T--AC--GG-AG-GAT--TCG-A-GC-G-T-T-AT-C-CGG-AT--TT-A-T-T-GG-GT--TT-A--AA-GG-GT-GC-G-TA-G-G-T-G-G--T-TT-A-A-T----AA-G-T-T-A--G-T-C-G--TT--A-AA-TA-T-T-GG-G-G--CT-C-AA-C-C-T-C-G-G-T--T-A-T-G--C-G-A--T--T--GA-T-A-C-T-G-T--TA--G-G-C---T-A-G-A-G-A--G-----C-AG------TT-G-C-G-G-T-A---GG-C-GG-A--ATG--A-G-T-A-GTGT-A-G-CG-GT-G--A-A-A--TGC-TT-AG-AT-A-TT---A-C-T-C-A-G-A-AC-A-CC---GA--T--T--GC-GAA-G-G-C-A---G--C-…	Bacteria(100)	Bacteroidetes(100)	Bacteroidia(100)	Bacteroidales(100)	Bacteroidales_unclassified(100)	Bacteroidales_unclassified(100)	Bacteroidales_unclassified(100)
Otu000261	0	0	0	0	0	0	0	5	2	17	8	3	11	191	9	17	19	22	6	3	17	0	7	96	0	0	1	13	52	1	54	1	357	273	229	0	M02181_104_000000000-ANBGD_1_1101_9196_6850_1_N_0_1_(reversed)	T--AC--GG-AG-GAT--TCA-A-GC-G-T-T-AT-C-CGG-AT--TT-A-T-T-GG-GT--TT-A--AA-GG-GT-GC-G-TA-G-G-C-G-G--A-TT-A-T-T----AA-G-T-T-A--G-T-C-G--TT--A-AA-TC-G-C-AA-T-G--CT-T-AA-C-A-T-T-G-C-A--A-T-G-G--C-G-A--T--T--GA-T-A-C-T-G-G--TA--G-T-C---T-A-G-A-G-A--T-----T-AT------GT-G-C-A-G-T-G---GG-C-GG-A--ATG--A-G-T-A-GTGT-A-G-CG-GT-G--A-A-A--TGC-TT-AG-AT-A-TT---A-C-T-C-A-G-A-AC-C-CC---GA--T--T--GC-GAA-G-G-C-A---G--C-…	Bacteria(100)	Bacteroidetes(100)	Bacteroidia(100)	Bacteroidales(100)	Bacteroidales_unclassified(100)	Bacteroidales_unclassified(100)	Bacteroidales_unclassified(100)
Otu000262	0	0	0	0	0	0	0	121	0	103	0	0	0	0	10	0	87	555	0	0	0	0	0	0	0	0	0	0	0	0	0	0	0	0	24	0	M02181_104_000000000-ANBGD_1_2105_22274_12234_1_N_0_1_(reversed)	T--AC--GT-AG-GTG--GCG-A-GC-G-T-T-GT-T-CGG-AT--TT-A-T-T-GG-GC--GT-A--AA-GG-GT-CC-G-TA-G-G-A-G-G--T-TT-G-T-T----AAA--T-T-T--G-A-G-G--TG--A-AA-TA-C-C-GG-A-G--CT-C-AA-C-T-C-C-G-G-A--A-C-T-G--C-C-T--T--G--AA-G-A-C-T-G-A--TG--A-A-C---T-A-G-A-G-A--A-----C-TG------GA-G-A-G-G-T-A---AG-C-GG-A--ATT--C-C-A-G-GTGT-A-G-CG-GT-G--G-A-A--TGC-TT-AG-AT-A-TC---T-G-G-A-A-G-A-AC-A-CC---GA--A--A--GC-GAA-G-G-C-A---G--C-…	Bacteria(100)	Lentisphaerae(100)	Victivallales(100)	Victivallaceae(100)	Victivallis(100)	Victivallis_unclassified(100)	Victivallis_unclassified(100)
Otu000263	0	0	0	0	0	1	0	18	1	23	19	0	58	13	96	78	4	43	11	38	39	0	32	0	119	3	16	16	76	8	5	12	77	5	90	0	M02181_104_000000000-ANBGD_1_1112_7863_13337_1_N_0_1_(reversed)	T--AC--GG-AG-GAT--TCG-A-GC-G-T-T-AT-C-CGG-AT--TT-A-T-T-GG-GT--TT-A--AA-GG-GT-GC-G-TA-G-G-T-G-G--T-TG-T-A-T----AA-G-T-T-A--G-T-C-G--TT--A-AA-TC-G-T-GG-G-G--CT-T-AA-C-C-T-C-A-C-A--G-T-G-G--C-G-A--T--T--GA-T-A-C-T-G-T--AT--G-G-C---T-T-G-A-G-A--T-----C-AG------TT-G-C-G-G-T-A---GG-C-GG-A--ATG--A-G-T-A-GTGT-A-G-CG-GT-G--A-A-A--TGC-TT-AG-AT-A-TT---A-C-T-C-A-G-A-AC-A-CC---GA--T--T--GC-GAA-G-G-C-A---G--C-…	Bacteria(100)	Bacteroidetes(100)	Bacteroidia(100)	Bacteroidales(100)	Bacteroidales_unclassified(100)	Bacteroidales_unclassified(100)	Bacteroidales_unclassified(100)
Otu000264	0	9	0	0	0	0	0	47	56	84	23	32	5	54	68	25	64	75	13	17	54	14	1	51	8	41	19	31	27	2	16	35	9	61	36	0	M02181_104_000000000-ANBGD_1_1114_14458_22399_1_N_0_1_(reversed)	T--AC--GG-AG-ACT--ACG-A-GC-G-T-T-AC-T-CGG-AT--TC-A-C-T-GG-GC--GT-A--AA-GG-GA-GC-G-CA-G-G-C-G-G--A-AA-T-A-T----GT-G-T-T-A--G-A-T-G--TG--A-AA-TC-T-C-GG-G-G--CT-C-AA-C-T-C-C-G-A-A--A-C-T-G--C-G-T--C--T--AA-A-A-C-T-G-T--AT--T-T-C---T-A-G-A-G-T--A-----T-TG------GA-G-A-G-G-T-A---AG-C-GG-A--ATT--T-C-T-A-GTGT-A-G-CG-GT-A--A-A-A--TGC-GT-AG-AT-A-TT---A-G-A-A-G-G-A-AC-A-CC---GA--T--G--GC-GAA-G-G-C-A---G--C-…	Bacteria(100)	Verrucomicrobia(100)	Opitutae(100)	Puniceicoccales(100)	Puniceicoccaceae(100)	Cerasicoccus(100)	Cerasicoccus_unclassified(100)
Otu000265	0	0	0	0	0	0	0	47	43	140	17	45	4	74	68	57	55	55	38	18	4	51	57	37	48	7	1	4	19	7	4	86	23	7	71	0	M02181_104_000000000-ANBGD_1_1107_5308_17941_1_N_0_1_(reversed)	T--AC--GG-GG-GAT--GCG-A-GC-G-T-T-AT-C-CGG-AT--TT-A-T-T-GG-GT--TT-A--AA-GG-GT-GC-G-TA-G-G-C-G-G--T-TA-A-A-T----AA-G-T-T-A--G-T-G-G--TC--A-AA-TT-T-C-CA-T-G--CT-C-AA-C-A-T-G-G-T-C--T-C---G--C-C-A--T--T--AA-A-A-C-T-G-T--TT--G-A-C---T-C-G-A-G-T--A-----C-AG------TC-G-A-G-G-T-A---GG-C-GG-A--ATA--A-G-T-T-AAGT-A-G-CG-GT-G--A-A-A--TGC-TT-AG-AT-A-TA---A-C-T-T-G-G-A-AC-T-CC---GA--T--T--GC-GAA-G-G-C-A---G--C-…	Bacteria(100)	Bacteroidetes(100)	Bacteroidetes_unclassified(100)	Bacteroidetes_unclassified(100)	Bacteroidetes_unclassified(100)	Bacteroidetes_unclassified(100)	Bacteroidetes_unclassified(100)
Otu000266	0	0	0	0	0	0	0	51	88	54	14	59	30	19	32	83	7	61	38	95	12	32	55	11	13	19	160	14	68	20	23	36	7	41	41	0	M02181_104_000000000-ANBGD_1_2108_13084_22062_1_N_0_1_(reversed)	T--AC--GT-AG-GGA--GCA-A-GC-G-T-T-GT-C-CGG-AA--TT-A-C-T-GG-GT--GT-A--AA-GG-GA-GC-G-TA-G-G-C-G-G--G-ATA--G-C----AA-G-T-C-A--A-A-T-G--TA--A-AA-GA-T-A-TC-G-G--CT-C-AA-C-C-G-G-T---A--T-T-A-G--C-G-T--T--T--GA-A-A-C-T-G-C--TG--T-T-C---T-T-G-A-G-T--G-----A-AG------TA-G-A-G-G-T-A---AG-C-GG-A--ATT--C-C-T-A-GTGT-A-G-CG-GT-G--A-A-A--TGC-GT-AG-AT-A-TT---A-G-G-A-G-G-A-AC-A-CC---AG--T--G--GC-GAA-G-G-C-G---G--C-…	Bacteria(100)	Firmicutes(100)	Clostridia(100)	Clostridiales(100)	Ruminococcaceae(100)	Ruminococcaceae_unclassified(57)	Ruminococcaceae_unclassified(57)
Otu000267	0	0	0	0	0	0	0	38	43	99	18	15	21	19	41	13	29	22	9	23	2	118	19	64	44	11	60	44	32	77	46	54	12	66	20	0	M02181_104_000000000-ANBGD_1_2108_6999_11250_1_N_0_1_(reversed)	T--AC--GG-AG-GGT--GCA-A-GC-G-T-T-AA-T-CGG-AA--TT-A-C-T-GG-GC--GT-A--AA-GC-GC-AC-G-TA-G-G-C-T-G--T-TA-T-G-T----AA-G-T-C-A--G-G-G-G--TG--A-AA-TC-C-C-AC-G-G--CT-C-AA-C-C-G-T-G-G-A--A-C-T-G--C-C-T--T--T--GA-T-A-C-T-G-C--AT--G-A-C---T-T-G-A-A-T--T-----C-GG------GA-G-A-G-G-G-T---GG-C-GG-A--ATT--C-C-A-G-GTGT-A-G-GA-GT-G--A-A-A--TCC-GT-AG-AT-A-TC---T-G-G-A-G-G-A-AC-A-TC---AG--T--G--GC-GAA-G-G-C-G---G--C-…	Bacteria(100)	Proteobacteria(100)	Deltaproteobacteria(100)	Desulfovibrionales(100)	Desulfovibrionaceae(100)	Desulfovibrio(97)	Desulfovibrio_unclassified(97)
Otu000268	0	0	0	0	0	0	3	50	43	67	10	22	21	19	7	13	28	11	16	87	7	86	5	6	19	8	121	10	10	8	10	99	12	104	10	0	M02181_104_000000000-ANBGD_1_1103_26015_20600_1_N_0_1_(reversed)	T--AC--GT-AG-GGG--GCA-A-GC-G-T-T-GT-T-CGG-AA--TG-A-T-T-GG-GC--GT-A--AA-GG-GC-GC-G-TA-G-G-C-G-G--C-CT-G-T-T----AA-G-T-C-T--G-G-A-G--TG--A-AA-GT-C-C-TG-C-T--TT-T-AA-G-G-T-G-G-G-A--A-T-T-G--C-T-T--T--G--GA-A-A-C-T-G-A--TG--G-G-C---T-T-G-A-G-T--G-----C-AG------GA-G-A-G-G-T-A---AG-T-GG-A--ATT--C-C-C-G-GTGT-A-G-CG-GT-G--A-A-A--TGC-GT-AG-AG-A-TC---G-G-G-A-G-G-A-AC-A-CC---AG--T--G--GC-GAA-G-G-C-G---A--C-…	Bacteria(100)	Firmicutes(100)	Clostridia(100)	Clostridiales(100)	Clostridiales_unclassified(100)	Clostridiales_unclassified(100)	Clostridiales_unclassified(100)
Otu000269	0	3	40	0	0	0	0	0	3	3	98	4	1	0	1	0	0	0	13	1	9	1	1	0	446	0	1	0	163	0	0	3	0	1	0	0	M02181_104_000000000-ANBGD_1_1103_16686_21744_1_N_0_1_(reversed)	T--AC--GG-AG-GGT--GCA-A-GC-G-T-T-AA-T-CGG-AA--TT-A-C-T-GG-GC--GT-A--AA-GC-GT-GC-G-TA-G-G-C-G-G--C-CT-T-T-T----AA-G-T-T-G--G-A-T-G--TG--A-AA-GC-C-C-CG-G-G--CT-C-AA-C-C-T-G-G-G-A--A-C-G-G--C-A-T--C--C--AA-A-A-C-T-G-A--GA--G-G-C---T-T-G-A-A-T--G-----C-GG------AA-G-A-G-G-G-G---TG-T-GG-A--ATT--T-C-C-T-GTGT-A-G-CG-GT-G--A-A-A--TGC-GT-AG-AT-A-TA---G-G-A-A-G-G-A-AC-A-TC---AG--T--G--GC-GAA-G-G-C-G---A--C-…	Bacteria(100)	Proteobacteria(100)	Gammaproteobacteria(100)	Gammaproteobacteria_unclassified(100)	Gammaproteobacteria_unclassified(100)	Gammaproteobacteria_unclassified(100)	Gammaproteobacteria_unclassified(100)
Otu000270	0	0	0	0	0	0	0	4	34	44	21	32	24	26	75	29	26	46	20	25	8	23	21	36	15	57	32	18	7	1	43	42	28	39	40	0	M02181_104_000000000-ANBGD_1_1110_12228_4751_1_N_0_1_(reversed)	T--AC--GT-AG-GTG--GCA-A-GC-G-T-T-GT-C-CGG-AT--TT-A-C-T-GG-GT--GT-A--AA-GG-GC-GC-G-TA-G-G-C-G-G--G-AT-G-A-T----AA-G-T-C-A--G-A-T-G--TG--A-AA-TC-T-A-GG-G-G--CT-C-AA-C-C-C-C-T-A-A--A-C-T-G--C-A-T--T--T--GA-A-A-C-T-G-T--CA--T-T-C---T-T-G-A-G-T--G-----A-TG------GA-G-A-G-G-C-A---GG-C-GG-A--ATT--C-C-T-A-GTGT-A-G-CG-GT-G--A-A-A--TGC-GT-AG-AT-A-TT---A-G-G-A-G-G-A-AC-A-CC---AG--T--G--GC-GAA-G-G-C-G---G--C-…	Bacteria(100)	Firmicutes(100)	Clostridia(100)	Clostridiales(100)	Ruminococcaceae(100)	Papillibacter(100)	Papillibacter_unclassified(100)
Otu000271	0	0	0	0	0	0	0	34	77	98	44	53	32	21	37	82	26	201	42	17	2	7	38	16	0	62	10	6	29	1	51	80	9	85	64	0	M02181_104_000000000-ANBGD_1_2107_11112_23039_1_N_0_1_(reversed)	T--AC--GG-AG-GAT--TCG-A-GC-G-T-T-AT-C-CGG-AT--TT-A-T-T-GG-GT--TT-A--AA-GG-GT-GC-G-TA-G-G-C-G-G--T-TG-A-A-T----AA-G-T-T-A--G-A-G-G--TG--A-AA-TC-T-C-GG-T-G--CT-C-AA-C-A-C-C-G-A-A--A-C-T-G--C-C-T--C--T--GA-T-A-C-T-G-T--TT--G-A-C---T-A-G-A-T-A--T-----T-AG------TT-G-C-T-G-T-G---GG-C-GG-A--ATG--T-A-T-G-GTGT-A-G-CG-GT-G--A-A-A--TGC-TT-AG-AT-A-TC---A-T-A-C-A-G-A-AC-A-CC---GA--T--T--GC-GAA-G-G-C-A---G--C-…	Bacteria(100)	Bacteroidetes(100)	Bacteroidia(100)	Bacteroidales(100)	Rikenellaceae(100)	Alistipes(100)	Alistipes_unclassified(100)
Otu000272	0	0	0	0	0	0	0	15	11	2	7	10	19	3	21	26	3	25	4	44	5	3	22	4	20	24	210	2	34	10	58	13	14	7	23	0	M02181_104_000000000-ANBGD_1_1101_10763_16315_1_N_0_1_(reversed)	T--AC--GT-AG-GTC--ACG-A-GC-G-T-T-GT-C-CGG-AA--TT-A-C-T-GG-GT--GT-A--AA-GG-GA-GC-G-TA-G-G-C-G-G--G-GA-G-G-T----AA-G-T-C-T--A-A-T-G--TT--A-AA-TC-T-A-TC-G-G--CT-C-AA-C-C-G-A-T-A-G----T-T-G--C-G-T--T--A--GA-A-A-C-T-G-T--CT--C-T-C---T-T-G-A-G-T--G-----A-AG------AA-G-A-G-G-T-T---GG-C-GG-A--ATT--C-C-T-A-GTGT-A-G-CG-GT-G--A-A-A--TGC-AT-AG-AT-A-TT---A-G-G-A-G-G-A-AC-A-CC---AG--T--G--GC-GAA-G-G-C-G---G--C-…	Bacteria(100)	Firmicutes(100)	Clostridia(100)	Clostridiales(100)	Clostridiales_unclassified(97)	Clostridiales_unclassified(97)	Clostridiales_unclassified(97)
Otu000273	0	0	0	0	0	0	0	204	13	53	0	18	9	0	61	9	0	60	7	15	0	0	9	0	105	106	3	0	21	123	11	26	62	3	34	0	M02181_104_000000000-ANBGD_1_2105_20931_2407_1_N_0_1_(reversed)	T--AC--GG-GG-GAT--GCG-A-GC-G-T-T-AT-C-CGG-AT--TT-A-T-T-GG-GT--TT-A--AA-GG-GT-GC-G-TA-G-G-C-G-G--T-TA-A-T-T----AA-G-T-T-A--G-T-G-G--TA--A-AA-TA-T-C-CA-T-G--CT-C-AA-C-A-T-G-G-T-T--T-G---G--C-C-A--T--T--AA-A-A-C-T-G-T--TT--G-A-C---T-C-G-A-G-T--A-----C-AG------AC-G-A-G-G-T-A---GG-C-GG-A--ATA--A-G-T-T-AAGT-A-G-CG-GT-G--A-A-A--TGC-TT-AG-AT-A-TA---A-C-T-T-G-G-A-AC-T-CC---GA--T--T--GC-GAA-G-G-C-A---G--C-…	Bacteria(100)	Bacteroidetes(100)	Bacteroidia(100)	Bacteroidales(100)	Bacteroidales_unclassified(100)	Bacteroidales_unclassified(100)	Bacteroidales_unclassified(100)
Otu000274	0	0	0	0	0	0	0	29	4	96	27	22	37	11	17	63	44	18	27	27	2	13	36	1	28	23	17	2	17	11	6	56	25	2	51	0	M02181_104_000000000-ANBGD_1_2102_25939_18066_1_N_0_1_(reversed)	T--AC--GT-AG-GGA--GCA-A-GC-G-T-T-GT-C-CGG-AT--TT-A-C-T-GG-GT--GT-A--AA-GG-GC-GT-G-TA-G-G-C-G-G--A-GA-T-A-C----AA-G-T-T-G--G-G-A-G--TG--A-AA-TC-T-C-GG-G-G--CT-C-AA-C-C-C-C-G-A-A--A-C-T-G--C-T-T--T--C--AA-A-A-C-T-G-T--AT--C-C-C---T-T-G-A-G-T--A-----T-CG------GA-G-A-G-G-C-A---AT-C-GG-A--ATT--C-C-G-T-GTGT-A-G-CG-GT-G--A-A-A--TGC-GT-AG-AT-A-TA---C-G-G-A-G-G-A-AC-A-CC---AG--T--G--GC-GAA-G-G-C-G---G--A-…	Bacteria(100)	Firmicutes(100)	Clostridia(100)	Clostridiales(100)	Clostridiales_unclassified(66)	Clostridiales_unclassified(66)	Clostridiales_unclassified(66)
Otu000275	0	0	0	0	0	0	0	7	127	66	17	34	17	18	18	241	58	56	6	55	8	166	35	27	51	9	12	13	65	7	10	48	29	12	23	0	M02181_104_000000000-ANBGD_1_1107_10626_12673_1_N_0_1_(reversed)	T--AC--GG-AG-GAT--CCA-A-GC-G-T-T-AT-C-CGG-AT--TT-A-T-T-GG-GT--TT-A--AA-GG-GT-GC-G-TA-G-G-C-T-G--T-TT-T-A-T----AA-G-T-T-A--G-A-G-G--TA--A-AA-TG-T-C-GG-G-G--CT-C-AA-C-C-C-C-G-T-G--C-C-A-G--C-C-T--C--T--AA-T-A-C-T-G-T--AA--G-A-C---T-G-G-A-G-A--A-----T-AG------TT-G-C-T-G-T-G---GG-C-GG-A--ATG--T-A-T-G-GTGT-A-G-CG-GT-G--A-A-A--TGC-TT-AG-AT-A-TC---A-T-A-C-A-G-A-AC-C-CC---GA--T--T--GC-GAA-G-G-C-A---G--C-…	Bacteria(100)	Bacteroidetes(100)	Bacteroidia(100)	Bacteroidales(100)	Rikenellaceae(100)	Alistipes(100)	Alistipes_unclassified(100)
Otu000276	0	0	1	0	0	0	0	117	130	162	32	6	1	2	27	11	9	59	21	9	45	9	54	12	67	12	23	11	30	137	45	23	26	54	20	0	M02181_104_000000000-ANBGD_1_1111_15129_13895_1_N_0_1_(reversed)	T--AC--GG-GG-GGT--GCA-A-GC-G-T-T-GT-C-CGG-AA--TC-A-T-T-GG-GC--GT-A--AA-GA-GT-TC-G-TA-G-G-T-G-G--C-AT-G-T-T----AA-G-T-C-T--G-G-T-G--TT--A-AA-GC-C-C-GA-A-G--CT-C-AA-C-T-T-C-G-G-T--T--CG-G--C-A-C--T--G--GA-T-A-C-T-G-G--CA--A-G-C---T-T-G-A-A-T--G-----C-GG------TA-G-A-G-G-T-A---AA-G-GG-A--ATT--C-C-T-G-GTGT-A-G-CG-GT-G--A-A-A--TGC-GT-AG-AT-A-TC---A-G-G-A-G-G-A-AC-A-TC---GG--T--G--GC-GTA-A-G-C-G---C--T-…	Bacteria(100)	Bacteria_unclassified(100)	Bacteria_unclassified(100)	Bacteria_unclassified(100)	Bacteria_unclassified(100)	Bacteria_unclassified(100)	Bacteria_unclassified(100)
Otu000277	0	0	0	0	0	0	0	41	54	46	14	30	18	34	26	17	31	38	23	28	12	85	48	49	37	16	22	12	7	4	19	22	32	19	37	0	M02181_104_000000000-ANBGD_1_2102_17196_9108_1_N_0_1_(reversed)	T--AC--GT-AG-GGG--GCG-A-GC-G-T-T-GT-C-CGG-AA--TT-A-C-T-GG-GC--GT-A--AA-GG-GT-GA-G-TA-G-G-T-G-G--C-AA-T-A-T----AA-G-T-C-A--G-G-T-G--TT--A-AA-GG-C-G-AG-A-G--CT-C-AA-C-T-T-T-C-G-T--A---A-G--C-A-C--C--T--GA-A-A-C-T-G-T--AT--A-G-C---T-A-G-A-G-T--G-----C-AG------GA-G-A-G-G-T-A---AG-T-GG-A--ATT--C-C-T-A-GTGT-A-G-CG-GT-G--A-A-A--TGC-GT-AG-AT-A-TT---A-G-G-A-G-G-A-AC-A-CC---GG--T--G--GC-GAA-G-G-C-G---A--C-…	Bacteria(100)	Firmicutes(100)	Clostridia(100)	Clostridiales(100)	Clostridiales_Family_XI._Incertae_Sedis(93)	Sedimentibacter(86)	Sedimentibacter_unclassified(86)
Otu000278	0	0	1	0	0	0	0	99	72	103	52	10	40	59	0	0	115	0	7	8	0	117	0	3	24	1	144	14	20	37	9	57	95	88	85	0	M02181_104_000000000-ANBGD_1_1104_22325_22705_1_N_0_1_(reversed)	T--AC--GT-AG-GGA--GCA-A-GC-G-T-T-GT-C-CGG-AT--TT-A-C-T-GG-GT--GT-A--AA-GG-GT-GC-G-TA-G-G-C-G-G--T-CT-T-G-T----AA-G-T-C-A--G-A-G-G--TG--A-AA-TC-C-A-TG-G-G--CT-C-AA-C-C-C-A-T-G-A--A-C-T-G--C-C-T--T--T--GA-A-A-C-T-A-T--AA--G-A-C---T-T-G-A-G-T--G-----A-TG------TA-G-A-G-G-T-A---GG-T-GG-A--ATT--C-C-C-G-GTGT-A-G-CG-GT-G--G-A-A--TGC-GT-AG-AG-A-TC---G-G-G-A-G-G-A-AC-A-CC---AG--T--G--GC-GAA-G-G-C-G---A--C-…	Bacteria(100)	Bacteria_unclassified(100)	Bacteria_unclassified(100)	Bacteria_unclassified(100)	Bacteria_unclassified(100)	Bacteria_unclassified(100)	Bacteria_unclassified(100)
Otu000279	0	0	0	0	0	0	0	76	28	15	0	82	0	0	2	36	70	11	0	119	40	158	17	0	83	0	5	95	15	155	110	115	3	0	4	0	M02181_104_000000000-ANBGD_1_2111_4302_23357_1_N_0_1_(reversed)	T--AC--GG-AG-GAT--CCG-A-GC-G-T-T-AT-C-CGG-AT--TT-A-T-T-GG-GT--TT-A--AA-GG-GT-GC-G-TA-G-G-T-G-G--C-AA-T-A-T----AA-G-T-C-A--G-T-G-G--TA--A-AA-TA-C-G-AT-A-G--CT-C-AA-C-T-A-T-C-G-G--T-C-T-G--C-C-A--T--T--GA-A-A-C-T-G-T--AT--A-G-C---T-A-G-A-G-A--G-----T-GG------TT-G-C-A-G-C-A---GG-C-GG-A--ATG--T-G-T-A-GTGT-A-G-CG-GT-G--A-A-A--TGC-TT-AG-AT-A-TT---A-C-A-C-A-G-A-AC-A-CC---GA--T--T--GC-GAA-G-G-C-A---G--C-…	Bacteria(100)	Bacteroidetes(100)	Bacteroidetes_unclassified(100)	Bacteroidetes_unclassified(100)	Bacteroidetes_unclassified(100)	Bacteroidetes_unclassified(100)	Bacteroidetes_unclassified(100)
Otu000280	0	0	0	0	0	0	0	180	6	106	3	63	22	9	48	1	20	202	20	24	17	46	10	33	40	33	1	13	77	57	43	8	8	12	14	0	M02181_104_000000000-ANBGD_1_2101_11504_12791_1_N_0_1_(reversed)	T--AC--GT-AG-GTG--GCG-A-GC-G-T-T-AT-T-CGG-AT--TT-A-T-T-GG-GC--GT-A--AA-GG-GT-CC-G-CC-G-G-T-G-G--T-TA-C-T-T----AAG--T-C-T--G-A-T-G--TG--A-AA-GC-C-T-AT-G-G--CT-C-AA-C-C-A-T-A-G-A--A-T-T-G--C-A-T--T--G--GA-A-A-C-T-G-A--GA--A-A-C---T-C-G-A-G-T--G-----C-TG------GA-G-A-G-G-T-A---AG-C-GG-A--ATT--T-C-T-G-GTGT-A-G-CG-GT-G--G-A-A--TGC-GT-AG-AT-A-TC---A-G-A-A-A-G-A-AC-A-CC---AA--A--A--GC-GAA-G-G-C-A---G--C-…	Bacteria(100)	Bacteria_unclassified(100)	Bacteria_unclassified(100)	Bacteria_unclassified(100)	Bacteria_unclassified(100)	Bacteria_unclassified(100)	Bacteria_unclassified(100)
Otu000281	0	0	0	0	0	0	0	34	140	59	15	4	89	18	146	33	19	14	31	18	8	60	1	31	3	165	53	35	43	4	7	51	38	47	31	0	M02181_104_000000000-ANBGD_1_2113_2845_18010_1_N_0_1_(reversed)	T--AC--GT-AG-GGG--GCA-A-GC-G-T-T-AT-C-CGG-AT--TT-A-C-T-GG-GT--GT-A--AA-GG-GA-GC-G-TA-G-A-C-G-G--T-TT-G-G-C----AA-G-T-C-T--G-A-T-G--TG--A-AA-GG-C-C-GG-G-G--CT-C-AA-C-C-C-C-G-G-G--A-C-T-G--C-A-T--T--G--GA-A-A-C-T-G-T--CG--A-A-C---T-A-G-A-G-T--G-----T-TG------GA-G-G-G-G-T-A---AG-T-GG-A--ATT--C-C-T-A-GTGT-A-G-CG-GT-G--A-A-A--TGC-GT-AG-AT-A-TT---A-G-G-A-G-G-A-AC-A-CC---GG--T--G--GC-GAA-G-G-C-G---A--C-…	Bacteria(100)	Firmicutes(100)	Clostridia(100)	Clostridiales(100)	Clostridiales_unclassified(62)	Clostridiales_unclassified(62)	Clostridiales_unclassified(62)
Otu000282	0	0	1	0	0	0	0	59	40	129	1	0	0	0	0	0	0	0	0	0	0	0	0	0	73	0	2	0	16	0	0	2	0	0	0	0	M02181_104_000000000-ANBGD_1_1101_8352_12032_1_N_0_1_(reversed)	T--AC--GG-AG-GAT--CCA-A-GC-G-T-T-AT-C-CGG-AT--TT-A-T-T-GG-GT--TT-A--AA-GG-GT-GC-T-CA-G-G-C-G-G--A-TT-A-A-T----AA-G-T-C-A--G-T-G-G--TG--A-AA-AG-C-T-AT-A-G--CT-T-AA-C-T-A-T-A-G-T--C-G-T-G--C-C-A--A--T--GA-T-A-C-T-G-T--TA--G-T-C---T-A-G-A-T-T--T-----T-AG------TA-G-G-C-G-T-A---GT-T-GG-A--ATA--T-G-T-C-AAGT-A-G-CG-GT-G--A-A-A--TGC-GT-AG-AT-A-TG---A-C-A-T-A-G-A-AC-G-TC---GA--T--C--GG-GAA-G-C-C-A---G--A-…	Bacteria(100)	Bacteroidetes(100)	Bacteroidetes_unclassified(100)	Bacteroidetes_unclassified(100)	Bacteroidetes_unclassified(100)	Bacteroidetes_unclassified(100)	Bacteroidetes_unclassified(100)
Otu000283	6	0	0	0	0	0	0	0	0	0	0	0	0	0	0	0	0	0	0	0	0	0	0	0	0	0	0	0	0	0	0	0	0	0	0	880	M02181_104_000000000-ANBGD_1_1114_12925_15304_1_N_0_1_(reversed)	T--AC--GT-AG-GTG--GCA-A-GC-G-T-T-AT-C-CGG-AA--TT-A-T-T-GG-GC--GT-A--AA-GC-GC-GC-G-TA-G-G-C-G-G--T-TT-T-T-T----AA-G-T-C-T--G-A-T-G--TG--A-AA-GC-C-C-AC-G-G--CT-C-AA-C-C-G-T-G-G-A--G---G-GT-C-A-T--T--G--GA-A-A-C-T-G-G--AA--A-A-C---T-T-G-A-G-T--G-----C-AG------AA-G-A-G-G-A-A---AG-T-GG-A--ATT--C-C-A-T-GTGT-A-G-CG-GT-G--A-A-A--TGC-GC-AG-AG-A-TA---T-G-G-A-G-G-A-AC-A-CC---AG--T--G--GC-GAA-G-G-C-G---A--C-…	Bacteria(100)	Firmicutes(100)	Bacillales(100)	Staphylococcus(100)	Staphylococcus_unclassified(100)	Staphylococcus_unclassified(100)	Staphylococcus_unclassified(100)
Otu000284	0	0	0	0	0	0	0	89	12	33	54	30	28	26	4	0	27	79	0	1	70	23	157	66	13	15	5	35	47	0	109	7	29	8	51	0	M02181_104_000000000-ANBGD_1_2102_9576_6057_1_N_0_1_(reversed)	T--AC--GG-AA-GAT--GCA-A-GC-G-T-T-AT-C-CGG-AT--TT-A-T-T-GG-GT--TT-A--AA-GG-GT-GC-G-TA-G-G-C-G-G--C-AA-A-C-T----AA-G-T-C-A--G-C-G-G--TG--A-AA-TC-T-T-TC-G-G--CT-C-AA-C-C-G-A-G-A-A--A-C-T-G--C-C-G--T--T--GA-A-A-C-T-A-T--TT--T-G-C---T-A-G-A-G-T--G-----T-AA------AT-G-A-G-G-T-A---TG-C-GG-A--ATG--C-G-T-G-GTGT-A-G-CG-GT-G--A-A-A--TGC-AT-AG-AT-A-TC---A-C-G-C-A-G-A-AC-T-CC---GA--T--T--GC-GAA-G-G-C-A---G--C-…	Bacteria(100)	Bacteroidetes(100)	Bacteroidia(100)	Bacteroidales(100)	Bacteroidales_unclassified(100)	Bacteroidales_unclassified(100)	Bacteroidales_unclassified(100)
Otu000285	0	0	0	0	0	0	0	16	6	40	8	3	16	10	20	8	47	17	14	105	12	222	2	41	22	17	241	55	3	15	11	26	12	28	7	0	M02181_104_000000000-ANBGD_1_1113_17613_4456_1_N_0_1_(reversed)	A--AC--GT-AG-GTG--GCA-A-GC-G-T-T-GT-C-CGG-AA--TT-A-C-T-GG-GT--GT-A--AA-GG-GA-GC-G-CA-G-G-C-G-G--T-TA-A-T-T----AA-G-T-T-G--G-A-T-G--TT--T-AA-TC-T-A-CG-G-G--CT-C-AA-C-C-C-G-T-A-T--A-C---G--C-A-T--T--C--AA-A-A-C-T-G-A--TT--G-A-C---T-T-G-A-G-T--G-----A-AG------TA-G-A-G-G-T-A---GG-C-GG-A--ATT--T-C-C-G-GTGT-A-G-CG-GT-G--G-A-A--TGC-GT-AG-AT-A-TC---G-G-A-A-G-G-A-AC-A-CC---AG--T--G--GC-GAA-G-G-C-G---G--C-…	Bacteria(100)	Firmicutes(100)	Clostridia(100)	Clostridiales(100)	Ruminococcaceae(89)	Ruminococcaceae_unclassified(89)	Ruminococcaceae_unclassified(89)
Otu000286	0	0	0	0	0	0	0	68	0	11	11	15	117	4	49	21	122	0	0	12	3	13	63	0	19	67	10	8	316	35	99	2	83	0	50	0	M02181_104_000000000-ANBGD_1_1106_2991_21015_1_N_0_1_(reversed)	T--AC--GG-AG-GGT--GCG-A-GC-G-T-T-AA-T-CGG-AA--TT-A-C-T-GG-GC--GT-A--AA-GC-GC-AC-G-TA-G-G-C-T-G--T-TT-T-G-T----AA-G-T-C-A--G-G-G-G--TG--A-AA-TC-C-C-AC-G-G--CT-C-AA-C-C-G-T-G-G-A--A-C-T-G--C-C-T--T--T--GA-T-A-C-T-G-C--TT--G-A-C---T-A-G-A-A-T--C-----C-GG------GA-G-A-G-G-G-T---GG-C-GG-A--ATT--C-C-A-G-GTGT-A-G-GG-GT-G--A-A-A--TCC-GT-AG-AT-A-TC---T-G-G-A-G-G-A-AC-A-TC---AG--T--G--GC-GAA-G-G-C-G---G--C-…	Bacteria(100)	Proteobacteria(100)	Deltaproteobacteria(100)	Desulfovibrionales(100)	Desulfovibrionaceae(100)	Desulfovibrio(88)	Desulfovibrio_unclassified(88)
Otu000287	0	0	0	0	0	0	0	18	56	86	15	17	5	37	50	21	70	88	22	58	20	67	7	51	8	22	15	27	19	2	16	76	13	136	76	0	M02181_104_000000000-ANBGD_1_2110_5520_16848_1_N_0_1_(reversed)	T--AC--GT-AG-GTG--GCA-A-GC-G-T-T-GT-C-CGG-AT--TT-A-C-T-GG-GT--GT-A--AA-GG-GC-GT-G-TA-G-G-C-G-G--G-AT-G-G-T----AG-G-T-C-A--G-A-T-G--TG--A-AA-TA-C-C-CG-G-G--CT-C-AA-C-T-C-G-G-G-A--G-C-T-G--C-A-T--T--T--GA-A-A-C-C-A-T--CA--T-T-C---T-T-G-A-G-T--G-----T-CG------GA-G-A-G-G-A-A---AG-C-GG-A--ATT--C-C-T-A-GTGT-A-G-CG-GT-G--A-A-A--TGC-GT-AG-AT-A-TT---A-G-G-A-G-G-A-AC-A-CC---AG--T--G--GC-GAA-G-G-C-G---G--C-…	Bacteria(100)	Firmicutes(100)	Clostridia(100)	Clostridiales(100)	Ruminococcaceae(92)	Ruminococcaceae_unclassified(91)	Ruminococcaceae_unclassified(91)
Otu000288	0	0	0	0	0	0	0	39	11	16	85	44	43	5	26	68	0	17	8	1	149	0	8	22	24	3	2	13	38	70	100	101	0	302	58	0	M02181_104_000000000-ANBGD_1_1102_25957_17561_1_N_0_1_(reversed)	T--AC--GG-AG-GAT--TCA-A-GC-G-T-T-AT-C-CGG-AT--TT-A-T-T-GG-GT--TT-A--AA-GG-GT-GC-G-TA-G-G-C-G-G--T-TA-G-A-T----AA-G-T-T-A--G-A-G-G--TG--A-AA-GA-T-C-GG-G-G--CT-C-AA-C-C-C-C-G---T--G-T-A-G--C-C-T--C--T--GA-T-A-C-T-G-T--TT--G-A-C---T-A-G-A-G-A--A-----T-AG------TT-G-C-G-G-T-A---GG-C-GG-A--ATG--T-A-T-G-GTGT-A-G-CG-GT-G--A-A-A--TGC-AT-AG-AG-A-TC---A-T-A-C-A-G-A-AC-A-CC---GA--T--T--GC-GAA-G-G-C-A---G--C-…	Bacteria(100)	Bacteroidetes(100)	Bacteroidia(100)	Bacteroidales(100)	Rikenellaceae(100)	Alistipes(100)	Alistipes_unclassified(100)
Otu000289	0	0	0	0	0	0	0	28	3	18	11	24	90	3	96	663	8	10	11	108	2	0	8	4	15	103	72	5	2	12	33	4	15	4	0	0	M02181_104_000000000-ANBGD_1_1106_24631_10704_1_N_0_1_(reversed)	T--AC--GG-AG-GGG--GCG-A-GC-G-T-T-GT-T-CGG-AG--TG-A-C-T-GG-GC--GT-A--AA-GA-GC-AC-G-TA-G-G-C-G-G--T-GA-A-G-T----AA-G-T-C-A--A-A-G-G--TC--A-AA-GG-C-G-GC-A-G--CT-C-AA-C-T-G-T-C-G-T--A-A-G-G--C-C-G--G--T--GA-A-A-C-T-A-T--TT--T-G-C---T-A-G-A-G-T--G-----T-CG------GA-G-A-G-G-A-T---TG-C-AG-A--ATT--C-C-T-A-GTGT-A-G-CG-GT-G--A-A-A--TGC-GT-AG-AT-A-TT---A-G-G-A-G-G-A-AT-A-CC---GA--T--A--GC-GAA-G-G-C-G---G--C-…	Bacteria(100)	Bacteria_unclassified(100)	Bacteria_unclassified(100)	Bacteria_unclassified(100)	Bacteria_unclassified(100)	Bacteria_unclassified(100)	Bacteria_unclassified(100)
Otu000290	0	0	0	0	0	0	0	3	19	24	15	0	4	18	100	14	1	11	12	4	29	14	9	89	8	20	1	11	9	30	41	15	66	2	0	0	M02181_104_000000000-ANBGD_1_1108_10823_21919_1_N_0_1_(reversed)	T--AC--GG-AG-GAT--GCA-A-GC-G-T-T-AT-C-CGG-AT--TT-A-T-T-GG-GT--TT-A--AA-GG-GT-GC-G-TA-G-G-C-G-G--T-AA-A-A-T----AA-G-T-C-A--G-C-G-G--TG--A-AA-AA-C-T-GT-A-G--CT-C-AA-C-T-A-T-A-G-T--C-G-T-G--C-C-G--T--T--GA-A-A-C-T-G-T--TT--T-A-C---T-A-G-A-G-A--G-----T-AG------TG-G-A-A-G-T-A---TT-C-GG-A--ATG--T-G-C-G-GTGT-A-G-CG-GT-G--A-A-A--TGC-AT-AG-AT-A-TC---A-C-A-C-A-G-A-AC-T-CC---AA--T--T--GC-GAA-G-G-C-A---G--G-…	Bacteria(100)	Bacteroidetes(100)	Bacteroidia(100)	Bacteroidales(100)	Bacteroidales_unclassified(100)	Bacteroidales_unclassified(100)	Bacteroidales_unclassified(100)
Otu000291	0	0	0	0	0	0	0	51	136	3	47	44	32	19	56	87	35	33	28	5	15	19	71	1	9	3	82	9	19	10	47	91	1	54	9	0	M02181_104_000000000-ANBGD_1_1101_18662_15858_1_N_0_1_(reversed)	T--AC--GT-AG-GGT--GCA-A-GC-G-T-T-AT-C-CGG-AT--TT-A-C-T-GG-GT--GT-A--AA-GG-GC-GA-G-TA-G-G-C-G-G--G-AC-T-G-C----AA-G-T-C-A--G-G-T-G--TG--A-AA-TC-C-G-GG-G-G--CT-C-AA-C-C-C-C-C-G-A--A-C-T-G--C-A-C--T--T--GA-A-A-C-T-G-T--AG--T-T-C---T-T-G-A-G-T--G-----A-TG------GA-G-A-G-G-C-A---GG-C-GG-A--ATT--C-C-C-A-GTGT-A-G-CG-GT-G--A-A-A--TGC-GT-AG-AT-A-TT---G-G-G-A-G-G-A-AC-A-CC---AG--T--G--GC-GAA-G-G-C-G---G--C-…	Bacteria(100)	Firmicutes(100)	Clostridia(100)	Clostridiales(100)	Ruminococcaceae(100)	Papillibacter(100)	Papillibacter_unclassified(100)
Otu000292	0	0	3	0	0	0	0	21	33	66	10	27	13	47	11	17	58	47	27	157	17	8	12	10	2	14	12	7	40	8	17	0	10	19	14	0	M02181_104_000000000-ANBGD_1_1102_20001_4890_1_N_0_1_(reversed)	T--AC--GG-AG-GAT--CCG-A-GC-G-T-T-AT-C-CGG-AT--TT-A-T-T-GG-GT--TT-A--AA-GG-GT-GC-G-TA-G-G-T-T-G--C-TT-T-A-T----AA-G-T-C-A--G-T-G-G--TT--A-AA-TT-T-C-AT-A-G--CT-C-AA-C-T-A-T-G-A-A--T-G-T-G--C-C-A--T--T--GA-A-A-C-T-G-T--AG--A-G-C---T-A-G-A-G-A--T-----T-GG------TT-G-C-A-G-C-A---GG-C-GG-A--ATG--T-G-T-A-GTGT-A-G-CG-GT-G--A-A-A--TGC-AT-AG-AT-A-TT---A-C-A-C-A-G-A-AC-C-CC---GA--T--T--GC-GAA-G-G-C-A---G--C-…	Bacteria(100)	Bacteroidetes(100)	Bacteroidetes_unclassified(100)	Bacteroidetes_unclassified(100)	Bacteroidetes_unclassified(100)	Bacteroidetes_unclassified(100)	Bacteroidetes_unclassified(100)
Otu000293	0	0	0	0	0	0	0	9	0	4	18	2	16	9	19	24	111	14	5	160	6	97	19	1	40	67	169	17	7	54	10	2	9	16	22	0	M02181_104_000000000-ANBGD_1_1114_13273_21627_1_N_0_1_(reversed)	T--AC--GG-AG-GGT--GCA-A-GC-G-T-T-AA-T-CGG-AA--TT-A-C-T-GG-GC--GT-A--AA-GC-GT-GC-G-TA-G-G-C-T-G--T-AC-T-A-T----AA-G-T-C-A--G-T-G-G--TG--A-AA-TC-C-C-CG-T-G--CT-C-AA-C-A-T-G-G-G-A--A-C-A-G--C-C-A--T--T--GA-A-A-C-T-A-T--AG--C-A-C---T-T-G-A-G-T--A-----C-GT------GA-G-A-G-G-A-T---AG-T-GG-A--ATT--C-C-T-A-GTGT-A-G-GA-GT-G--A-A-A--TCC-GT-AG-AT-A-TT---A-G-G-A-G-G-A-AC-A-TC---AG--T--G--GC-GAA-G-G-C-G---A--C-…	Bacteria(100)	Bacteria_unclassified(100)	Bacteria_unclassified(100)	Bacteria_unclassified(100)	Bacteria_unclassified(100)	Bacteria_unclassified(100)	Bacteria_unclassified(100)
Otu000294	0	0	0	0	0	1	0	0	0	0	0	0	472	167	65	6	154	52	6	0	19	0	1	241	0	0	0	2	0	0	44	0	1	0	0	0	M02181_104_000000000-ANBGD_1_2108_17110_15432_1_N_0_1_(reversed)	T--AC--GG-AG-GAT--TCG-A-GC-G-T-T-AT-C-CGG-AT--TT-A-T-T-GG-GT--TT-A--AA-GG-GT-GC-G-TA-G-G-T-T-G--T-AG-A-T-T----AA-G-T-T-A--G-T-G-G--TT--A-AA-GA-T-A-GT-G-G--CT-C-AA-C-C-A-T-A-T-A--T-A-T-G--C-C-A--T--T--AA-T-A-C-T-G-A--TT--T-A-C---T-A-G-A-G-T--T-----C-GG------AT-G-C-A-G-C-A---GG-C-GG-A--ATG--T-G-T-A-GTGT-A-G-CG-GT-G--A-A-A--TGC-AT-AG-AT-A-TT---A-C-A-C-A-G-A-AC-A-CC---GA--T--T--GC-GAA-G-G-C-A---G--C-…	Bacteria(100)	Bacteroidetes(100)	Bacteroidetes_unclassified(100)	Bacteroidetes_unclassified(100)	Bacteroidetes_unclassified(100)	Bacteroidetes_unclassified(100)	Bacteroidetes_unclassified(100)
Otu000295	0	0	0	0	0	0	0	22	77	25	7	25	3	9	11	18	12	39	8	14	5	30	76	5	37	10	10	20	12	19	16	44	16	12	23	0	M02181_104_000000000-ANBGD_1_2104_12400_7998_1_N_0_1_(reversed)	T--AC--GT-AG-GGA--GCA-A-GC-G-T-T-GT-C-CGG-AA--TT-A-C-T-GG-GT--GT-A--AA-GG-GA-GC-G-TA-G-G-C-G-G--G-AC-T-G-C----AA-G-T-C-A--A-A-T-G--TA--A-AA-GA-T-A-TC-G-G--CT-C-AA-C-C-G-G-T-A----C-A-A-G--C-G-T--T--T--GA-A-A-C-T-G-C--AG--T-T-C---T-T-G-A-G-T--G-----A-AG------TA-G-A-G-G-T-A---AG-C-GG-A--ATT--C-C-T-A-GTGT-A-G-CG-GT-G--A-A-A--TGC-GT-AG-AT-A-TT---A-G-G-A-G-G-A-AC-A-CC---AG--T--G--GC-GAA-G-G-C-G---G--C-…	Bacteria(100)	Firmicutes(100)	Clostridia(100)	Clostridiales(100)	Ruminococcaceae(100)	Ruminococcus(72)	Ruminococcus_unclassified(72)
Otu000296	0	0	2	0	0	0	0	13	75	54	27	8	15	34	43	28	75	15	26	29	123	25	7	55	4	16	2	51	30	33	24	97	92	18	23	0	M02181_104_000000000-ANBGD_1_1106_6025_17637_1_N_0_1_(reversed)	T--AC--GG-AG-GAT--TCA-A-GC-G-T-T-AT-C-CGG-AT--TT-A-T-T-GG-GT--TT-A--AA-GG-GT-GC-G-TA-G-G-C-G-G--T-TT-T-A-T----AA-G-T-T-A--G-A-G-G--TT--A-AA-TT-T-C-GG-G-G--CT-C-AA-C-C-C-C-G-T-A--T-G-T-G--C-C-T--C--T--AA-T-A-C-T-G-T--AT--G-A-C---T-A-G-A-G-A--T-----T-AG------TT-G-C-T-G-T-G---GG-C-GG-A--ATG--A-G-T-A-GTGT-A-G-CG-GT-G--A-A-A--TGC-TT-AG-AT-A-TT---A-C-T-C-A-G-A-AC-A-CC---GA--T--T--GC-GAA-G-G-C-A---G--C-…	Bacteria(100)	Bacteroidetes(100)	Bacteroidia(100)	Bacteroidales(100)	Rikenellaceae(100)	Alistipes(100)	Alistipes_unclassified(100)
Otu000297	0	0	0	0	0	0	0	6	34	0	12	0	6	0	23	194	266	373	4	0	0	0	0	18	0	0	72	0	0	0	10	52	0	20	33	0	M02181_104_000000000-ANBGD_1_1112_21227_8895_1_N_0_1_(reversed)	T--AC--GG-AG-GAT--GCA-A-GC-G-T-T-AT-C-CGG-AT--TT-A-T-T-GG-GT--TT-A--AA-GG-GT-GC-G-TA-G-G-C-T-G--T-TT-G-G-T----AA-G-T-C-A--G-T-G-G--TG--A-AA-AT-T-G-AG-T-G--CT-T-AA-C-A-T-T-C-A-A--C-C-T-G--C-C-A--T--A--GA-A-A-C-T-G-C--CG--A-G-C---T-A-G-A-A-T--A-----T-GG------AC-G-C-T-G-A-T---AG-C-GG-A--ATG--T-G-T-A-GTGT-A-G-CG-GT-G--A-A-A--TGC-AT-AG-AT-A-TT---A-C-A-C-A-G-A-AC-A-CC---GA--T--T--GC-GAA-G-G-C-A---G--C-…	Bacteria(100)	Bacteroidetes(100)	Bacteroidetes_unclassified(100)	Bacteroidetes_unclassified(100)	Bacteroidetes_unclassified(100)	Bacteroidetes_unclassified(100)	Bacteroidetes_unclassified(100)
Otu000298	0	0	0	0	0	0	0	10	42	11	20	10	39	41	12	31	38	26	47	41	3	91	23	10	20	77	74	9	0	1	34	8	28	7	30	0	M02181_104_000000000-ANBGD_1_1106_10681_27489_1_N_0_1_(reversed)	T--AC--GT-AG-GGA--GCA-A-GC-G-T-T-AT-C-CGG-AT--TT-A-C-T-GG-GT--GT-A--AA-GG-GC-GT-G-TA-G-G-C-G-G--G-AT-T-A-C----AA-G-T-C-A--G-A-T-G--TG--A-AA-TC-T-A-GG-G-G--CT-C-AA-C-C-C-C-T-A-A--A-C-T-G--C-A-T--T--T--GA-A-A-C-T-G-T--AG--T-T-C---T-T-G-A-G-T--G-----A-TG------GA-G-A-G-G-C-A---AG-T-GG-A--ATT--C-C-T-A-GTGT-A-G-CG-GT-G--A-A-A--TGC-GT-AG-AT-A-TT---A-G-G-A-G-G-A-AC-A-CC---AG--T--G--GC-GAA-G-G-C-G---A--C-…	Bacteria(100)	Firmicutes(100)	Clostridia(100)	Clostridiales(100)	Ruminococcaceae(100)	Papillibacter(86)	Papillibacter_unclassified(86)
Otu000299	0	0	0	0	0	0	0	18	0	0	0	0	0	0	0	0	5	14	0	0	70	0	6	0	2	45	18	0	0	0	5	0	14	90	11	0	M02181_104_000000000-ANBGD_1_1104_19549_23410_1_N_0_1_(reversed)	T--AC--GG-AG-GAT--CCG-A-GC-G-T-T-AT-C-CGG-AT--TT-A-T-T-GG-GT--TT-A--AA-GG-GT-GC-G-TA-G-G-T-T-G--C-AA-T-T-T----AA-G-T-C-A--G-T-G-G--TA--A-AA-TA-C-G-AT-A-G--CT-C-AA-C-T-A-T-C-G-G--T-C-T-G--C-C-A--T--T--GA-A-A-C-T-G-A--GT--A-G-C---T-A-G-A-G-A--T-----T-GG------AT-G-C-A-G-C-A---GG-C-GG-A--ATG--T-G-T-A-GTGT-A-G-CG-GT-G--A-A-A--TGC-TT-AG-AT-A-TT---A-C-A-C-A-G-A-AC-A-CC---GA--T--T--GC-GAA-G-G-C-A---G--C-…	Bacteria(100)	Bacteroidetes(100)	Bacteroidetes_unclassified(100)	Bacteroidetes_unclassified(100)	Bacteroidetes_unclassified(100)	Bacteroidetes_unclassified(100)	Bacteroidetes_unclassified(100)
Otu000300	0	0	0	0	0	0	0	85	0	6	13	40	16	10	73	8	63	14	17	6	0	43	67	0	76	14	29	0	184	27	290	6	35	14	91	0	M02181_104_000000000-ANBGD_1_2103_16991_14193_1_N_0_1_(reversed)	T--AC--GG-AG-GGT--GCA-A-GC-G-T-T-AA-T-CGG-AA--TC-A-C-T-GG-GC--GT-A--AA-GC-GC-AC-G-TA-G-G-C-T-G--T-TT-T-G-T----AA-G-T-C-A--G-G-T-G--TG--A-AA-GC-C-C-TC-G-G--CT-C-AA-C-C-G-G-G-G-A--A-T-T-G--C-A-C--T--T--GA-T-A-C-T-G-G--CA--G-G-C---T-T-G-A-G-T--T-----C-AG------GA-G-A-G-G-G-T---GG-C-GG-A--ATT--C-C-A-G-GTGT-A-G-GA-GT-G--A-A-A--TCC-GT-AG-AT-A-TC---T-G-G-A-G-G-A-AC-A-TC---AG--T--G--GC-GAA-G-G-C-G---G--C-…	Bacteria(100)	Proteobacteria(100)	Deltaproteobacteria(100)	Desulfovibrionales(100)	Desulfovibrionaceae(100)	Desulfovibrio(98)	Desulfovibrio_unclassified(98)
Otu000301	0	0	0	0	0	0	0	14	78	25	36	14	43	32	55	26	60	16	4	45	49	28	15	41	27	35	15	137	15	17	57	25	56	26	23	0	M02181_104_000000000-ANBGD_1_1111_11321_16359_1_N_0_1_(reversed)	T--AC--GG-AG-GAT--TCG-A-GC-G-T-T-AT-C-CGG-AT--TT-A-T-T-GG-GT--TT-A--AA-GG-GT-GC-G-TA-G-G-C-T-G--T-TA-A-A-T----AA-G-T-T-A--G-A-G-G--TG--A-AA-TT-C-C-AA-T-G--CT-C-AA-C-A-T-T-G-G-G--T-C-T-G--C-C-T--C--T--AA-T-A-C-T-G-T--TT--A-A-C---T-A-G-A-G-A--T-----T-AG------TT-G-C-T-G-T-G---TG-C-GG-A--ATG--T-G-T-A-GTGT-A-G-CG-GT-G--A-A-A--TGC-TT-AG-AT-A-TT---A-C-A-C-A-G-A-AC-C-CC---GA--T--T--GC-GAA-G-G-C-A---G--C-…	Bacteria(100)	Bacteroidetes(100)	Bacteroidetes_unclassified(100)	Bacteroidetes_unclassified(100)	Bacteroidetes_unclassified(100)	Bacteroidetes_unclassified(100)	Bacteroidetes_unclassified(100)
Otu000302	0	0	0	0	0	0	0	15	94	39	48	66	11	23	18	16	15	18	35	0	4	49	17	24	18	3	49	8	28	6	9	237	134	53	3	0	M02181_104_000000000-ANBGD_1_2112_6804_19201_1_N_0_1_(reversed)	T--AC--GT-AG-GGG--GCA-A-GC-G-T-T-AT-C-CGG-AT--TT-A-C-T-GG-GT--GT-A--AA-GG-GA-GC-G-TA-G-A-C-G-G--C-AA-T-G-C----AA-G-T-C-T--G-A-A-G--TG--A-AA-GC-C-C-GG-G-G--CT-C-AA-C-C-C-C-G-G-G--A-C-T-G--C-T-T--T--G--GA-A-A-C-T-G-T--GT--A-G-C---T-G-G-A-G-T--G-----C-AG------GA-G-A-G-G-T-G---AG-T-AG-A--ATT--C-C-T-A-GTGT-A-G-CG-GT-G--A-A-A--TGC-GT-AG-AT-A-TT---A-G-G-A-G-G-A-AT-A-CC---GG--T--G--GC-GAA-G-G-C-G---A--C-…	Bacteria(100)	Firmicutes(100)	Clostridia(100)	Clostridiales(100)	Lachnospiraceae(93)	Lachnospiraceae_unclassified(92)	Lachnospiraceae_unclassified(92)
Otu000303	0	0	0	0	0	0	0	11	23	31	5	23	8	74	19	0	35	20	3	2	14	12	271	2	91	11	0	12	3	118	41	29	44	46	100	0	M02181_104_000000000-ANBGD_1_1102_22770_7570_1_N_0_1_(reversed)	T--AC--GG-AG-GAT--TCA-A-GC-G-T-T-AT-C-CGG-AT--TT-A-T-T-GG-GT--TT-A--AA-GG-GT-GC-G-TA-G-G-T-G-G--T-TT-C-A-T----AA-G-T-T-A--G-T-C-G--TT--A-AA-GA-G-T-TG-G-G--CT-T-AA-C-C-T-A-A-T-C--A-T-G-G--C-G-A--T--T--GA-T-A-C-T-G-T--GG--G-A-C---T-A-G-A-G-A--T-----T-GG------TT-G-C-G-G-T-A---GG-C-GG-A--ATG--A-G-T-A-GTGT-A-G-CG-GT-G--A-A-A--TGC-TT-AG-AT-A-TT---A-C-T-C-A-G-A-AC-A-CC---GA--T--T--GC-GAA-G-G-C-A---G--C-…	Bacteria(100)	Bacteroidetes(100)	Bacteroidia(100)	Bacteroidales(100)	Bacteroidales_unclassified(100)	Bacteroidales_unclassified(100)	Bacteroidales_unclassified(100)
Otu000304	1	0	0	0	0	0	0	8	91	181	65	44	6	20	12	10	3	39	22	10	18	0	32	44	8	19	2	21	3	3	15	69	36	16	27	0	M02181_104_000000000-ANBGD_1_2110_15516_8388_1_N_0_1_(reversed)	T--AC--GA-AG-GGG--GCA-A-GC-G-T-T-GT-T-CGG-AA--TT-A-C-T-GG-GC--GT-A--AA-GG-GA-GT-G-TA-G-G-T-T-G--T-GT-A-T-C----AA-G-A-T-A--G-T-G-G--TG--A-AA-TG-C-C-GG-G-G--CT-T-AA-C-C-T-T-G-G-A--A-C-T-G--C-C-A--T--T--AT-A-A-C-T-G-G--TA--T-G-C---T-A-G-A-A-T--T-----G-TA------GA-G-A-G-G-T-T---AG-T-GG-A--ATA--C-C-C-A-GTGT-A-G-AG-GT-G--A-A-A--TTC-GT-AG-AT-A-TT---G-G-G-T-A-G-A-AC-A-CC---GG--T--G--GC-GAA-G-G-C-G---A--C-…	Bacteria(100)	Bacteria_unclassified(100)	Bacteria_unclassified(100)	Bacteria_unclassified(100)	Bacteria_unclassified(100)	Bacteria_unclassified(100)	Bacteria_unclassified(100)
Otu000305	1	0	0	0	0	0	0	9	0	31	22	19	2	21	4	0	19	26	21	13	0	63	48	6	4	5	12	2	11	53	11	6	0	13	0	0	M02181_104_000000000-ANBGD_1_2112_17217_24393_1_N_0_1_(reversed)	T--AC--GG-AG-GAT--TCG-A-GC-G-T-T-AT-C-CGG-AT--TT-A-T-T-GG-GT--TT-A--AA-GG-GT-GC-G-TA-G-G-T-T-G--T-AG-A-T-T----AA-G-T-T-A--G-T-G-G--TA--A-AA-TT-T-A-GC-G-G--CT-T-AA-C-C-G-T-T-T-T--T-A-C-G--C-C-A--T--T--AA-T-A-C-T-G-A--TT--T-A-C---T-A-G-A-G-A--T-----T-GG------AT-G-C-A-G-C-A---GG-C-GG-A--ATG--T-G-T-A-GTGT-A-G-CG-GT-G--A-A-A--TGC-AT-AG-AT-A-TT---A-C-A-C-A-G-A-AC-A-CC---GA--T--T--GC-GAA-G-G-C-A---G--C-…	Bacteria(100)	Bacteroidetes(100)	Bacteroidetes_unclassified(100)	Bacteroidetes_unclassified(100)	Bacteroidetes_unclassified(100)	Bacteroidetes_unclassified(100)	Bacteroidetes_unclassified(100)
Otu000306	0	0	0	0	0	0	0	6	6	28	9	0	20	6	44	63	2	23	1	7	18	8	6	10	4	576	2	33	12	0	1	11	16	19	17	0	M02181_104_000000000-ANBGD_1_1101_23832_9324_1_N_0_1_(reversed)	T--AC--GT-AG-GTG--GCA-A-GC-G-T-T-GT-C-CGG-AA--TG-A-C-T-GG-GC--GT-A--AA-GG-GA-GC-G-TA-G-G-T-G-G--C-GC-A-A-C----AA-G-T-T-A--G-G-A-G--TG--A-AA-TC-C-C-GA-G-G--CT-T-AA-C-C-T-C-G-G-A--A-C-T-G--C-T-T--T--T--AA-A-A-C-T-G-T--AG--T-G-C---T-T-G-A-G-T--G-----A-TG------GA-G-A-G-G-A-A---AG-C-GG-A--ATT--C-C-T-A-GTGT-A-G-CG-GT-A--A-A-A--TGC-GT-AG-AT-A-TT---A-G-G-A-G-G-A-AC-A-CC---AG--A--G--GC-GAA-G-G-C-G---G--C-…	Bacteria(100)	Firmicutes(100)	Clostridia(100)	Clostridiales(100)	Clostridiales_unclassified(100)	Clostridiales_unclassified(100)	Clostridiales_unclassified(100)
Otu000307	0	0	0	0	0	0	0	28	59	26	28	26	29	45	103	44	30	44	39	40	17	2	22	47	12	15	29	15	7	4	34	35	9	42	41	0	M02181_104_000000000-ANBGD_1_1105_7813_17498_1_N_0_1_(reversed)	T--AC--GT-AG-GTG--GCA-A-GC-G-T-T-GT-C-CGG-AT--TT-A-C-T-GG-GT--GT-A--AA-GG-GC-GT-G-TA-G-C-C-G-G--G-AA-T-G-C----AA-G-T-C-A--G-A-T-G--TG--A-AA-TC-T-G-GG-G-G--CT-C-AA-C-C-T-C-C-A-A--A-C-T-G--C-A-T--T--T--GA-A-A-C-T-G-T--AT--T-T-C---T-T-G-A-G-T--G-----T-CG------GA-G-A-G-G-T-A---AT-C-GG-A--ATT--C-C-T-T-GTGT-A-G-CG-GT-G--A-A-A--TGC-GT-AG-AT-A-TA---A-G-G-A-A-G-A-AC-A-CC---AG--T--G--GC-GAA-G-G-C-G---G--A-…	Bacteria(100)	Firmicutes(100)	Clostridia(100)	Clostridiales(100)	Oscillospiraceae(100)	Oscillibacter(100)	Oscillibacter_unclassified(100)
Otu000308	0	0	0	0	0	0	0	17	2	22	8	4	4	5	0	0	5	46	7	1	10	3	15	0	6	11	4	0	6	1	0	0	7	8	12	0	M02181_104_000000000-ANBGD_1_1107_11550_21472_1_N_0_1_(reversed)	T--AC--GT-AG-GGG--GCA-A-GC-G-T-T-GT-C-CGG-AA--TG-A-C-T-GG-GC--GT-A--AA-GG-GT-GT-G-TA-G-G-C-G-G--T-TT-G-A-C----AA-G-T-A-A--G-A-A-G--TG--T-AA-TA-C-C-TA-G-GG-CT-T-AA-C-C-C-A-G-G-T--G-C-T-G--C-T-T--C--T--TA-A-A-C-T-G-T--TA--G-A-C---T-T-G-A-G-T--G-----C-AG------GA-G-A-G-G-A-A---AA-T-GG-A--ATT--C-C-T-A-GTGT-A-G-CG-GT-G--G-A-A--TGC-GT-AG-AT-A-TT---A-G-G-A-G-G-A-AC-A-CC---AG--A--G--GC-GAA-G-G-C-G---A--T-…	Bacteria(100)	Firmicutes(100)	Clostridia(100)	Clostridiales(100)	Clostridiales_unclassified(100)	Clostridiales_unclassified(100)	Clostridiales_unclassified(100)
Otu000309	0	0	3	0	0	0	0	93	73	98	7	7	12	47	14	7	22	119	8	0	43	7	154	0	12	12	13	16	20	4	29	8	48	21	6	0	M02181_104_000000000-ANBGD_1_1111_22133_21431_1_N_0_1_(reversed)	T--AC--GT-AG-GGG--GCA-A-GC-G-T-T-GT-C-CGG-AA--TG-A-C-T-GG-GC--GT-A--AA-GG-GT-GT-G-TA-G-G-T-G-G--C-AA-A-G-T----AA-G-T-T-A--G-A-A-G--TG--T-AA-TA-C-CTAG-A-G--CT-C-AA-C-T-C-A-G-G-T--G-C-T-G--C-T-T--C--T--AA-A-A-C-T-A-C--TT--A-G-C---T-A-G-A-G-T--G-----C-AG------TA-G-A-G-G-T-A---AG-T-GG-A--ATT--C-C-T-A-GTGT-A-G-CG-G--TG-G-A-A--TGC-GT-AG-AT-A-TT---A-G-G-A-G-G-A-AC-A-TC---GG--A--G--GC-GAA-G-G-C-G---G--C-…	Bacteria(100)	Firmicutes(100)	Clostridia(100)	Clostridiales(100)	Clostridiales_unclassified(100)	Clostridiales_unclassified(100)	Clostridiales_unclassified(100)
Otu000310	0	0	0	0	0	0	0	56	39	0	99	48	2	66	31	54	266	0	30	0	148	47	0	17	19	0	4	57	2	32	64	58	5	12	19	0	M02181_104_000000000-ANBGD_1_1101_24888_8921_1_N_0_1_(reversed)	T--AC--GG-AG-GAT--CCG-A-GC-G-T-T-AT-C-CGG-AT--TT-A-T-T-GG-GT--TT-A--AA-GG-GT-GC-G-TA-G-G-T-T-G--C-TT-C-A-T----AA-G-T-C-A--G-T-G-G--TT--A-AA-TA-C-G-AT-A-G--CT-C-AA-C-T-A-T-C-G-A--G-T-T-G--C-C-A--T--T--GA-A-A-C-T-G-T--AG--A-G-C---T-A-G-A-G-A--T-----T-GG------TT-G-C-A-G-C-A---GG-C-GG-A--ATG--T-G-T-A-GTGT-A-G-CG-GT-G--A-A-A--TGC-TT-AG-AT-A-TT---A-C-A-C-A-G-A-AC-A-CC---GA--T--T--GC-GAA-G-G-C-A---G--C-…	Bacteria(100)	Bacteroidetes(100)	Bacteroidia(100)	Bacteroidales(100)	Bacteroidales_unclassified(100)	Bacteroidales_unclassified(100)	Bacteroidales_unclassified(100)
Otu000311	0	0	0	0	0	0	0	21	23	16	18	98	9	15	4	4	5	0	10	7	48	8	4	17	90	40	15	11	34	0	14	87	11	8	17	0	M02181_104_000000000-ANBGD_1_1108_15795_25227_1_N_0_1_(reversed)	T--AC--GG-AG-GAT--CCG-A-GC-G-T-T-AT-C-CGG-AT--TT-A-T-T-GG-GT--TT-A--AA-GG-GT-GC-G-TA-G-G-T-T-G--C-AC-G-C-T----AA-G-T-C-A--G-T-G-G--TT--A-AA-TA-C-G-AT-A-G--CT-C-AA-C-T-A-T-C-G-G--T-C-T-G--C-C-A--T--T--GA-A-A-C-T-A-T--CG--C-G-C---T-A-G-A-G-A--T-----T-GG------TT-G-C-A-G-C-A---GG-C-GG-A--ATG--T-G-T-A-GTGT-A-G-CG-GT-G--A-A-A--TGC-TT-AG-AT-A-TT---A-C-A-C-A-G-A-AC-C-CC---GA--T--T--GC-GAA-G-G-C-A---G--C-…	Bacteria(100)	Bacteroidetes(100)	Bacteroidetes_unclassified(100)	Bacteroidetes_unclassified(100)	Bacteroidetes_unclassified(100)	Bacteroidetes_unclassified(100)	Bacteroidetes_unclassified(100)
Otu000312	0	0	2	0	0	0	0	5	53	44	9	4	31	91	94	58	92	112	18	12	16	0	9	27	3	32	1	8	19	5	10	14	18	26	101	0	M02181_104_000000000-ANBGD_1_2105_6495_22415_1_N_0_1_(reversed)	T--AC--GG-AG-ACT--GCG-A-GC-G-T-T-AC-T-CGG-AT--TC-A-C-T-GG-GC--GT-A--AA-GG-GA-GC-G-CA-G-G-C-G-G--T-TA-T-G-T----GT-G-T-T-G--A-T-T-G--TG--A-AA-TC-T-C-GG-G-G--CT-C-AA-C-T-T-C-G-A-A--A-T-G-G--C-A-G--T--C--AA-A-A-C-T-A-T--AT--A-A-C---T-A-G-A-G-T--A-----T-TG------GA-G-A-G-G-T-A---AA-C-GG-A--ATT--T-C-T-G-GAGT-A-G-CG-GT-G--A-A-A--TGC-GC-AG-AT-A-TC---A-G-A-A-G-G-A-AC-A-CC---GA--A--G--GC-GAA-G-G-C-A---G--T-…	Bacteria(100)	Verrucomicrobia(100)	Opitutae(100)	Puniceicoccales(100)	Puniceicoccaceae(100)	Cerasicoccus(100)	Cerasicoccus_unclassified(100)
Otu000313	0	0	0	0	0	0	0	13	75	27	2	22	25	0	28	28	1	6	12	59	3	301	27	9	76	7	209	12	2	38	12	13	6	15	20	0	M02181_104_000000000-ANBGD_1_1113_7563_21106_1_N_0_1_(reversed)	A--AC--GT-AG-GTG--GCA-A-GC-G-T-T-GT-C-CGG-AA--TT-A-C-T-GG-GT--GT-A--AA-GG-GA-GC-G-TA-G-G-C-G-G--A-GC-T-T-T----AA-G-T-T-G--G-G-T-G--TT--T-AA-TG-T-A-CG-G-G--CT-C-AA-C-C-C-G-T-G-C----C-T-G--C-A-C--T--C--AA-A-A-C-T-G-A--AG--C-A-C---T-T-G-A-G-T--A-----A-AG------TA-G-A-G-G-T-A---GG-C-GG-A--ATT--T-C-C-G-GTGT-A-G-AG-GT-G--G-A-A--TTC-GT-AG-AT-A-TC---G-G-A-A-G-G-A-AC-A-CC---AG--T--G--GC-GAA-G-G-C-G---G--C-…	Bacteria(100)	Bacteria_unclassified(100)	Bacteria_unclassified(100)	Bacteria_unclassified(100)	Bacteria_unclassified(100)	Bacteria_unclassified(100)	Bacteria_unclassified(100)
Otu000314	0	0	0	0	0	0	0	15	5	15	12	11	9	19	47	133	20	27	18	115	3	3	52	26	45	70	141	12	19	7	10	24	28	18	38	0	M02181_104_000000000-ANBGD_1_1106_12048_4629_1_N_0_1_(reversed)	T--AC--GT-AG-GTG--ACA-A-GC-G-T-T-GT-C-CGG-AA--TG-A-C-T-GG-GC--GT-A--AA-GG-GC-GT-G-TA-G-G-T-G-G--A-TT-G-A-T----CA-G-T-C-G--G-A-T-G--TG--A-AA-TA-C-C-CG-G-G--CT-T-AA-C-C-T-G-G-G-A--A-C-T-G--C-A-T--C--C--GA-T-A-C-G-G-T--CA--G-T-C---T-T-G-A-G-T--G-----C-AG------GA-G-A-G-G-G-C---AG-T-GG-A--ATT--C-C-C-A-GTGT-A-G-CG-GT-G--A-A-A--TGC-GT-AG-AG-A-TT---G-G-G-A-G-G-A-AC-A-CC---AG--T--G--GC-GAA-G-G-C-G---G--C-…	Bacteria(100)	Firmicutes(100)	Clostridia(100)	Clostridiales(100)	Clostridiales_unclassified(100)	Clostridiales_unclassified(100)	Clostridiales_unclassified(100)
Otu000315	0	0	0	0	0	0	0	0	24	38	26	1	40	67	113	51	85	18	8	131	14	0	7	15	0	57	0	13	16	0	2	32	140	50	0	0	M02181_104_000000000-ANBGD_1_1101_3881_12868_1_N_0_1_(reversed)	T--AC--GG-AG-GAT--TCG-A-GC-G-T-T-AT-C-CGG-AT--TT-A-T-T-GG-GT--TT-A--AA-GG-GT-GC-G-TA-G-G-C-G-G--A-TT-A-A-T----AA-G-T-T-A--G-A-G-G--TG--A-AA-TC-T-T-GG-G-G--CT-C-AA-C-C-C-C-G-A-A--A-C-T-G--C-C-T--C--T--AA-T-A-C-T-G-T--TG--A-T-C---T-A-G-A-G-A--T-----T-AG------TT-G-C-T-G-T-G---GG-C-GG-A--ATG--T-A-T-G-GTGT-A-G-CG-GT-G--A-A-A--TGC-TT-AG-AT-A-TC---A-T-A-C-A-G-A-AC-A-CC---GA--T--T--GC-GAA-G-G-C-A---G--C-…	Bacteria(100)	Bacteroidetes(100)	Bacteroidia(100)	Bacteroidales(100)	Rikenellaceae(100)	Alistipes(100)	Alistipes_unclassified(100)
Otu000316	0	0	2	0	0	0	0	20	2	10	27	22	31	54	18	22	34	39	27	15	1	6	24	5	5	85	50	1	44	1	6	25	29	12	16	0	M02181_104_000000000-ANBGD_1_1109_22066_19836_1_N_0_1_(reversed)	T--AC--GT-AG-GTG--GCA-A-GC-G-T-T-AT-C-CGG-AT--TT-A-C-T-GG-GT--GT-A--AA-GG-GC-GT-G-TA-G-G-C-G-G--G-AC-T-G-C----AA-G-T-C-A--G-A-T-G--TG--A-AA-TT-T-C-GT-G-G--CT-C-AA-C-C-A-C-G-A-A--A-C-T-G--C-A-T--T--T--GA-A-A-C-T-G-T--AG--T-T-C---T-T-G-A-G-T--G-----A-TG------GA-G-A-G-G-C-A---GG-C-GG-A--ATT--C-C-G-A-GTGT-A-G-CG-GT-G--G-A-A--TGC-GT-AG-AT-A-TT---C-G-G-A-G-G-A-AC-A-CC---AG--T--G--GC-GAA-G-G-C-G---G--C-…	Bacteria(100)	Firmicutes(100)	Clostridia(100)	Clostridiales(100)	Ruminococcaceae(100)	Papillibacter(100)	Papillibacter_unclassified(100)
Otu000317	0	0	0	0	0	0	0	1	55	22	24	0	51	157	9	3	40	110	40	4	33	2	2	59	22	0	25	15	2	0	17	69	33	10	35	0	M02181_104_000000000-ANBGD_1_1107_8352_13136_1_N_0_1_(reversed)	T--AC--GG-AG-GAT--TCG-A-GC-G-T-T-AT-C-CGG-AT--TT-A-T-T-GG-GT--TT-A--AA-GG-GT-GC-G-TA-G-G-T-T-G--T-TT-A-A-T----AA-G-T-T-A--G-T-G-G--TA--A-AA-GA-C-A-AT-G-G--CT-C-AA-C-C-A-T-T-G-C--A---A-G--C-C-A--T--T--AA-G-A-C-T-G-T--TA--G-A-C---T-A-G-A-G-A--G-----T-AG------AT-G-C-A-G-C-T---GG-C-GG-A--ATG--T-G-T-A-GTGT-A-G-CG-GT-G--A-A-A--TGC-AT-AG-AT-A-TT---A-C-A-C-A-G-A-AC-A-CC---GA--T--T--GC-GAA-G-G-C-A---G--C-…	Bacteria(100)	Bacteroidetes(100)	Bacteroidetes_unclassified(100)	Bacteroidetes_unclassified(100)	Bacteroidetes_unclassified(100)	Bacteroidetes_unclassified(100)	Bacteroidetes_unclassified(100)
Otu000318	0	0	0	0	0	0	0	20	0	1	7	8	8	0	5	20	39	2	0	145	0	91	26	0	15	166	257	6	8	68	21	7	17	0	69	0	M02181_104_000000000-ANBGD_1_1113_26232_9840_1_N_0_1_(reversed)	T--AC--GG-AG-GGT--GCA-A-GC-G-T-T-AA-T-CGG-AA--TC-A-C-T-GG-GC--GT-A--AA-GC-GC-AC-G-TA-G-G-C-T-G--T-TT-T-G-T----AA-G-T-C-G--G-G-G-G--TG--A-AA-TG-C-C-AG-G-G--CC-T-AA-C-C-T-T-G-G-A--A-C-T-G--C-C-C--T--T--GA-T-A-C-T-G-C--TC--A-A-C---T-C-G-A-A-T--C-----C-GG------GA-G-A-G-G-G-T---GG-C-GG-A--ATT--C-C-A-G-GTGT-A-G-GA-GT-G--A-A-A--TCC-GT-AG-AT-A-TC---T-G-G-A-G-G-A-AC-A-CC---GG--T--G--GC-GAA-G-G-C-G---G--C-…	Bacteria(100)	Proteobacteria(100)	Deltaproteobacteria(100)	Desulfovibrionales(100)	Desulfovibrionaceae(100)	Desulfovibrionaceae_unclassified(79)	Desulfovibrionaceae_unclassified(79)
Otu000319	0	0	0	0	0	0	0	29	41	22	2	9	11	18	21	73	0	16	23	7	15	0	24	29	19	8	11	19	4	40	9	33	5	0	29	0	M02181_104_000000000-ANBGD_1_1106_14350_15865_1_N_0_1_(reversed)	T--AC--GG-AG-GAT--TCA-A-GC-G-T-T-AT-C-CGG-AT--TT-A-T-T-GG-GT--TT-A--AA-GG-GT-GC-G-TA-G-G-T-G-G--T-TT-G-A-T----AA-G-T-T-A--G-T-G-G--TT--A-AA-GG-C-T-AT-G-G--CT-C-AA-C-C-A-T-A---G--T-T-C-G--C-C-A--T--T--AA-A-A-C-T-G-T--CA--A-A-C---T-A-G-A-G-A--G-----T-AG------AT-G-C-A-G-C-T---GG-C-GG-A--ATG--T-G-T-A-GTGT-A-G-CG-GT-G--A-A-A--TGC-AT-AG-AT-A-TT---A-C-A-C-A-G-A-AC-A-CC---GA--T--T--GC-GAA-G-G-C-A---G--C-…	Bacteria(100)	Bacteroidetes(100)	Bacteroidetes_unclassified(100)	Bacteroidetes_unclassified(100)	Bacteroidetes_unclassified(100)	Bacteroidetes_unclassified(100)	Bacteroidetes_unclassified(100)
Otu000320	0	0	0	0	0	0	0	0	62	0	111	0	55	0	0	0	239	0	0	0	0	0	164	40	2	18	0	0	0	0	0	5	7	27	0	0	M02181_104_000000000-ANBGD_1_1110_7846_23100_1_N_0_1_(reversed)	T--AC--GG-AG-GAT--CCA-A-GC-G-T-T-AT-C-CGG-AT--TT-A-T-T-GG-GT--TT-A--AA-GG-GT-GC-G-TA-G-G-T-T-G--T-TA-T-T-T----AA-G-T-T-A--G-C-G-G--TG--A-AA-TA-C-C-TT-A-G--CT-C-AA-C-T-A-A-G-G-G--G-C-T-G--C-C-G--C--T--AA-A-A-C-T-G-C--GT--G-A-C---T-A-G-A-G-A--T-----T-GG------TT-G-C-A-G-T-A---GG-C-GG-A--ATG--T-G-T-A-GTGT-A-G-CG-GT-G--A-A-A--TGC-AT-AG-AT-A-TT---A-C-A-C-A-G-A-AC-A-CC---GA--T--T--GC-GAA-G-G-C-A---G--C-…	Bacteria(100)	Bacteroidetes(100)	Bacteroidetes_unclassified(100)	Bacteroidetes_unclassified(100)	Bacteroidetes_unclassified(100)	Bacteroidetes_unclassified(100)	Bacteroidetes_unclassified(100)
Otu000321	0	0	0	0	0	0	0	0	7	13	1	5	104	0	8	22	127	260	2	0	52	5	9	0	13	0	2	115	20	117	1	3	25	118	2	0	M02181_104_000000000-ANBGD_1_2114_10611_22791_1_N_0_1_(reversed)	T--AC--GG-AG-GAT--TCG-A-GC-G-T-T-AT-C-CGG-AT--TT-A-T-T-GG-GT--TT-A--AA-GG-GT-GC-G-TA-G-G-T-T-G--T-AG-T-A-T----AA-G-T-T-A--G-T-G-G--TC--A-AA-TG-T-A-GT-G-G--CT-T-AA-C-C-A-T-T-T-A--T-T-C-G--C-C-A--T--T--AA-T-A-C-T-G-T--AT--T-A-C---T-T-G-A-G-T--A-----C-AA------TT-G-C-A-G-C-A---GG-C-GG-A--ATG--T-G-T-A-GTGT-A-G-CG-GT-G--A-A-A--TGC-AT-AG-AT-A-TT---A-C-A-C-A-G-A-AC-A-CC---GA--T--T--GC-GAA-G-G-C-A---G--C-…	Bacteria(100)	Bacteroidetes(100)	Bacteroidetes_unclassified(100)	Bacteroidetes_unclassified(100)	Bacteroidetes_unclassified(100)	Bacteroidetes_unclassified(100)	Bacteroidetes_unclassified(100)
Otu000322	0	0	0	0	0	0	0	12	3	4	9	3	51	57	83	125	29	130	3	8	5	4	0	10	8	19	0	40	36	0	32	15	8	0	33	0	M02181_104_000000000-ANBGD_1_1105_11562_24535_1_N_0_1_(reversed)	T--AC--GG-AG-GAT--CCG-A-GC-G-T-T-AT-C-CGG-AT--TT-A-T-T-GG-GT--TT-A--AA-GG-GT-GC-G-TA-G-G-T-G-G--C-TG-A-A-T----AA-G-T-C-A--G-T-G-G--TT--A-AA-TA-C-G-AT-A-G--CT-C-AA-C-T-A-T-C-G-G--T-C-T-G--C-C-A--T--T--GA-A-A-C-T-G-T--CT--A-G-C---T-A-G-A-G-A--T-----T-GG------TT-G-C-A-G-C-A---GG-C-GG-A--ATG--T-G-T-A-GTGT-A-G-CG-GT-G--A-A-A--TGC-TT-AG-AT-A-TT---A-C-A-C-A-G-A-AC-A-CC---GA--T--T--GC-GAA-G-G-C-A---G--C-…	Bacteria(100)	Bacteroidetes(100)	Bacteroidia(100)	Bacteroidales(100)	Bacteroidales_unclassified(100)	Bacteroidales_unclassified(100)	Bacteroidales_unclassified(100)
Otu000323	0	0	0	0	0	0	0	13	41	36	25	22	6	29	12	27	42	32	19	36	58	10	12	154	9	33	22	61	27	13	4	27	52	33	36	0	M02181_104_000000000-ANBGD_1_2109_7016_16418_1_N_0_1_(reversed)	T--AC--GG-AG-ACT--ACG-A-GC-G-T-T-AC-T-CGG-AT--TC-A-C-T-GG-GC--GT-A--AA-GG-GA-GC-G-CA-G-G-C-G-G--A-TT-G-G-T----GT-G-T-T-A--G-A-T-G--TG--A-AA-GC-C-C-GA-G-G--CT-T-AA-C-T-T-C-G-G-A--A-T-T-G--C-G-T--C--T--AA-A-A-C-T-A-T--CA--A-T-C---T-A-G-A-G-A--C-----T-TG------GA-G-A-G-G-T-A---AG-C-GG-A--ATT--T-C-T-G-GTGT-A-G-CG-GT-A--A-A-A--TGC-GT-AG-AT-A-TC---A-G-A-A-G-G-A-AC-A-CC---GA--A--G--GC-GAA-G-G-C-A---G--C-…	Bacteria(100)	Verrucomicrobia(100)	Opitutae(100)	Puniceicoccales(100)	Puniceicoccaceae(100)	Cerasicoccus(100)	Cerasicoccus_unclassified(100)
Otu000324	0	0	0	0	0	0	0	2	26	22	34	26	4	17	29	5	16	17	5	3	14	0	45	15	2	2	0	34	0	0	3	0	18	5	6	0	M02181_104_000000000-ANBGD_1_1104_7057_17740_1_N_0_1_(reversed)	T--AC--GG-AG-GAT--CCG-A-GC-G-T-T-AT-C-CGG-AT--TT-A-T-T-GG-GT--TT-A--AA-GG-GT-GC-G-TA-G-G-T-T-G--C-AA-T-T-T----AA-G-T-C-A--G-T-G-G--TT--A-AA-TA-C-A-AT-A-G--CT-T-AA-C-T-A-T-T-G-G--A-T-T-G--C-C-A--T--T--GA-A-A-C-T-G-A--AT--A-G-C---T-A-G-A-G-A--T-----T-GG------TT-G-C-A-G-C-A---GG-C-GG-A--ATG--T-G-T-A-GTGT-A-G-CG-GT-G--A-A-A--TGC-AT-AG-AT-A-TT---A-C-A-C-A-G-A-AC-A-CC---GA--T--T--GC-GAA-G-G-C-A---G--C-…	Bacteria(100)	Bacteroidetes(100)	Bacteroidetes_unclassified(100)	Bacteroidetes_unclassified(100)	Bacteroidetes_unclassified(100)	Bacteroidetes_unclassified(100)	Bacteroidetes_unclassified(100)
Otu000325	0	0	3	0	0	0	0	11	10	45	25	12	2	12	21	3	38	7	17	25	0	118	12	22	74	2	35	0	10	21	13	15	11	35	10	0	M02181_104_000000000-ANBGD_1_2114_13480_6292_1_N_0_1_(reversed)	T--AC--GT-AG-GGG--GCG-A-GC-G-T-T-AT-C-CGG-AT--TT-A-T-T-GG-GC--GT-A--AA-GC-GT-GT-G-TA-G-G-C-G-G--T-TT-A-T-T----AA-G-T-C-T--A-A-G-A--TT--A-AA-GC-C-C-GA-G-G--CT-T-AA-C-C-T-C-G-G-T--T---T-G--T-T-T--T--A--GA-A-A-C-T-G-G--TA--G-A-C---T-T-G-A-G-T--G-----T-GG------TA-G-A-G-G-C-A---AG-T-GG-A--ATT--T-C-T-A-GTGT-A-G-CG-GT-T--A-A-A--TGC-GT-AG-AT-A-TT---A-G-A-A-G-G-A-AC-A-CC---AG--T--G--GC-GAA-G-G-C-G---G--C-…	Bacteria(100)	Bacteria_unclassified(100)	Bacteria_unclassified(100)	Bacteria_unclassified(100)	Bacteria_unclassified(100)	Bacteria_unclassified(100)	Bacteria_unclassified(100)
Otu000326	0	0	0	0	0	0	0	14	25	29	6	12	41	21	8	36	12	45	11	4	32	17	39	20	37	75	35	14	13	14	9	9	38	12	25	0	M02181_104_000000000-ANBGD_1_2107_17204_3384_1_N_0_1_(reversed)	T--AC--AT-AG-GGG--GCG-A-GC-G-T-T-AT-C-CGG-AA--TT-A-T-T-GG-GC--GT-A--AA-GG-GT-GC-G-TA-G-G-C-G-G--T-AT-A-T-T----AA-G-T-C-T--T-T-G-G--TT--A-AA-GA-T-C-TA-A-G--CT-T-AA-C-T-T-A-G-T-A--A---T-G--C-C-A--A--G--GA-A-A-C-T-G-A--TA--A-A-C---T-A-G-A-G-T--A-----T-GG------TA-G-A-G-G-C-A---AG-T-GG-A--ATT--C-C-A-T-GTGT-A-G-CG-GT-A--A-A-A--TGC-GT-AA-AT-A-TA---T-G-G-A-G-G-A-AC-A-CC---AG--T--G--GC-GAA-G-G-C-G---G--C-…	Bacteria(100)	Tenericutes(100)	Mollicutes(100)	Acholeplasmatales(100)	Acholeplasmataceae(100)	Candidatus_Phytoplasma(89)	Candidatus_Phytoplasma_unclassified(89)
Otu000327	1	0	0	0	0	0	0	8	0	3	0	0	0	0	13	0	44	14	0	6	1	89	27	0	118	0	4	9	2	82	0	0	11	5	11	0	M02181_104_000000000-ANBGD_1_1107_12630_19669_1_N_0_1_(reversed)	T--AC--GG-AG-GGT--CCT-A-GC-G-T-T-AA-T-CGG-AA--TT-A-C-T-GG-GC--GT-A--AA-GG-GC-TT-G-TA-G-G-C-G-G--C-AT-T-G-T----AA-G-T-C-A--G-A-G-G--TG--A-AA-TC-C-C-AC-C-G--CT-C-AA-C-G-G-T-G-G-A--A-C-G-G--C-C-T--T--T--GA-T-A-C-T-G-C--TT--T-G-C---T-T-G-A-G-T--A-----T-TG------GA-G-A-G-G-T-T---GG-C-GG-A--ATT--C-C-G-G-GTGT-A-G-GA-GT-G--A-A-A--TCC-GT-AG-AT-A-TC---C-G-G-A-G-G-A-AC-A-TC---AG--T--G--GC-GAA-G-G-C-G---G--C-…	Bacteria(100)	Bacteria_unclassified(100)	Bacteria_unclassified(100)	Bacteria_unclassified(100)	Bacteria_unclassified(100)	Bacteria_unclassified(100)	Bacteria_unclassified(100)
Otu000328	0	8	0	0	0	0	0	0	9	44	0	0	0	0	0	0	0	31	0	0	0	0	0	0	0	0	0	0	0	0	0	165	0	0	8	0	M02181_104_000000000-ANBGD_1_1104_11318_13615_1_N_0_1_(reversed)	T--AC--GG-AG-GAT--CCA-A-GC-G-T-T-AT-C-CGG-AT--TT-A-T-T-GG-GT--TT-A--AA-GG-GT-GC-G-TA-G-G-T-T-G--C-AT-G-A-T----AA-G-T-C-T--G-A-G-G--TG--A-AA-AC-G-G-AA-T-G--CT-C-AA-C-A-T-T-C-C-G--C-T-T-G--C-C-T--T--G--GA-A-A-C-T-G-T--CA--A-G-C---T-A-G-A-G-A--A-----T-GG------AT-G-C-A-G-A-T---GG-C-GG-A--ATG--T-G-T-A-GTGT-A-G-CG-GT-G--A-A-A--TGC-AT-AG-AT-A-TT---A-C-A-C-A-G-A-AC-A-CC---GA--T--T--GC-GAA-G-G-C-A---G--C-…	Bacteria(100)	Bacteroidetes(100)	Bacteroidetes_unclassified(100)	Bacteroidetes_unclassified(100)	Bacteroidetes_unclassified(100)	Bacteroidetes_unclassified(100)	Bacteroidetes_unclassified(100)
Otu000329	0	0	0	0	0	0	0	11	0	0	0	36	0	4	0	5	0	0	172	65	0	176	8	0	0	0	0	0	4	137	1	0	0	0	0	0	M02181_104_000000000-ANBGD_1_1109_23702_18292_1_N_0_1_(reversed)	T--AC--GG-AG-GAT--TCA-A-GC-G-T-T-AT-C-CGG-AT--TT-A-T-T-GG-GT--TT-A--AA-GG-GT-GC-G-TA-G-G-C-G-G--T-TT-G-A-T----AA-G-T-T-A--G-A-G-G--TT--A-AA-AG-T-C-GG-A-G--CT-C-AA-C-T-C-C---G-T--A-A-A-G--C-C-T--C--T--GA-T-A-C-T-G-T--TA--G-A-C---T-A-G-A-G-A--T-----T-AG------TT-G-C-T-G-T-G---GG-C-GG-A--ATG--T-A-T-A-GTGT-A-G-CG-GT-G--A-A-A--TGC-TT-AG-AT-A-TT---A-T-A-C-A-G-A-AC-C-CC---GA--T--T--GC-GAA-G-G-C-A---G--C-…	Bacteria(100)	Bacteroidetes(100)	Bacteroidia(100)	Bacteroidales(100)	Rikenellaceae(100)	Alistipes(100)	Alistipes_unclassified(100)
Otu000330	0	0	0	0	0	0	0	7	0	54	0	0	0	0	9	53	16	59	43	4	46	0	35	0	0	25	0	10	0	0	3	0	0	11	103	0	M02181_104_000000000-ANBGD_1_1101_19917_9699_1_N_0_1_(reversed)	T--AC--GT-AG-GGA--TCA-A-GC-G-T-T-GT-C-CGG-AA--TG-A-C-T-GG-GC--GT-A--AA-GG-GT-GC-G-TA-G-G-C-G-G--T-TC-A-A-C----AA-G-T-T-A--G-A-A-G--TG--A-AA-TA-C-C-TA-G-AG-CT-T-AA-C-T-C-A-G-G-T--G-C-T-G--C-T-T--C--T--AA-A-A-C-T-G-T--TG--G-A-C---T-T-G-A-G-T--G-----C-AG------TA-G-A-G-G-T-G---AG-T-AG-A--ATT--C-C-T-A-GTGT-A-G-CG-GT-G--G-A-A--TGC-GT-AG-AT-A-TT---A-G-G-A-G-G-A-AT-A-CT---CG--A--G--GC-GAA-G-G-C-G---A--C-…	Bacteria(100)	Bacteria_unclassified(100)	Bacteria_unclassified(100)	Bacteria_unclassified(100)	Bacteria_unclassified(100)	Bacteria_unclassified(100)	Bacteria_unclassified(100)
Otu000331	2	0	0	0	0	0	0	17	0	0	1	3	17	0	27	5	22	14	0	59	4	111	23	1	97	76	141	14	10	227	11	3	51	2	44	0	M02181_104_000000000-ANBGD_1_1101_26863_11098_1_N_0_1_(reversed)	T--AC--GG-AG-GGT--GCG-A-GC-G-T-T-AA-T-CGG-AA--TT-A-C-T-GG-GC--GT-A--AA-GC-GC-GC-G-TA-G-G-C-T-G--T-TT-C-G-T----AA-G-T-C-A--G-G-G-G--TG--A-AA-TC-C-C-AC-G-G--CT-C-AA-C-C-G-T-G-G-A--A-C-T-G--C-C-T--T--T--GA-T-A-C-T-G-C--GA--G-A-C---T-G-G-A-A-T--C-----C-GG------GA-G-A-G-G-G-T---GG-C-GG-A--ATT--C-C-A-G-GTGT-A-G-GA-GT-G--A-A-A--TCC-GT-AG-AT-A-TC---T-G-G-A-G-G-A-AC-A-TC---GG--T--G--GC-GAA-G-G-C-G---G--C-…	Bacteria(100)	Proteobacteria(100)	Deltaproteobacteria(100)	Desulfovibrionales(100)	Desulfovibrionaceae(100)	Desulfovibrio(93)	Desulfovibrio_unclassified(93)
Otu000332	0	0	0	0	0	0	0	12	9	44	13	2	4	8	17	12	22	17	4	23	8	24	17	14	7	18	7	39	11	23	5	28	59	53	13	0	M02181_104_000000000-ANBGD_1_1111_12435_22887_1_N_0_1_(reversed)	T--AC--GG-AG-GAT--CCG-A-GC-G-T-T-AT-C-CGG-AT--TT-A-T-T-GG-GT--TT-A--AA-GG-GT-GC-G-TA-G-G-T-T-G--T-TA-T-A-T----AA-G-T-T-A--G-C-G-G--TG--A-AA-TA-C-C-GA-T-G--CT-C-AA-C-A-T-C-G-G-A--G-C-T-G--C-C-G--C--T--AA-T-A-C-T-G-T--AT--G-A-C---T-A-G-A-T-A--G-----T-GG------AT-G-C-A-G-C-A---GG-C-GG-A--ATG--T-G-T-A-GTGT-A-G-CG-GT-G--A-A-A--TGC-AT-AG-AT-A-TT---A-C-A-C-A-G-A-AC-A-CC---GA--T--T--GC-GAA-G-G-C-A---G--C-…	Bacteria(100)	Bacteroidetes(100)	Bacteroidetes_unclassified(100)	Bacteroidetes_unclassified(100)	Bacteroidetes_unclassified(100)	Bacteroidetes_unclassified(100)	Bacteroidetes_unclassified(100)
Otu000333	0	0	0	0	0	0	0	101	93	38	10	60	28	45	15	37	18	29	37	49	10	4	1	10	4	22	93	3	40	21	19	64	5	49	7	0	M02181_104_000000000-ANBGD_1_1108_22103_19190_1_N_0_1_(reversed)	T--AC--GT-AG-GTG--GCA-A-GC-G-T-T-AT-C-CGG-AT--TT-A-C-T-GG-GT--GT-A--AA-GG-GC-GT-G-TA-G-G-C-G-G--G-AC-T-G-C----AA-G-T-C-A--G-A-T-G--TG--A-AA-TC-C-G-GG-G-G--CT-C-AA-C-C-C-C-C-G-G--C-C-T-G--C-A-T--T--T--GA-A-A-C-T-G-T--AG--T-T-C---T-T-G-A-G-T--G-----T-CG------GA-G-A-G-G-T-A---AT-C-GG-A--ATT--C-C-T-A-GTGT-A-G-CG-GT-G--G-A-A--TGC-GT-AG-AT-A-TT---A-G-G-A-G-G-A-AC-A-CC---AG--T--G--GC-GAA-G-G-C-G---G--A-…	Bacteria(100)	Firmicutes(100)	Clostridia(100)	Clostridiales(100)	Clostridiales_unclassified(99)	Clostridiales_unclassified(99)	Clostridiales_unclassified(99)
Otu000334	0	0	0	0	0	0	0	131	4	0	14	0	0	0	5	0	0	0	0	186	5	0	11	0	21	22	9	66	4	0	0	14	0	0	223	0	M02181_104_000000000-ANBGD_1_1108_25000_9061_1_N_0_1_(reversed)	T--AC--GG-AG-GAT--TCA-A-GC-G-T-T-AT-C-CGG-AT--TT-A-T-T-GG-GT--TT-A--AA-GG-GT-GC-G-TA-G-G-C-G-G--T-TT-A-A-T----AA-G-T-T-A--G-A-G-G--TG--A-AA-TC-C-C-GT-T-G--CT-T-AA-C-A-A-C-G-G-C--A-C-T-G--C-C-T--C--T--GA-T-A-C-T-G-T--TA--G-A-C---T-A-G-A-G-A--G-----T-AA------TT-G-C-T-G-T-G---GG-C-GG-A--ATG--T-G-T-A-GTGT-A-G-CG-GT-G--A-A-A--TGC-AT-AG-AT-A-TT---A-C-A-C-A-G-A-AC-A-CC---GA--T--T--GC-GAA-G-G-C-A---G--C-…	Bacteria(100)	Bacteroidetes(100)	Bacteroidetes_unclassified(100)	Bacteroidetes_unclassified(100)	Bacteroidetes_unclassified(100)	Bacteroidetes_unclassified(100)	Bacteroidetes_unclassified(100)
Otu000335	0	0	0	0	0	0	0	7	3	8	10	11	8	1	23	45	28	18	3	182	4	35	16	2	64	91	75	12	9	42	2	5	27	4	21	0	M02181_104_000000000-ANBGD_1_2107_8105_6578_1_N_0_1_(reversed)	T--AC--GT-AG-GGG--GCA-A-GC-G-T-T-AT-C-CGG-AA--TT-A-C-T-GG-GC--GT-A--AA-GG-GT-GT-G-CA-G-G-T-G-G--T-CA-T-G-C----AA-G-C-G-C--G-G-G-G--TG--A-AA-GG-C-A-AT-A-G--CT-T-AA-C-T-A-T-T-G-T--A---A-G--C-C-T--T--G--CG-A-A-C-T-G-T--AA--G-A-C---T-T-G-A-G-T--G-----C-AG------GA-G-A-G-G-A-A---AG-C-GG-A--ATT--C-C-T-A-GTGT-A-G-CG-GT-G--A-A-A--TGC-GT-AG-AT-A-TT---A-G-G-A-G-G-A-AC-A-CC---AG--T--G--GC-GAA-G-G-C-G---G--C-…	Bacteria(100)	Firmicutes(100)	Clostridia(100)	Clostridiales(100)	Clostridiales_Family_XIII._Incertae_Sedis(58)	Anaerovorax(55)	Anaerovorax_unclassified(55)
Otu000336	0	0	0	0	0	0	0	26	61	65	24	27	0	50	6	1	23	5	13	5	1	13	37	2	7	1	21	20	2	3	20	92	16	37	27	0	M02181_104_000000000-ANBGD_1_1110_18378_11706_1_N_0_1_(reversed)	G--AC--GT-AG-GTG--GCA-A-GC-G-T-T-AC-T-CGG-AA--TT-A-C-T-AG-GC--GT-A--AA-GC-GT-TC-G-TA-G-G-C-G-G--A-AT-T-T-T----AA-G-T-C-T--G-T-T-G--TG--T-AA-TC-T-C-TG-G-G--CT-C-AA-C-C-C-A-G-A-A--A-C-T-G--C-A-A--C--G--GA-A-A-C-T-G-G--AA--A-T-C---T-T-G-A-G-T--G-----A-GG------TA-G-A-G-G-A-A---GA-C-GG-A--ATT--C-C-T-G-GTGT-A-G-CG-GT-A--A-A-A--TGC-GT-AG-AT-A-TC---A-G-G-A-G-G-A-AC-A-CC---GG--T--G--GC-GAA-G-G-C-G---G--T-…	Bacteria(100)	Bacteria_unclassified(100)	Bacteria_unclassified(100)	Bacteria_unclassified(100)	Bacteria_unclassified(100)	Bacteria_unclassified(100)	Bacteria_unclassified(100)
Otu000337	0	0	0	0	0	0	0	45	2	4	24	38	0	25	2	0	155	2	0	48	172	100	38	29	27	25	4	0	21	5	34	68	18	115	42	0	M02181_104_000000000-ANBGD_1_1106_14551_9534_1_N_0_1_(reversed)	T--AC--GT-AG-GGA--GCA-A-GC-G-T-T-GT-C-CGG-AA--TT-A-C-T-GG-GC--GT-A--AA-GC-GT-GC-G-TA-G-G-C-G-G--C-CA-T-T-T----AA-G-T-T-G--G-A-T-G--TG--A-AA-GC-C-C-CG-G-G--CT-C-AA-C-C-T-G-G-G-A--A-C-T-G--C-A-T--C--C--AA-A-A-C-T-G-A--GT--G-G-C---T-C-G-A-G-T--G-----C-GA------GA-G-A-G-G-A-G---TG-T-GG-A--ATT--T-C-C-T-GTGT-A-G-CG-GT-G--A-A-A--TGC-GT-AG-AT-A-TA---G-G-A-A-G-G-A-AC-A-CC---AG--T--G--GC-GAA-G-G-C-G---A--C-…	Bacteria(100)	Proteobacteria(100)	Gammaproteobacteria(100)	Gammaproteobacteria_unclassified(100)	Gammaproteobacteria_unclassified(100)	Gammaproteobacteria_unclassified(100)	Gammaproteobacteria_unclassified(100)
Otu000338	0	0	0	0	0	0	0	14	47	67	14	11	27	20	13	18	138	74	11	28	42	15	10	63	11	58	13	15	11	5	7	7	32	66	11	0	M02181_104_000000000-ANBGD_1_2108_4993_9595_1_N_0_1_(reversed)	T--AC--GG-AG-GAT--TCA-A-GC-G-T-T-AT-C-CGG-AT--TT-A-T-T-GG-GT--TT-A--AA-GG-GT-GC-G-TA-G-G-C-T-G--T-AG-A-A-T----AA-G-T-T-A--G-A-G-G--TG--A-AA-TA-C-A-GT-T-G--CT-T-AA-C-A-A-C-T-G-T--C-T-T-G--C-C-T--C--T--GA-T-A-C-T-G-T--TT--T-A-C---T-A-G-A-G-A--T-----T-AG------AT-G-C-T-G-T-G---GG-C-GG-A--ATG--T-G-T-A-GTGT-A-G-CG-GT-G--A-A-A--TGC-TT-AG-AT-A-TT---A-C-A-C-A-G-A-AC-G-CC---GA--T--T--GC-GAA-G-G-C-A---G--C-…	Bacteria(100)	Bacteroidetes(100)	Bacteroidetes_unclassified(100)	Bacteroidetes_unclassified(100)	Bacteroidetes_unclassified(100)	Bacteroidetes_unclassified(100)	Bacteroidetes_unclassified(100)
Otu000339	0	0	0	0	0	0	0	3	24	31	109	22	32	83	85	12	3	7	23	2	64	0	30	2	31	2	0	21	17	87	16	21	10	30	9	0	M02181_104_000000000-ANBGD_1_2108_23819_15179_1_N_0_1_(reversed)	T--AC--GG-AG-GAT--TCG-A-GC-G-T-T-AT-C-CGG-AT--TT-A-T-T-GG-GT--TT-A--AA-GG-GT-GC-G-TA-G-G-C-G-G--T-TT-G-A-T----AA-G-T-T-A--G-A-G-G--TG--A-AA-TA-C-C-GG-G-G--CT-C-AA-C-C-T-T-G-G-G--A-C-T-G--C-C-T--C--T--AA-T-A-C-T-G-T--TA--G-A-C---T-A-G-A-G-A--T-----T-AG------TT-G-C-C-G-T-A---GG-C-GG-A--ATG--T-A-T-G-GTGT-A-G-CG-GT-G--A-A-A--TGC-AT-AG-AG-A-TC---A-T-A-C-A-G-A-AC-A-CC---GA--T--T--GC-GAA-G-G-C-A---G--C-…	Bacteria(100)	Bacteroidetes(100)	Bacteroidia(100)	Bacteroidales(100)	Rikenellaceae(100)	Alistipes(100)	Alistipes_unclassified(100)
Otu000340	0	0	0	0	0	0	0	15	59	34	3	10	3	42	73	6	15	4	48	22	31	2	105	101	0	12	4	26	17	2	33	54	6	110	35	0	M02181_104_000000000-ANBGD_1_1109_9126_10248_1_N_0_1_(reversed)	T--AC--GT-AG-GTG--GCG-A-GC-G-T-T-GT-T-CGG-AT--TT-A-T-T-GG-GC--GT-A--AA-GG-GT-CT-G-TA-G-G-A-G-G--T-TT-G-T-T----AAA--T-G-T--G-G-G-G--TG--A-AA-TC-C-G-GG-A-G--CT-C-AA-C-T-C-C-C-G-A--A-C-T-G--C-C-C--T--G--CA-G-A-C-T-G-A--TG--A-A-C---T-A-G-A-G-T--G-----T-TG------GA-G-A-G-G-T-A---AG-C-GG-A--ATA--C-C-A-G-GTGT-A-G-CG-GT-G--G-A-A--TGC-GT-AG-AT-A-TC---T-G-G-T-A-G-A-AC-A-CC---AA--A--A--GC-GAA-G-G-C-A---G--C-…	Bacteria(100)	Lentisphaerae(100)	Victivallales(100)	Victivallaceae(100)	Victivallis(100)	Victivallis_unclassified(100)	Victivallis_unclassified(100)
Otu000341	0	0	0	0	0	0	0	14	6	27	18	0	18	92	13	37	1	1	0	5	79	12	2	333	3	26	8	13	0	0	7	232	2	46	32	0	M02181_104_000000000-ANBGD_1_2112_14615_9969_1_N_0_1_(reversed)	T--AC--GT-AG-GTG--GCG-A-GC-G-T-T-GT-T-CGG-AT--TT-A-T-T-GG-GC--GT-A--AA-GG-GT-CT-G-TA-G-G-A-G-G--T-TT-G-T-T----AAA--T-G-T--G-G-G-G--TG--A-AA-TC-C-G-GG-A-G--CT-C-AA-C-T-C-C-C-G-A--A-C-T-G--C-C-C--T--G--CA-G-A-C-T-G-A--TG--A-A-C---T-A-G-A-G-T--G-----T-TG------GA-G-A-G-G-T-A---AG-C-GG-A--ATA--C-C-A-G-GTGT-A-G-CG-GT-G--G-A-A--TGC-GT-AG-AT-A-TC---T-G-G-T-A-G-A-AC-A-CC---AA--A--A--GC-GAA-G-G-C-A---G--C-…	Bacteria(100)	Lentisphaerae(100)	Victivallales(100)	Victivallales_unclassified(100)	Victivallales_unclassified(100)	Victivallales_unclassified(100)	Victivallales_unclassified(100)
Otu000342	0	0	0	0	0	0	0	0	0	0	32	0	0	0	231	475	0	2	0	32	0	0	0	64	0	46	0	6	0	0	10	0	5	2	33	0	M02181_104_000000000-ANBGD_1_1101_22243_14505_1_N_0_1_(reversed)	T--AC--GG-AG-GGT--GCA-A-GC-G-T-T-GT-T-CGG-AA--TT-A-C-T-GG-GC--GT-A--AA-GG-GC-GC-G-CA-G-G-C-G-G--T-TT-T-A-C----AA-G-T-C-A--G-A-T-G--TG--A-AA-GC-C-C-AC-A-G--CT-T-AA-C-T-G-T-G-G-A--A-G-G-G--C-A-T--T--T--GA-A-A-C-T-G-T--AA--T-A-C---T-A-G-A-G-T--A-----C-CA------GA-G-G-G-G-G-A---AG-T-GG-A--ATT--C-C-C-G-GTGT-A-G-AG-GT-G--A-A-A--TTC-GT-AG-AT-A-TC---G-G-G-A-G-G-A-AT-A-CC---GG--T--G--GC-GAA-G-G-C-G---A--C-…	Bacteria(100)	Proteobacteria(100)	Deltaproteobacteria(100)	Desulfobacterales(100)	Desulfobacterales_unclassified(82)	Desulfobacterales_unclassified(82)	Desulfobacterales_unclassified(82)
Otu000343	0	0	0	0	0	0	0	1	0	4	10	23	0	0	1	4	18	27	4	132	6	16	6	0	10	0	16	0	0	34	5	7	5	2	10	0	M02181_104_000000000-ANBGD_1_1108_4821_19067_1_N_0_1_(reversed)	T--AC--AT-AG-GTG--GCG-A-GC-G-T-T-AT-C-CGG-AT--TT-A-T-T-GG-GC--GT-A--AA-GC-GT-GC-G-CA-G-A-C-G-G--T-TT-A-T-T----AA-G-T-C-T--A-A-A-A--TT--A-AA-GC-C-T-GG-G-G--CT-T-AA-C-C-C-C-A-G-T--T---C-G--T-T-T--T--A--GA-A-A-C-T-G-A--TA--G-G-C---T-T-G-A-G-T--A-----T-GG------TA-G-A-G-G-C-A---AG-T-GG-A--ATT--T-C-T-A-GTGT-A-G-CG-GT-T--A-A-A--TGC-GT-AG-AT-A-TT---A-G-A-A-G-G-A-AC-A-CC---AG--T--G--GC-GAA-G-G-C-G---A--C-…	Bacteria(100)	Bacteria_unclassified(100)	Bacteria_unclassified(100)	Bacteria_unclassified(100)	Bacteria_unclassified(100)	Bacteria_unclassified(100)	Bacteria_unclassified(100)
Otu000344	0	0	0	0	0	0	0	0	0	0	12	0	9	12	15	70	142	23	0	15	0	17	61	0	4	31	0	33	0	0	9	1	0	0	541	0	M02181_104_000000000-ANBGD_1_1102_19065_22487_1_N_0_1_(reversed)	T--AC--GT-AG-GGT--GCA-A-GC-G-T-T-AT-C-CGG-AA--TT-A-C-T-GG-GT--GT-A--AA-GG-GT-GA-G-TA-G-G-C-G-G--T-CT-T-T-T----AG-G-T-C-A--T-A-T-G--TG--A-AA-AC-T-T-GG-G-G--CT-T-AA-C-C-T-C-G-A-G--A-G-T-G--C-A-T--A--A--GA-A-A-C-C-G-G--AA--G-A-C---T-G-G-A-G-T--A-----T-GG------GA-G-A-G-G-T-A---AG-C-GG-A--ATT--C-C-C-G-GTGT-A-G-CG-GT-G--A-A-A--TGC-GT-AG-AT-A-TC---G-G-G-A-A-G-A-AC-A-CC---GG--T--G--GC-GAA-G-G-C-G---G--C-…	Bacteria(100)	Bacteria_unclassified(100)	Bacteria_unclassified(100)	Bacteria_unclassified(100)	Bacteria_unclassified(100)	Bacteria_unclassified(100)	Bacteria_unclassified(100)
Otu000345	0	0	0	0	0	0	0	41	15	51	19	101	47	8	9	0	0	0	21	0	0	20	0	0	6	4	2	0	37	35	79	48	6	39	0	0	M02181_104_000000000-ANBGD_1_1113_10147_3532_1_N_0_1_(reversed)	T--AC--GG-GG-GAT--GCG-A-GC-G-T-T-AT-C-CGG-AT--TT-A-T-T-GG-GT--TT-A--AA-GG-GT-GC-G-TA-G-G-C-T-G--T-AT-A-A-T----AA-A-T-T-A--G-T-G-G--TT--A-AA-TT-T-C-TA-T-G--CT-C-AA-C-A-T-A-G-T-T--T-T---G--C-C-A--T--T--AA-A-A-C-T-G-T--TT--T-A-C---T-T-G-A-G-T--A-----C-AG------AC-G-A-G-G-T-A---GG-C-GG-A--ATA--A-G-T-T-AAGT-A-G-CG-GT-G--A-A-A--TGC-TT-AG-AT-A-TA---A-C-T-T-A-G-A-AC-T-CC---GA--T--T--GC-GAA-G-G-C-A---G--C-…	Bacteria(100)	Bacteroidetes(100)	Bacteroidia(100)	Bacteroidales(100)	Bacteroidales_unclassified(100)	Bacteroidales_unclassified(100)	Bacteroidales_unclassified(100)
Otu000346	7	25	4	11	1	0	9	0	0	0	0	0	0	0	0	0	0	0	0	0	0	0	0	0	0	0	0	0	0	0	0	0	0	0	0	867	M02181_104_000000000-ANBGD_1_1101_14503_8456_1_N_0_1_(reversed)	T--AC--GT-AG-GGT--GCA-A-GC-G-T-T-AA-T-CGG-AA--TT-A-C-T-GG-GC--GT-A--AA-GC-GT-GC-G-CA-G-G-C-G-G--T-TT-T-G-T----AA-G-T-C-T--G-A-T-G--TG--A-AA-TC-C-C-CG-G-G--CT-C-AA-C-C-T-G-G-G-A--A-T-T-G--C-A-T--T--G--GA-G-A-C-T-G-C--AA--G-G-C---T-A-G-A-A-T--C-----T-GG------CA-G-A-G-G-G-G---GG-T-AG-A--ATT--C-C-A-C-GTGT-A-G-CA-GT-G--A-A-A--TGC-GT-AG-AT-A-TG---T-G-G-A-G-G-A-AC-A-CC---GA--T--G--GC-GAA-G-G-C-A---G--C-…	Bacteria(100)	Proteobacteria(100)	Betaproteobacteria(100)	Burkholderiales(100)	Oxalobacteraceae(100)	Janthinobacterium(100)	Janthinobacterium_unclassified(100)
Otu000347	0	0	0	0	0	0	0	12	10	0	30	4	54	9	34	0	0	94	0	54	32	21	153	56	0	19	7	25	4	127	2	46	0	0	43	0	M02181_104_000000000-ANBGD_1_1101_11364_3401_1_N_0_1_(reversed)	T--AC--GG-AG-GAT--TCA-A-GC-G-T-T-AT-C-CGG-AT--TT-A-T-T-GG-GT--TT-A--AA-GG-GT-GC-G-TA-G-G-T-G-G--T-TT-T-A-T----AA-G-T-T-A--G-T-C-G--TC--A-AA-GA-G-T-TA-G-G--CT-T-AA-C-C-T-A-A-T-C--A-A-T-G--C-G-A--T--T--GA-T-A-C-T-G-T--AG--G-A-C---T-T-G-A-G-A--T-----C-AG------TT-G-C-G-G-T-A---GG-C-GG-A--ATG--A-G-T-A-GTGT-A-G-CG-GT-G--A-A-A--TGC-TT-AG-AT-A-TT---A-C-T-C-A-G-A-AC-A-CC---GA--T--T--GC-GAA-G-G-C-A---G--C-…	Bacteria(100)	Bacteroidetes(100)	Bacteroidetes_unclassified(100)	Bacteroidetes_unclassified(100)	Bacteroidetes_unclassified(100)	Bacteroidetes_unclassified(100)	Bacteroidetes_unclassified(100)
Otu000348	0	0	0	0	0	0	0	4	2	6	2	0	19	3	4	33	32	1	0	80	0	227	25	0	42	55	110	12	1	45	12	2	19	5	29	0	M02181_104_000000000-ANBGD_1_1102_8918_21810_1_N_0_1_(reversed)	T--AC--GG-GG-GGT--CCA-A-GC-G-T-T-AT-T-CGG-AA--TT-A-T-T-GG-GC--GT-A--AA-GC-GC-AT-G-CA-G-G-C-G-G--C-TG-G-G-C----AA-G-T-C-A--G-A-T-G--TG--A-AA-GC-C-C-GG-G-G--CT-T-AA-C-C-C-C-G-G-A--A-G-T-G--C-A-T--A--T--GA-A-A-C-T-G-C--TC--G-G-C---T-T-G-A-G-T--C-----T-CG------GA-G-A-G-G-A-A---AG-C-GG-A--ATT--C-C-C-A-GTGT-A-G-AG-GT-G--G-A-A--TTC-GT-AG-AT-A-TT---G-G-G-A-G-G-A-AC-A-CC---GG--T--G--GC-GAA-A-G-C-G---G--C-…	Bacteria(100)	Proteobacteria(100)	Deltaproteobacteria(100)	Deltaproteobacteria_unclassified(100)	Deltaproteobacteria_unclassified(100)	Deltaproteobacteria_unclassified(100)	Deltaproteobacteria_unclassified(100)
Otu000349	0	0	0	0	0	0	0	19	10	11	28	16	35	0	30	3	30	27	23	14	7	6	11	64	17	73	67	0	15	12	30	9	18	10	7	0	M02181_104_000000000-ANBGD_1_2110_23841_15002_1_N_0_1_(reversed)	T--AC--GG-AG-GGT--GCG-A-GC-G-T-T-AA-T-CGG-AA--TT-A-C-T-GG-GC--GT-A--AA-GC-GT-GC-G-TA-G-G-C-T-G--T-TT-G-T-T----AA-G-T-C-A--G-T-G-G--TG--A-AA-TC-C-C-CG-A-G--CT-C-AA-C-T-T-G-G-G-A--A-C-T-G--C-C-A--T--T--GA-A-A-C-T-G-A--TA--G-A-C---T-T-G-A-G-T--G-----C-GT------GA-G-A-G-G-A-T---AG-T-GG-A--ATT--C-C-T-A-GTGT-A-G-GA-GT-G--A-A-A--TCC-GT-AG-AT-A-TT---A-G-G-A-G-G-A-AC-A-TC---GG--T--G--GC-GAA-G-G-C-G---A--C-…	Bacteria(100)	Bacteria_unclassified(100)	Bacteria_unclassified(100)	Bacteria_unclassified(100)	Bacteria_unclassified(100)	Bacteria_unclassified(100)	Bacteria_unclassified(100)
Otu000350	0	0	0	0	0	0	0	3	1	5	2	1	1	3	0	5	1	5	5	0	0	3	3	0	0	0	9	0	2	1	1	5	3	8	23	0	M02181_104_000000000-ANBGD_1_2107_12106_27462_1_N_0_1_(reversed)	T--AC--GT-AG-GGA--GCG-A-GC-G-T-T-GT-C-CGG-AA--TT-A-C-T-GG-GC--GT-A--AA-GG-GC-GC-G-TA-G-G-C-G-G--G-AA-T-T-T----AA-G-T-T-A--G-A-T-G--TG--A-AA-AC-T-C-CG-A-G--CT-C-AA-C-T-T-G-G-A-G--A-C-T-G--C-A-T--T--T--AA-A-A-C-T-G-G--AT--T-T-C---T-T-G-A-G-G--G-----C-AG------GA-G-A-G-G-A-A---AG-T-GG-A--ATT--C-C-T-A-GTGT-A-G-CG-GT-G--A-A-A--TGC-GT-AG--ATA-TT---A-G-G-A-G-G-A-AC-A-CC---AG--T--G--GC-GAA-G-G-C-G---A--C-…	Bacteria(100)	Firmicutes(100)	Firmicutes_unclassified(100)	Firmicutes_unclassified(100)	Firmicutes_unclassified(100)	Firmicutes_unclassified(100)	Firmicutes_unclassified(100)
Otu000351	0	0	0	0	0	0	0	22	22	11	34	64	9	0	2	37	142	5	0	0	73	139	4	0	20	11	7	6	26	172	0	0	0	0	12	0	M02181_104_000000000-ANBGD_1_1104_11450_3893_1_N_0_1_(reversed)	T--AC--GG-AG-GAT--TCA-A-GC-G-T-T-AT-C-CGG-AT--TT-A-T-T-GG-GT--TT-A--AA-GG-GT-GC-G-TA-G-G-T-G-G--C-TT-C-A-T----AA-G-T-C-A--G-T-C-G--TT--A-AA-GA-G-T-TG-G-G--CT-T-AA-C-C-T-A-A-T-C--A-G-G-G--C-G-A--T--T--GA-T-A-C-T-G-T--GG--G-G-C---T-A-G-A-G-A--G-----C-AG------TT-G-C-G-G-T-A---GG-C-GG-A--ATG--A-G-T-A-GTGT-A-G-CG-GT-G--A-A-A--TGC-TT-AG-AT-A-TT---A-C-T-C-A-G-A-AC-A-CC---GA--T--T--GC-GAA-G-G-C-A---G--C-…	Bacteria(100)	Bacteroidetes(100)	Bacteroidia(100)	Bacteroidales(100)	Bacteroidales_unclassified(100)	Bacteroidales_unclassified(100)	Bacteroidales_unclassified(100)
Otu000352	0	0	0	0	0	0	0	125	8	8	0	102	0	0	11	1	0	0	9	7	0	0	0	0	2	5	16	143	126	0	2	0	3	0	16	0	M02181_104_000000000-ANBGD_1_1109_5088_15819_1_N_0_1_(reversed)	T--AC--GG-AG-GAT--TCA-A-GC-G-T-T-AT-C-CGG-AT--TT-A-T-T-GG-GT--TT-A--AA-GG-GT-GC-G-TA-G-G-C-G-G--A-TT-A-T-T----AA-G-T-T-A--G-T-C-G--TT--A-AA-TC-G-C-AA-T-G--CT-T-AA-C-A-T-T-G-C-A--A-T-G-G--C-G-A--T--T--GA-T-A-C-T-G-G--TA--A-T-C---T-G-G-A-G-T--A-----T-AT------GT-G-C-A-G-T-G---GG-C-GG-A--ATG--A-G-T-A-GTGT-A-G-CG-GT-G--A-A-A--TGC-TT-AG-AT-A-TT---A-C-T-C-A-G-A-AC-C-CC---GA--T--T--GC-GAA-G-G-C-A---G--C-…	Bacteria(100)	Bacteroidetes(100)	Bacteroidetes_unclassified(100)	Bacteroidetes_unclassified(100)	Bacteroidetes_unclassified(100)	Bacteroidetes_unclassified(100)	Bacteroidetes_unclassified(100)
Otu000353	0	0	0	0	0	0	0	0	1	0	8	0	14	22	0	0	153	52	0	317	3	81	12	0	0	103	11	66	0	1	11	0	11	1	113	0	M02181_104_000000000-ANBGD_1_1103_16336_15025_1_N_0_1_(reversed)	T--AC--GT-AG-GGG--GCA-A-GC-G-T-T-AT-C-CGG-AT--TT-A-C-T-GG-GT--GT-A--AA-GG-GA-GC-G-TA-G-A-C-G-G--T-GA-T-G-C----AA-G-T-C-T--G-A-A-G--TG--A-AA-GC-T-C-GG-G-G--CT-C-AA-C-C-C-C-G-A-G--A-T-T-G--C-T-T--T--G--GA-A-A-C-T-G-T--GT--G-A-C---T-G-G-A-G-T--A-----C-AG------GA-G-A-G-G-T-G---AG-T-GG-A--ATT--C-C-T-A-GTGT-A-G-CG-GT-G--A-A-A--TGC-GT-AG-AG-A-TT---A-G-G-A-G-G-A-AC-A-TC---AG--C--G--GC-GAA-G-G-C-G---G--C-…	Bacteria(100)	Firmicutes(100)	Clostridia(100)	Clostridiales(100)	Lachnospiraceae(99)	Lachnospiraceae_unclassified(98)	Lachnospiraceae_unclassified(98)
Otu000354	0	0	0	0	0	0	0	0	0	0	2	0	0	0	754	26	2	37	0	5	0	0	0	153	0	0	0	164	0	0	21	0	0	0	1	0	M02181_104_000000000-ANBGD_1_2103_15069_9821_1_N_0_1_(reversed)	T--AC--GG-AG-GGT--GCA-A-GC-G-T-T-GT-T-CGG-AA--TT-A-C-T-GG-GC--GT-A--AA-GG-GC-GC-G-CA-G-G-C-G-G--T-TT-T-A-C----AA-G-T-C-A--G-A-T-G--TG--A-AA-GC-C-C-AC-A-G--CT-T-AA-C-T-G-T-G-G-A--A-G-G-G--C-A-T--T--T--GA-A-A-C-T-G-T--AA--T-A-C---T-A-G-A-G-T--A-----C-CA------GA-G-G-G-G-G-A---AG-T-GG-A--ATT--C-C-C-G-GTGT-A-G-AG-GT-G--A-A-A--TTC-GT-AG-AT-A-TC---G-G-G-A-G-G-A-AT-A-CC---GG--T--G--GC-GAA-G-G-C-G---A--C-…	Bacteria(100)	Proteobacteria(100)	Deltaproteobacteria(100)	Deltaproteobacteria_unclassified(100)	Deltaproteobacteria_unclassified(100)	Deltaproteobacteria_unclassified(100)	Deltaproteobacteria_unclassified(100)
Otu000355	0	0	1	0	0	0	0	47	115	1	38	24	6	4	13	2	13	17	32	13	47	0	17	60	16	12	1	25	81	12	38	106	9	59	12	0	M02181_104_000000000-ANBGD_1_1113_20780_15684_1_N_0_1_(reversed)	T--AC--GG-AG-GAT--CCA-A-GC-G-T-T-AT-C-CGG-AT--TT-A-T-T-GG-GT--TT-A--AA-GG-GT-GC-G-TA-G-G-T-T-G--C-AA-T-A-T----AA-G-T-C-G--G-G-G-G--TG--A-AA-AC-G-G-AA-T-G--CT-C-AA-C-A-T-T-C-C-G--C-T-T-G--C-C-T--T--C--GA-A-A-C-T-A-T--AT--A-G-C---T-A-G-A-G-A--A-----T-GG------AT-G-C-A-G-A-T---GG-C-GG-A--ATG--T-G-T-A-GTGT-A-G-CG-GT-G--A-A-A--TGC-AT-AG-AT-A-TT---A-C-A-C-A-G-A-AC-A-CC---GA--T--T--GC-GAA-G-G-C-A---G--C-…	Bacteria(100)	Bacteroidetes(100)	Bacteroidetes_unclassified(100)	Bacteroidetes_unclassified(100)	Bacteroidetes_unclassified(100)	Bacteroidetes_unclassified(100)	Bacteroidetes_unclassified(100)
Otu000356	0	0	0	0	0	0	0	34	61	66	5	19	1	14	0	41	5	47	17	14	2	27	93	11	4	43	4	18	17	38	79	15	18	5	51	0	M02181_104_000000000-ANBGD_1_1101_13260_26276_1_N_0_1_(reversed)	T--AC--GG-AG-GAT--TCG-A-GC-G-T-T-AT-C-CGG-AT--TT-A-T-T-GG-GT--TT-A--AA-GG-GT-GC-G-TA-G-G-T-T-G--T-TT-T-A-T----AA-G-T-T-A--G-T-C-G--TT--A-AA-TA-G-T-TT-G-G--CT-T-AA-C-C-A-G-A-T-C--A-T-G-G--C-G-A--T--T--GA-T-A-C-T-G-T--AA--G-A-C---T-A-G-A-G-A--A-----T-GG------TT-G-C-G-G-T-A---GG-C-GG-A--ATG--A-G-T-A-GTGT-A-G-CG-GT-G--A-A-A--TGC-TT-AG-AT-A-TT---A-C-T-C-A-G-A-AC-A-CC---GA--T--T--GC-GAA-G-G-C-A---G--C-…	Bacteria(100)	Bacteroidetes(100)	Bacteroidia(100)	Bacteroidales(100)	Marinilabiaceae(81)	Anaerophaga(81)	Anaerophaga_unclassified(81)
Otu000357	0	0	1	0	0	0	0	4	1	135	4	3	8	3	14	20	22	70	1	22	23	22	34	0	18	9	2	6	19	21	6	14	8	2	33	0	M02181_104_000000000-ANBGD_1_2103_12304_6664_1_N_0_1_(reversed)	T--AC--GT-AG-GTC--ACA-A-GC-G-T-T-GT-C-CGG-AA--TT-A-C-T-GG-GT--GT-A--AA-GG-GA-GC-G-TA-G-G-C-G-G--G-AA-T-G-T----AA-G-T-C-T--A-A-T-G--TT--A-AA-TC-T-A-TC-G-G--CT-C-AA-C-C-G-G-T-A-G----T-T-G--C-G-T--T--A--GA-A-A-C-T-G-C--AT--T-T-C---T-T-G-A-G-T--G-----A-AG------TA-G-A-G-G-T-T---GG-C-GG-A--ATT--C-C-T-A-GTGT-A-G-CG-GT-G--G-A-A--TGC-AT-AG-AT-A-TT---A-G-G-A-G-G-A-AC-A-CC---AG--T--G--GC-GAA-G-G-C-G---G--C-…	Bacteria(100)	Firmicutes(100)	Clostridia(100)	Clostridiales(100)	Ruminococcaceae(100)	Ruminococcaceae_unclassified(54)	Ruminococcaceae_unclassified(54)
Otu000358	0	0	0	0	0	0	0	9	19	24	9	0	0	18	4	41	4	12	47	31	11	9	6	121	3	59	15	33	0	0	19	44	0	18	130	0	M02181_104_000000000-ANBGD_1_2112_17349_8212_1_N_0_1_(reversed)	T--AC--GG-AG-GAT--GCG-A-GC-G-T-T-AT-C-CGG-AT--TT-A-T-T-GG-GT--TT-A--AA-GG-GT-GC-G-TA-G-G-T-G-G--T-AA-G-A-T----AA-G-T-C-A--G-C-G-G--TA--A-AA-TT-T-C-TG-A-G--CT-C-AA---C-T-C-A-G-T--C-T-C-G--C-C-G--T--T--GA-A-A-C-T-G-T--CA--T-A-C---T-T-G-A-G-T--C-----A-GA------TT-G-A-G-G-T-A---AA-C-GG-A--ATG--C-G-T-A-GTGT-A-G-CG-GT-G--A-A-A--TGC-AT-AG-AT-A-TT---A-C-G-C-A-G-A-AC-T-CC---AA--T--T--GC-GAA-G-G-C-A---G--T-…	Bacteria(100)	Bacteroidetes(100)	Bacteroidia(100)	Bacteroidales(100)	Bacteroidales_unclassified(100)	Bacteroidales_unclassified(100)	Bacteroidales_unclassified(100)
Otu000359	0	0	0	0	0	0	0	25	165	0	0	57	19	0	2	2	146	0	0	7	8	59	0	1	66	0	0	0	2	14	0	13	0	172	87	0	M02181_104_000000000-ANBGD_1_1103_10701_3374_1_N_0_1_(reversed)	T--AC--GG-AA-GAT--GCA-A-GC-G-T-T-AT-C-CGG-AT--TT-A-T-T-GG-GT--TT-A--AA-GG-GT-GC-G-TA-G-G-C-G-G--T-AT-T-A-C----AA-G-T-C-A--G-C-G-G--TG--A-AA-TC-T-C-TC-G-G--CT-C-AACC-G-A-G-A-A-C----C-T-G--C-C-G--T--T--GA-A-A-C-T-G-T--AG--C-A-C---T-T-G-A-G-A--A-----C-AT------AG-G-A-A-G-T-A---TG-C-GG-A--ATG--C-G-T-G-GTGT-A-G-CG-GT-G--A-A-A--TGC-AT-AG-AT-A-TC---A-C-G-C-A-G-A-AC-T-CC---GA--T--T--GC-GAA-G-G-C-A---G--C-…	Bacteria(100)	Bacteroidetes(100)	Bacteroidia(100)	Bacteroidales(100)	Bacteroidales_unclassified(84)	Bacteroidales_unclassified(84)	Bacteroidales_unclassified(84)
Otu000360	0	0	0	0	0	0	0	20	19	21	18	6	9	8	36	8	13	7	2	0	39	4	90	72	9	10	23	1	1	3	11	46	39	27	85	0	M02181_104_000000000-ANBGD_1_1110_18717_26119_1_N_0_1_(reversed)	T--AC--AT-AG-GGG--GCA-A-GC-G-T-T-GT-C-CGG-AA--TG-A-C-T-GG-GC--GT-A--AA-GG-GT-GT-G-TA-G-G-C-G-G--T-TT-A-G-C----AA-G-T-T-G--G-A-A-G--TG--T-AA-TA-C-C-TA-G-AG-CT-C-AA-C-T-C-A-G-G-T--G-C-T-G--C-T-T--C--C--AA-A-A-C-T-A-C--TT--A-A-C---T-T-G-A-G-T--G-----T-CG------GA-G-A-G-G-A-A---AA-T-GG-A--ATT--C-C-T-A-GTGT-A-G-CG-GT-G--G-A-A--TGC-GT-AG-AT-A-TT---A-G-G-A-G-G-A-AC-A-CC---GG--A--G--GC-GAA-A-G-C-G---A--T-…	Bacteria(100)	Bacteria_unclassified(100)	Bacteria_unclassified(100)	Bacteria_unclassified(100)	Bacteria_unclassified(100)	Bacteria_unclassified(100)	Bacteria_unclassified(100)
Otu000361	0	0	0	0	0	0	0	2	10	29	8	11	0	4	4	2	2	10	3	2	2	5	13	0	0	0	4	0	3	3	2	19	23	100	7	0	M02181_104_000000000-ANBGD_1_1103_16189_20576_1_N_0_1_(reversed)	T--AC--GG-GG-GGT--GCA-A-GC-G-T-T-GT-C-CGG-AA--TC-A-T-T-GG-GC--GT-A--AA-GC-GT-TC-G-TA-G-G-C-G-G--T-AA-G-G-T----AA-G-T-C-T--A-G-T-G--TT--A-AA-GC-C-T-GG-G-G--CT-C-AA-C-T-C-C-A-G-T--T-C-A-G--C-A-T--T--G--GA-T-A-C-T-A-C--CT--A-A-C---T-A-G-A-A-T--G-----T-GG------TA-G-A-G-G-T-A---GA-G-GG-A--ATT--C-C-T-G-GTGT-A-G-CG-GT-G--A-A-A--TGC-GT-AG-AT-A-TC---A-G-G-A-G-G-A-AC-A-CC---GG--T--G--GC-GTA-A-G-C-G---C--T-…	Bacteria(100)	Bacteria_unclassified(100)	Bacteria_unclassified(100)	Bacteria_unclassified(100)	Bacteria_unclassified(100)	Bacteria_unclassified(100)	Bacteria_unclassified(100)
Otu000362	0	0	0	0	0	0	0	12	1	0	0	0	22	0	8	70	12	0	4	53	0	9	11	0	22	168	14	13	6	10	16	2	15	4	14	0	M02181_104_000000000-ANBGD_1_2102_13430_8692_1_N_0_1_(reversed)	T--AC--GT-AG-GGG--GCA-A-GC-G-T-T-AT-C-CGG-AA--TT-A-T-T-GG-GC--GT-A--AA-GA-GT-GC-G-TA-G-G-T-G-G--T-CA-T-G-T----AA-G-C-G-T--G-G-G-G--TG--A-AA-GG-C-A-AT-A-G--CT-C-AA-C-T-A-T-T-G-T--A---A-G--C-C-T--T--G--CG-A-A-C-T-G-C--GT--G-A-C---T-T-G-A-G-T--G-----C-AG------GA-G-A-G-G-A-A---AG-C-GG-A--ATT--C-C-T-A-GTGT-A-G-CG-GT-G--A-A-A--TGC-GT-AG-AT-A-TT---A-G-G-A-G-G-A-AC-A-CC---AG--T--G--GC-GAA-G-G-C-G---G--C-…	Bacteria(100)	Firmicutes(100)	Clostridia(100)	Clostridiales(100)	Clostridiales_unclassified(90)	Clostridiales_unclassified(90)	Clostridiales_unclassified(90)
Otu000363	0	0	0	0	0	0	1	9	6	21	13	9	25	79	4	2	6	12	23	2	2	24	1	6	22	2	8	1	6	5	6	20	7	39	39	0	M02181_104_000000000-ANBGD_1_1104_6726_12070_1_N_0_1_(reversed)	T--AC--GT-AG-GGG--GCG-A-GC-G-T-T-AT-C-CGG-AA--TT-A-T-T-GG-GC--GT-A--AA-GA-GT-GC-G-TA-G-G-T-G-G--T-TT-T-G-T----AA-G-C-G-A--G-A-G-G--TG--A-AA-GG-C-A-AT-G-G--CT-C-AA-C-C-A-T-T-G-T--T---A-G--C-C-T--T--T--GG-A-A-C-T-G-C--GA--G-A-C---T-T-G-A-G-T--G-----C-AG------GA-G-A-G-G-T-A---AG-T-GG-A--ATT--C-C-T-A-GTGT-A-G-CG-GT-G--A-A-A--TGC-GT-AG-AT-A-TT---A-G-G-A-G-G-A-AC-A-CC---GG--T--G--GC-GAA-G-G-C-G---A--C-…	Bacteria(100)	Firmicutes(100)	Clostridia(100)	Clostridiales(100)	Clostridiales_Family_XIII._Incertae_Sedis(99)	Anaerovorax(99)	Anaerovorax_unclassified(99)
Otu000364	0	0	0	0	0	0	0	7	15	7	16	9	69	73	41	16	139	4	6	8	2	34	37	16	32	36	7	65	90	0	2	0	28	11	20	0	M02181_104_000000000-ANBGD_1_2108_17026_6240_1_N_0_1_(reversed)	T--AC--GG-AG-GGT--GCA-A-GC-G-T-T-AA-T-CGG-AA--TC-A-C-T-GG-GC--GT-A--AA-GC-GC-GC-G-TA-G-G-C-G-G--C-TT-G-T-T----AA-G-T-C-A--G-G-T-G--TG--A-AA-GC-C-C-AC-G-G--CT-C-AA-C-C-G-T-G-G-A--A-T-T-G--C-A-C--T--T--GA-T-A-C-T-G-G--CA--G-G-C---T-T-G-A-G-T--T-----C-AG------GA-G-A-G-G-G-T---GG-C-GG-A--ATT--C-C-A-G-GTGT-A-G-GA-GT-G--A-A-A--TCC-GT-AG-AT-A-TC---T-G-G-A-G-G-A-AC-A-TC---AG--T--G--GC-GAA-G-G-C-G---G--C-…	Bacteria(100)	Proteobacteria(100)	Deltaproteobacteria(100)	Desulfovibrionales(100)	Desulfovibrionaceae(93)	Desulfovibrionaceae_unclassified(93)	Desulfovibrionaceae_unclassified(93)
Otu000365	0	0	0	0	0	0	0	2	33	0	75	0	22	90	26	20	4	6	0	9	116	2	25	113	0	49	0	12	0	0	13	0	44	2	4	0	M02181_104_000000000-ANBGD_1_1114_23021_16925_1_N_0_1_(reversed)	T--AC--GG-AG-GAT--GCA-A-GC-G-T-T-AT-C-CGG-AT--TT-A-T-T-GG-GT--TT-A--AA-GG-GT-GC-G-TA-G-G-C-T-G--T-AT-A-T-T----AA-G-T-C-A--G-T-G-G--TG--A-AA-AT-T-A-AG-T-G--CT-T-AA-C-A-T-T-T-A-A--C-A-T-G--C-C-A--T--T--GA-A-A-C-T-G-A--TA--A-G-C---T-A-G-A-A-T--A-----T-GA------AC-G-C-T-G-T-T---AG-C-GG-A--ATG--T-G-T-A-GTGT-A-G-CG-GT-G--A-A-A--TGC-AT-AG-AT-A-TT---A-C-A-C-A-G-A-AC-A-CC---GA--T--T--GC-GAA-G-G-C-A---G--C-…	Bacteria(100)	Bacteroidetes(100)	Bacteroidetes_unclassified(100)	Bacteroidetes_unclassified(100)	Bacteroidetes_unclassified(100)	Bacteroidetes_unclassified(100)	Bacteroidetes_unclassified(100)
Otu000366	0	0	3	0	0	0	0	10	50	22	40	19	17	31	34	40	30	14	8	68	4	21	10	13	30	21	18	21	12	13	20	78	29	35	45	0	M02181_104_000000000-ANBGD_1_1113_14670_21185_1_N_0_1_(reversed)	T--AC--GT-AG-GGA--GCA-A-GC-G-T-T-AT-C-CGG-AT--TT-A-C-T-GG-GT--GT-A--AA-GG-GC-GT-G-TA-G-G-C-G-G--G-AC-A-T-T----AA-G-T-C-A--G-G-T-G--TG--A-AA-TC-C-G-GG-G-G--CT-C-AA-C-C-C-C-C-G-A--A-C-T-G--C-A-C--T--T--GA-A-A-C-T-G-A--TG--T-T-C---T-T-G-A-G-T--G-----A-TG------GA-G-A-G-G-C-A---GG-C-GG-A--ATT--C-C-C-A-GTGT-A-G-CG-GT-A--A-A-A--TGC-GT-AG-AT-A-TT---G-G-G-A-G-G-A-AC-A-CC---AG--T--G--GC-GAA-G-G-C-G---G--C-…	Bacteria(100)	Firmicutes(100)	Clostridia(100)	Clostridiales(100)	Ruminococcaceae(100)	Papillibacter(93)	Papillibacter_unclassified(93)
Otu000367	0	0	2	0	0	0	0	17	58	64	62	5	53	11	23	68	9	53	31	5	19	2	45	58	2	9	1	5	5	1	6	114	9	79	19	0	M02181_104_000000000-ANBGD_1_1111_19188_8184_1_N_0_1_(reversed)	T--AC--GT-AG-GGA--GCA-A-GC-G-T-T-GT-C-CGG-AA--TG-A-C-T-GG-GC--GT-A--AA-GG-GT-GC-G-TA-G-G-T-G-G--T-TT-ATTGA----AA-G-T-C-A--G-T-A-G--TG--A-AA-TC-C-C-GA-G-G--CT-C-AA-C-T-T-C-G-G-A--A-C-T-A--C-T-A--C--T--GA-T-A-C-T-T-C--TA--G-A-C---T-T-G-A-G-T--G-----C-AG------GA-G-A-G-G-C-A---AG-T-GG-A--ATT--C-C-T-A-GTGT-A-G-CG-GT-G--G-A-A--TGC-GT-AG-AT-A-TT---A-G-G-A-G-G-A-AC-A-CC---AG--T--G--GC-GAA-G-G-C-G---A--C-…	Bacteria(100)	Firmicutes(100)	Clostridia(100)	Clostridiales(100)	Clostridiales_unclassified(100)	Clostridiales_unclassified(100)	Clostridiales_unclassified(100)
Otu000368	0	0	0	0	0	0	0	12	17	7	4	6	2	5	1	0	0	5	20	55	8	8	95	7	0	53	0	30	5	0	49	14	3	8	5	0	M02181_104_000000000-ANBGD_1_2105_10772_23697_1_N_0_1_(reversed)	T--AC--GT-AG-GGG--GCA-A-GC-G-T-T-GT-C-CGG-AA--TG-A-C-T-GG-GC--GT-A--AA-GG-GT-GT-G-TA-G-G-C-G-G--C-CT-A-T-C----AA-G-T-T-A--G-A-A-G--TG--T-AA-TA-C-C-TA-G-AG-CT-T-AA-C-T-C-A-G-G-T--G-C-T-G--C-T-T--C--T--AA-A-A-C-T-G-A--TA--G-G-C---T-T-G-A-G-T--G-----C-AG------GA-G-A-G-G-A-A---AA-T-GG-A--ATT--C-C-T-A-GTGT-A-G-CG-GT-G--G-A-A--TGC-GT-AG-AT-A-TT---A-G-G-A-G-G-A-AC-A-CC---AG--A--G--GC-GAA-G-G-C-G---A--T-…	Bacteria(100)	Firmicutes(100)	Clostridia(100)	Clostridiales(100)	Clostridiales_unclassified(100)	Clostridiales_unclassified(100)	Clostridiales_unclassified(100)
Otu000369	0	0	0	0	0	0	0	22	11	33	22	13	23	114	125	5	0	0	20	69	44	6	48	6	2	56	5	66	1	0	10	4	57	1	8	0	M02181_104_000000000-ANBGD_1_1110_8432_16574_1_N_0_1_(reversed)	T--AC--GG-AG-GAT--TCG-A-GC-G-T-T-AT-C-CGG-AT--TT-A-T-T-GG-GT--TT-A--AA-GG-GT-GC-G-TA-G-G-C-G-G--T-TA-T-A-T----AA-G-T-T-A--G-A-G-G--TG--A-AA-TA-C-G-TT-G-G--CT-C-AA-C-C-A-A-C-G-A--A-C-T-G--C-C-T--T--T--AA-T-A-C-T-G-T--AT--A-A-C---T-A-G-A-G-A--T-----T-AG------TT-G-C-C-G-T-A---GG-C-GG-A--ATG--T-A-T-G-GTGT-A-G-CG-GT-G--A-A-A--TGC-AT-AG-AT-A-TC---A-T-A-C-A-G-A-AC-C-CC---GA--T--T--GC-GAA-G-G-C-A---G--C-…	Bacteria(100)	Bacteroidetes(100)	Bacteroidia(100)	Bacteroidales(100)	Rikenellaceae(100)	Alistipes(100)	Alistipes_unclassified(100)
Otu000370	0	0	0	0	0	0	0	0	0	6	0	0	19	5	0	0	0	1	16	12	22	0	38	9	96	0	87	3	17	0	0	11	0	8	1	0	M02181_104_000000000-ANBGD_1_1104_11865_19483_1_N_0_1_(reversed)	T--AC--GG-AG-GAT--TCG-A-GC-G-T-T-AT-C-CGG-AT--TT-A-T-T-GG-GT--TT-A--AA-GG-GT-GC-G-TA-G-G-T-G-G--T-CT-A-A-T----AA-G-T-T-A--G-T-G-G--TT--A-AA-GT-C-A-AC-G-G--CT-C-AA-C-C-G-T-T-G-T--A---T-G--C-C-A--T--T--AA-A-A-C-T-G-T--AA--G-A-C---T-A-G-A-G-A--C-----T-AG------AT-G-C-A-G-C-T---GG-C-GG-A--ATG--T-G-T-A-GTGT-A-G-CG-GT-G--A-A-A--TGC-AT-AG-AT-A-TT---A-C-A-C-A-G-A-AC-A-CC---GA--T--T--GC-GAA-G-G-C-A---G--C-…	Bacteria(100)	Bacteroidetes(100)	Bacteroidetes_unclassified(100)	Bacteroidetes_unclassified(100)	Bacteroidetes_unclassified(100)	Bacteroidetes_unclassified(100)	Bacteroidetes_unclassified(100)
Otu000371	0	0	0	0	0	0	0	36	2	9	64	38	5	34	11	23	26	68	37	6	10	31	87	6	7	8	0	223	10	34	8	10	28	5	11	0	M02181_104_000000000-ANBGD_1_2113_14626_13255_1_N_0_1_(reversed)	T--AC--AG-AG-GTC--TCA-A-GC-G-T-T-GT-T-CGG-AA--TC-A-C-T-GG-GC--GT-A--AA-GG-GT-AC-G-TA-G-G-C-G-G--C-AC-T-A-T----AA-G-T-C-G--T-G-C-G--TG--A-AA-GG-C-A-GG-G-G--CT-T-AA-C-C-C-C-T-G-G--A-G-T-G--C-G-C--A--T--GA-T-A-C-T-G-T--AG--A-G-C---T-A-G-A-G-T--T-----A-TG------GA-G-A-G-G-G-A---AC-T-GG-A--ATT--C-T-T-G-GTGT-A-G-CA-GT-G--A-A-A--TGC-GT-AG-AT-A-TC---A-A-G-A-G-G-A-AG-A-CT---CG--T--G--GC-GAA-G-G-C-G---A--G-…	Bacteria(100)	Verrucomicrobia(100)	Verrucomicrobiae(100)	Verrucomicrobiales(100)	Verrucomicrobiaceae(100)	Persicirhabdus(97)	Persicirhabdus_unclassified(97)
Otu000372	0	0	0	0	0	0	0	10	32	164	1	20	0	31	0	3	0	4	6	58	2	9	15	0	7	73	4	4	7	18	9	7	0	0	3	0	M02181_104_000000000-ANBGD_1_1108_19919_25679_1_N_0_1_(reversed)	T--AC--GG-AG-GAT--CCG-A-GC-G-T-T-AT-C-CGG-AT--TT-A-T-T-GG-GT--TT-A--AA-GG-GT-GC-G-TA-G-G-C-G-G--T-TA-A-A-T----AA-G-T-T-A--G-A-G-G--TG--A-AA-TG-C-C-GT-G-G--CT-C-AA-C-C-A-C-G-G-A--A-C-T-G--C-C-T--C--T--AA-T-A-C-T-G-T--TT--G-A-C---T-A-G-A-G-A--T-----T-AG------TT-G-C-C-G-T-A---GG-C-GG-A--ATG--T-G-T-G-GTGT-A-G-CG-GT-G--A-A-A--TGC-AT-AG-AT-A-TC---A-C-A-C-A-G-A-AC-A-CC---GA--T--T--GC-GAA-G-G-C-A---G--C-…	Bacteria(100)	Bacteroidetes(100)	Bacteroidetes_unclassified(100)	Bacteroidetes_unclassified(100)	Bacteroidetes_unclassified(100)	Bacteroidetes_unclassified(100)	Bacteroidetes_unclassified(100)
Otu000373	0	0	0	0	0	0	0	63	91	9	23	38	69	93	24	0	11	2	56	9	0	0	5	5	0	0	2	0	19	99	39	84	16	10	45	0	M02181_104_000000000-ANBGD_1_1111_12518_21283_1_N_0_1_(reversed)	T--AC--GG-AG-GAT--TCG-A-GC-G-T-T-AT-C-CGG-AT--TT-A-T-T-GG-GT--TT-A--AA-GG-GT-GC-G-TA-G-G-T-T-G--T-TA-G-A-T----AA-G-T-T-A--G-T-G-G--TA--A-AA-GA-C-T-AT-G-G--CT-T-AA-C-C-A-T-A-G-C--A---C-G--C-C-A--T--T--AA-A-A-C-T-G-T--CT--G-A-C---T-A-G-A-G-A--T-----T-AG------GT-G-C-A-G-C-T---GG-C-GG-A--ATG--T-G-T-A-GTGT-A-G-CG-GT-G--A-A-A--TGC-AT-AG-AT-A-TT---A-C-A-C-A-G-A-AC-A-CC---GA--T--T--GC-GAA-G-G-C-A---G--C-…	Bacteria(100)	Bacteroidetes(100)	Bacteroidetes_unclassified(100)	Bacteroidetes_unclassified(100)	Bacteroidetes_unclassified(100)	Bacteroidetes_unclassified(100)	Bacteroidetes_unclassified(100)
Otu000374	0	0	0	0	0	0	0	25	58	37	13	31	10	6	9	0	23	77	3	6	25	2	0	13	77	0	0	40	2	39	43	6	0	53	52	0	M02181_104_000000000-ANBGD_1_1113_3382_11564_1_N_0_1_(reversed)	T--AC--GG-AG-GAT--CCG-A-GC-G-T-T-AT-C-CGG-AT--TT-A-T-T-GG-GT--TT-A--AA-GG-GT-GC-G-TA-G-G-C-G-G--T-TT-A-A-T----AA-G-T-T-A--G-A-G-G--TG--A-AA-TC-C-C-GA-G-G--CT-C-AA-C-C-T-T-G-G-A--A-T-T-G--C-C-T--C--T--GA-T-A-C-T-G-T--TA--G-A-C---T-A-G-A-G-A--T-----T-AG------TT-G-C-C-G-T-A---GG-C-GG-A--ATG--T-G-T-G-GTGT-A-G-CG-GT-G--A-A-A--TGC-AT-AG-AT-A-TC---A-C-A-C-A-G-A-AC-A-CC---GA--T--T--GC-GAA-G-G-C-A---G--C-…	Bacteria(100)	Bacteroidetes(100)	Bacteroidia(100)	Bacteroidales(100)	Bacteroidales_unclassified(93)	Bacteroidales_unclassified(93)	Bacteroidales_unclassified(93)
Otu000375	0	0	2	0	0	0	0	1	0	1	0	0	0	0	1	0	0	4	0	0	0	81	1	0	5	0	3	0	3	5	0	0	1	0	1	0	M02181_104_000000000-ANBGD_1_2103_15337_27637_1_N_0_1_(reversed)	T--AC--GT-AG-GGA--GCG-A-GC-G-T-T-GT-C-CGG-AA--TT-A-C-T-GG-GC--GT-A--AA-GG-GC-GC-G-TA-G-G-C-G-G--G-AA-T-T-T----AA-G-T-A-A--G-G-T-G--TG--A-AA-AC-T-A-TA-G-G--CT-T-AA-C-C-T-G-T-A-G--A-C-T-G--C-A-C--T--T--TA-A-A-C-T-G-G--AT--T-T-C---T-T-G-A-G-G--G-----C-AG------GA-G-A-G-G-A-A---AG-T-GG-A--ATT--C-C-T-A-GTGT-A-G-CG-GT-G--A-A-A--TGC-GT-AG-AT-A-TT---A-G-G-A-G-G-A-AC-A-CC---AG--T--G--GC-GAA-G-G-C-G---A--C-…	Bacteria(100)	Firmicutes(100)	Firmicutes_unclassified(100)	Firmicutes_unclassified(100)	Firmicutes_unclassified(100)	Firmicutes_unclassified(100)	Firmicutes_unclassified(100)
Otu000376	0	0	1	0	0	0	3	2	7	51	21	1	0	14	3	0	8	0	4	23	5	124	16	12	28	10	90	8	10	80	27	14	2	32	2	0	M02181_104_000000000-ANBGD_1_2112_14465_25585_1_N_0_1_(reversed)	T--AC--GT-AG-GTG--ACG-A-GC-G-T-T-AT-C-CGG-AT--TT-A-T-T-GG-GC--GT-A--AA-GG-GT-GC-G-CA-G-G-C-G-G--C-TT-G-T-T----AA-G-T-C-T--A-G-A-A--TA--A-AA-CC-T-T-GG-A-G--CT-T-AA-C-T-C-C-A-T-T--T---C-G--T-T-T--T--A--GA-A-A-C-T-G-A--CA--G-G-C---T-T-G-A-G-T--A-----T-GG------TA-G-A-G-G-C-A---AA-T-GG-A--ATT--C-C-T-A-GTGT-A-G-CG-GT-G--G-A-A--TGC-GT-AG-AT-A-TT---A-G-G-A-G-G-A-AC-A-CC---AG--T--G--GC-GAA-G-G-C-G---A--T-…	Bacteria(100)	Bacteria_unclassified(100)	Bacteria_unclassified(100)	Bacteria_unclassified(100)	Bacteria_unclassified(100)	Bacteria_unclassified(100)	Bacteria_unclassified(100)
Otu000377	0	4	0	0	0	0	0	12	5	46	5	0	11	8	42	55	54	82	0	9	27	16	0	0	0	0	3	11	36	0	35	17	0	42	44	0	M02181_104_000000000-ANBGD_1_2107_15681_19833_1_N_0_1_(reversed)	T--AC--GG-AG-GGT--GCA-A-GC-G-T-T-GT-C-CGG-AA--TC-A-T-T-GG-GC--GT-A--AA-GA-GT-TC-G-TA-G-G-C-G-G--T-AT-A-T-T----AA-G-T-C-T--G-G-T-G--TT--A-AA-TC-C-T-GA-G-G--CT-C-AA-C-C-T-C-A-G-A--T-C-G-G--C-A-C--T--G--GA-T-A-C-T-G-G--TA--A-A-C---T-T-G-A-A-T--G-----C-GG------TA-G-A-G-G-T-A---GA-G-GG-A--ATT--C-C-T-G-GTGT-A-G-CG-GT-G--A-A-A--TGC-GT-AG-AT-A-TC---A-G-G-A-A-G-A-AC-A-CC---GG--T--G--GC-GTA-A-G-C-G---C--T-…	Bacteria(100)	Cyanobacteria(100)	Cyanobacteria_unclassified(100)	Cyanobacteria_unclassified(100)	Cyanobacteria_unclassified(100)	Cyanobacteria_unclassified(100)	Cyanobacteria_unclassified(100)
Otu000378	0	0	0	0	0	0	0	18	1	11	0	17	15	55	52	25	20	5	10	0	3	1	1	13	1	1	43	4	15	2	8	7	32	12	2	0	M02181_104_000000000-ANBGD_1_1103_18402_12361_1_N_0_1_(reversed)	T--AC--GT-AG-GTG--GCA-A-GC-G-T-T-AT-C-CGG-AT--TT-A-C-T-GG-GT--GT-A--AA-GG-GC-GT-G-TA-G-G-C-G-G--G-AC-T-A-T----AA-G-T-C-A--G-G-C-G--TG--A-AA-AC-C-A-GG-G-G--CT-C-AA-C-C-T-C-T-G-G--C-C-T-G--C-G-T--T--T--GA-A-A-C-T-G-T--AG--T-T-C---T-T-G-A-G-T--G-----A-TG------GA-G-A-G-G-C-A---GG-C-GG-A--ATT--C-C-G-T-GTGT-A-G-CG-GT-G--A-A-A--TGC-GT-AG-AT-A-TA---C-G-G-A-G-G-A-AC-A-CC---AG--T--G--GC-GAA-G-G-C-G---G--C-…	Bacteria(100)	Firmicutes(100)	Clostridia(100)	Clostridiales(100)	Ruminococcaceae(100)	Papillibacter(100)	Papillibacter_unclassified(100)
Otu000379	0	0	0	0	0	0	1	1	3	36	48	16	2	137	8	1	2	19	97	4	13	18	5	18	4	46	49	22	4	14	36	45	1	1	26	0	M02181_104_000000000-ANBGD_1_2112_11927_8141_1_N_0_1_(reversed)	T--AC--GT-AG-GTG--GCG-A-GC-G-T-T-AT-T-CGG-AT--TT-A-T-T-GG-GC--GT-A--AA-GG-GT-CC-G-CC-G-G-T-G-G--T-TA-A-T-T----AA-G-T-C-T--G-A-T-G--TG--A-AA-GC-C-T-AT-G-G--CT-C-AA-C-C-A-T-A-G-A--A-T-T-G--C-A-T--T--G--GA-A-A-C-T-G-A--AT--A-A-C---T-A-G-A-G-T--A-----T-TG------GA-G-A-G-G-T-A---AG-C-GG-A--ATT--T-C-T-G-GTGT-A-G-CG-GT-G--G-A-A--TGC-GT-AG-AT-A-TC---A-G-A-A-A-G-A-AC-A-CC---GA--A--A--GC-GAA-G-G-C-A---G--C-…	Bacteria(100)	Bacteria_unclassified(100)	Bacteria_unclassified(100)	Bacteria_unclassified(100)	Bacteria_unclassified(100)	Bacteria_unclassified(100)	Bacteria_unclassified(100)
Otu000380	0	0	0	0	0	0	0	10	50	36	16	6	16	10	18	14	62	13	14	41	21	5	5	85	16	22	6	19	5	5	35	68	37	32	32	0	M02181_104_000000000-ANBGD_1_1113_20373_3903_1_N_0_1_(reversed)	T--AC--GG-AG-GAT--TCG-A-GC-G-T-T-AT-C-CGG-AT--TT-A-T-T-GG-GT--TT-A--AA-GG-GT-GC-G-TA-G-G-C-G-G--A-TT-A-A-T----AA-G-T-T-A--G-A-G-G--TG--A-AA-TC-T-T-AG-G-G--CT-C-AA-C-C-C-T-G-A-A--A-C-T-G--C-C-T--C--T--AA-T-A-C-T-G-T--TA--A-T-C---T-A-G-A-G-A--T-----T-AG------AT-G-C-T-G-T-G---GG-C-GG-A--ATG--T-A-T-G-GTGT-A-G-CG-GT-G--A-A-A--TGC-TT-AG-AT-A-TC---A-T-A-C-A-G-A-AC-A-CC---GA--T--T--GC-GAA-G-G-C-A---G--C-…	Bacteria(100)	Bacteroidetes(100)	Bacteroidia(100)	Bacteroidales(100)	Rikenellaceae(100)	Alistipes(100)	Alistipes_unclassified(100)
Otu000381	0	0	0	0	0	0	0	0	0	0	1	0	0	1	34	13	452	72	0	52	4	0	42	0	0	16	10	0	0	0	0	0	87	0	148	0	M02181_104_000000000-ANBGD_1_2102_16815_5568_1_N_0_1_(reversed)	T--AC--GT-AG-GGA--GCG-A-GC-G-T-T-AT-C-CGG-AA--TT-A-C-T-GG-GT--GT-A--AA-GG-GA-GC-G-TA-G-G-C-G-G--G-GA-A-A-T----AA-G-T-T-G--G-G-T-G--TG--A-AA-CC-T-A-TG-G-G--CT-T-AA-C-T-C-A-T-A-G--A-C-T-G--C-A-C--T--C--AA-A-A-C-T-A-T--AT--C-T-C---T-T-G-A-G-T--A-----A-TG------TA-G-A-G-G-C-A---GG-C-GG-A--ATT--T-C-C-A-GTGT-A-G-CG-GT-G--A-A-A--TGC-GT-AG-AT-A-TT---G-G-G-A-G-G-A-AC-A-CC---AG--T--G--GC-GAA-G-G-C-G---G--T-…	Bacteria(100)	Bacteria_unclassified(100)	Bacteria_unclassified(100)	Bacteria_unclassified(100)	Bacteria_unclassified(100)	Bacteria_unclassified(100)	Bacteria_unclassified(100)
Otu000382	0	0	0	0	0	0	0	52	5	4	21	24	3	55	11	34	57	42	7	0	0	27	0	14	0	41	0	0	4	0	21	2	12	24	157	0	M02181_104_000000000-ANBGD_1_1101_24517_20005_1_N_0_1_(reversed)	T--AC--AG-AG-ACT--ACA-A-AC-G-T-T-AC-T-CGG-AT--TC-A-C-T-GG-GC--GT-A--AA-GG-GT-GC-G-CA-G-G-C-G-G--C-TG-A-G-T----GT-G-T-C-G--G-A-T-G--TG--A-AA-TT-T-T-GG-G-G--CT-T-AA-C-T-C-C-A-A-A--A-C-T-G--C-G-T--C--C--GA-A-A-C-T-A-C--TC--A-G-C---T-A-G-A-G-G--C-----T-CG------GA-G-A-G-G-T-A---AG-C-GG-A--ATT--C-C-A-G-GTGT-A-G-CA-GT-G--A-A-A--TGC-GT-AG-AT-A-TC---T-G-G-A-G-G-A-AC-A-CC---AA--A--G--GC-GAA-G-G-C-A---G--C-…	Bacteria(100)	Verrucomicrobia(100)	Opitutae(100)	Opitutae_unclassified(100)	Opitutae_unclassified(100)	Opitutae_unclassified(100)	Opitutae_unclassified(100)
Otu000383	0	0	0	0	0	0	0	28	4	3	8	0	210	1	159	43	0	0	16	0	62	0	35	0	2	0	0	0	0	0	8	17	1	20	21	0	M02181_104_000000000-ANBGD_1_1111_20722_4529_1_N_0_1_(reversed)	T--AC--GG-AG-GAT--TCG-A-GC-G-T-T-AT-C-CGG-AT--TT-A-T-T-GG-GT--TT-A--AA-GG-GT-GC-G-TA-G-G-C-G-G--T-TT-T-A-T----AA-G-T-T-A--G-A-G-G--TT--A-AA-GC-G-C-GG-G-G--CT-C-AA-C-T-C-C-G-T-A--T-C---G--C-C-T--C--T--AA-T-A-C-T-G-T--AA--G-G-C---T-A-G-A-G-A--T-----T-AG------AT-G-C-T-G-T-G---GG-C-GG-A--ATG--A-G-T-A-GTGT-A-G-CG-GT-G--A-A-A--TGC-TT-AG-AT-A-TT---A-C-T-C-A-G-A-AC-A-CC---GA--T--T--GC-GAA-G-G-C-A---G--C-…	Bacteria(100)	Bacteroidetes(100)	Bacteroidia(100)	Bacteroidales(100)	Rikenellaceae(100)	Alistipes(100)	Alistipes_unclassified(100)
Otu000384	0	0	0	0	0	0	0	11	20	25	24	8	9	18	9	7	12	5	11	93	11	45	17	7	8	77	26	103	1	7	40	20	7	24	64	0	M02181_104_000000000-ANBGD_1_1107_11263_12262_1_N_0_1_(reversed)	T--AC--GT-AG-GTG--GCG-A-GC-G-T-T-GT-C-CGG-AT--TT-A-C-T-GG-GT--GT-A--AA-GG-GC-GC-G-TA-G-G-C-G-G--G-TG-T-G-C----AA-G-T-C-A--G-T-T-G--TG--A-AA-TA-C-C-GT-G-G--CT-C-AA-C-C-A-C-G-G-A--A-C-T-G--C-A-A--T--T--GA-A-A-C-T-G-C--AC--A-T-C---T-T-G-A-G-T--G-----T-CG------GA-G-A-G-G-A-A---AG-C-GG-A--ATT--C-C-T-A-GTGT-A-G-CG-GT-G--A-A-A--TGC-GT-AG-AT-A-TT---A-G-G-A-G-G-A-AC-A-CC---GG--T--G--GC-GAA-G-G-C-G---G--C-…	Bacteria(100)	Firmicutes(100)	Clostridia(100)	Clostridiales(100)	Ruminococcaceae(93)	Ruminococcaceae_unclassified(63)	Ruminococcaceae_unclassified(63)
Otu000385	0	0	0	0	0	0	0	19	68	49	13	22	8	19	12	30	36	45	37	9	4	27	24	19	25	6	5	5	10	2	7	22	12	43	27	0	M02181_104_000000000-ANBGD_1_2103_5412_9849_1_N_0_1_(reversed)	T--AC--GT-AG-GGA--GCG-A-GC-G-T-T-AT-C-CGG-AA--TT-A-T-T-GG-GC--GTA---AA-GA-GT-TC-G-TA-G-G-T-G-G--T-CT-T-G-T----AA-G-C-G-T--G-G-G-G--TG--A-AA-GG-C-A-AT-G-G--CT-C-AA-C-C-A-T-T-G-T--T---A-G--C-C-T--T--G--TG-A-A-C-T-G-C--AA--G-A-C---T-T-G-A-G-T--G-----C-GG------GA-G-A-G-G-A-A---AG-T-GG-A--ATT--C-C-T-A-GTGT-A-G-CG-GT-G--A-A-A--TGC-GT-AG-AT-A-TT---A-G-G-A-G-G-A-AC-A-CC---AG--T--G--GC-GAA-G-G-C-G---A--C-…	Bacteria(100)	Firmicutes(100)	Clostridia(100)	Clostridiales(100)	Clostridiales_Family_XIII._Incertae_Sedis(100)	Anaerovorax(100)	Anaerovorax_unclassified(100)
Otu000386	0	0	0	0	0	0	0	0	108	81	19	0	0	75	0	29	3	54	24	13	11	0	6	0	29	0	0	11	0	0	0	0	50	7	143	0	M02181_104_000000000-ANBGD_1_1105_18975_12271_1_N_0_1_(reversed)	T--AC--GG-AG-GAT--CCA-A-GC-G-T-T-AT-C-CGG-AT--TT-A-T-T-GG-GT--TT-A--AA-GG-GT-GC-G-TA-G-G-T-T-G--C-AT-G-G-T----AA-G-T-C-T--G-A-G-G--TG--A-AA-AC-G-G-AA-T-G--CT-C-AA-C-A-T-T-C-C-G--C-T-T-G--C-C-T--T--G--GA-A-A-C-T-G-C--CG--A-G-C---T-A-G-A-G-A--A-----T-GG------AT-G-C-A-G-A-T---GG-C-GG-A--ATG--T-G-T-A-GTGT-A-G-CG-GT-G--A-A-A--TGC-TT-AG-AT-A-TT---A-C-A-C-A-G-A-AC-A-CC---GA--T--T--GC-GAA-G-G-C-A---G--C-…	Bacteria(100)	Bacteroidetes(100)	Bacteroidetes_unclassified(100)	Bacteroidetes_unclassified(100)	Bacteroidetes_unclassified(100)	Bacteroidetes_unclassified(100)	Bacteroidetes_unclassified(100)
Otu000387	0	0	0	0	0	0	0	19	0	0	0	0	0	0	18	14	0	8	0	5	0	0	68	0	35	2	0	0	0	0	0	1	0	0	103	0	M02181_104_000000000-ANBGD_1_2102_26725_13464_1_N_0_1_(reversed)	T--AC--GG-AG-GAT--TCA-A-GC-G-T-T-AT-C-CGG-AT--TT-A-T-T-GG-GT--TT-A--AA-GG-GT-GC-G-TA-G-G-T-G-G--T-TT-T-A-T----AA-G-T-T-A--G-T-C-G--TT--A-AA-TA-G-T-GG-G-G--CT-T-AA-C-C-C-C-A-T-C--C-G-A-G--C-G-A--T--T--GA-T-A-C-T-G-T--AG--G-A-C---T-A-G-A-G-A--G-----C-AG------TT-G-C-G-G-T-A---GG-C-GG-A--ATG--A-G-T-A-GTGT-A-G-CG-GT-G--A-A-A--TGC-TT-AG-AT-A-TT---A-C-T-C-A-G-A-AC-A-CC---GA--T--T--GC-GAA-G-G-C-A---G--C-…	Bacteria(100)	Bacteroidetes(100)	Bacteroidia(100)	Bacteroidales(100)	Bacteroidales_unclassified(100)	Bacteroidales_unclassified(100)	Bacteroidales_unclassified(100)
Otu000388	0	0	0	0	0	0	0	32	11	25	0	2	0	0	0	0	0	0	0	5	0	6	1	0	0	0	0	0	0	0	152	2	0	17	8	0	M02181_104_000000000-ANBGD_1_1102_19641_12310_1_N_0_1_(reversed)	T--AC--GT-AG-GGA--GCG-A-GC-G-T-T-AT-C-CGG-AA--TG-A-C-T-GG-GC--GT-A--AA-GG-GA-GC-G-TA-G-G-C-G-G--T-TA-T-T-T----AA-G-T-T-A--T-G-T-G--TG--A-AA-GC-C-C-AC-G-G--CT-T-AA-C-C-G-T-G-G-A--G-G-T-G--C-A-C--A--T--AA-A-A-C-T-G-G--AA--G-A-C---T-G-G-A-G-T--G-----C-GG------GA-G-A-G-G-T-A---AG-T-GG-A--ATT--C-C-T-A-GTGT-A-G-CG-GT-G--G-A-A--TGC-GT-AG-AT-A-TT---A-G-G-A-G-G-A-AC-A-CC---AG--T--G--GC-GAA-G-G-C-G---A--C-…	Bacteria(100)	Firmicutes(100)	Clostridia(100)	Clostridiales(100)	Clostridiales_unclassified(100)	Clostridiales_unclassified(100)	Clostridiales_unclassified(100)
Otu000389	0	0	0	0	0	0	0	13	45	15	7	22	10	14	46	55	10	50	22	37	7	6	90	2	5	46	1	12	62	3	19	32	10	14	13	0	M02181_104_000000000-ANBGD_1_2111_21840_12870_1_N_0_1_(reversed)	T--AC--GT-AG-GGG--GCG-A-GC-G-T-T-GT-C-CGG-AA--TA-A-C-T-GG-GC--GT-A--AA-GG-GT-GA-G-TA-G-G-T-G-G--T-AA-C-T-T----AG-G-T-C-G--A-G-T-G--TT--A-AA-GG-C-A-AG-A-G--CT-C-AA-C-T-C-T-T-G-T--A---A-G--C-A-C--G--C--GA-A-A-C-C-G-G--GT--A-A-C---T-T-G-A-G-T--G-----C-AG------GA-G-A-G-G-T-A---AG-T-GG-A--ATT--C-C-T-A-GTGT-A-G-CG-GT-G--A-A-A--TGC-GT-AG-AT-A-TT---A-G-G-A-G-G-A-AC-A-CC---GG--T--G--GC-GAA-G-G-C-G---A--C-…	Bacteria(100)	Firmicutes(100)	Clostridia(100)	Clostridiales(100)	Clostridiales_Family_XI._Incertae_Sedis(98)	Sedimentibacter(97)	Sedimentibacter_unclassified(97)
Otu000390	0	0	1	0	0	0	0	11	75	43	20	21	23	34	30	19	12	67	20	11	19	13	35	34	17	20	43	18	15	1	30	40	34	16	13	0	M02181_104_000000000-ANBGD_1_1101_6956_12690_1_N_0_1_(reversed)	T--AC--GT-AG-GGA--GCA-A-GC-G-T-T-GT-C-CGG-AA--TT-A-C-T-GG-GT--GT-A--AA-GG-GA-GC-G-TA-G-G-C-G-G--GACT---A-C----AA-G-T-C-T--A-A-T-G--TT--A-AA-TA-T-A-CG-T-G--CT-C-AA-C-A-T-G-T---A--G-A-T-G--C-G-T--T--A--GA-A-A-C-T-G-T--AG--T-T-C---T-T-G-A-G-T--G-----A-AG------AA-G-A-G-G-T-A---AG-C-GG-A--ATT--C-C-T-A-GTGT-A-G-CG-GT-G--A-A-A--TGC-GT-AG-AT-A-TT---A-G-G-A-G-G-A-AC-A-CC---AG--T--G--GC-GAA-G-G-C-G---G--C-…	Bacteria(100)	Firmicutes(100)	Clostridia(100)	Clostridiales(100)	Ruminococcaceae(72)	Ruminococcaceae_unclassified(72)	Ruminococcaceae_unclassified(72)
Otu000391	0	0	0	0	0	0	0	15	27	4	15	13	42	16	37	35	12	22	31	49	19	2	2	16	0	74	105	11	9	0	9	21	0	59	21	0	M02181_104_000000000-ANBGD_1_2114_18214_4454_1_N_0_1_(reversed)	T--AC--GT-AG-GGA--GCG-A-GC-G-T-T-AT-C-CGG-AA--TT-A-C-T-GG-GT--GT-A--AA-GG-GA-GC-G-TA-G-G-C-G-G--G-AA-G-T-T----AA-G-T-T-G--G-A-T-G--TG--A-AA-AC-T-A-TG-G-G--CT-C-AA-C-C-T-G-T-A-G--A-G-T-G--C-A-T--T--C--AA-A-A-C-T-G-A--TT--T-T-C---T-T-G-A-G-T--G-----A-TG------TA-G-A-G-G-C-A---GG-C-GG-A--ATT--C-C-T-A-GTGT-A-G-CG-GT-G--A-A-A--TGC-GT-AG-AT-A-TT---A-G-G-A-G-G-A-AC-A-CC---AG--T--G--GC-GAA-G-G-C-G---G--C-…	Bacteria(100)	Firmicutes(100)	Clostridia(100)	Clostridiales(100)	Clostridiales_unclassified(100)	Clostridiales_unclassified(100)	Clostridiales_unclassified(100)
Otu000392	0	0	0	0	0	0	0	20	11	15	0	32	0	0	1	15	0	18	6	0	0	100	0	0	16	0	8	7	10	345	101	12	5	9	31	0	M02181_104_000000000-ANBGD_1_1104_22563_5079_1_N_0_1_(reversed)	T--AC--GG-AG-GAT--CCG-A-GC-G-T-T-AT-C-CGG-AT--TT-A-T-T-GG-GT--TT-A--AA-GG-GT-GC-G-TA-G-G-T-G-G--C-TA-A-A-T----AA-G-T-C-A--G-T-G-G--TA--A-AA-TA-C-G-GT-A-G--CT-C-AA-C-T-A-T-C-G-T--T-G-T-G--C-C-A--T--T--GA-A-A-C-T-G-T--AT--A-G-C---T-A-G-A-G-A--T-----T-GG------TT-G-C-A-G-C-A---GG-C-GG-A--ATG--T-G-T-A-GTGT-A-G-CG-GT-G--A-A-A--TGC-TT-AG-AT-A-TT---A-C-A-C-A-G-A-AC-A-CC---GA--T--T--GC-GAA-G-G-C-A---G--C-…	Bacteria(100)	Bacteroidetes(100)	Bacteroidetes_unclassified(100)	Bacteroidetes_unclassified(100)	Bacteroidetes_unclassified(100)	Bacteroidetes_unclassified(100)	Bacteroidetes_unclassified(100)
Otu000393	0	0	0	0	0	0	0	1	14	18	27	6	0	8	2	5	15	11	4	22	3	144	17	2	41	3	20	1	13	60	10	8	9	25	17	0	M02181_104_000000000-ANBGD_1_1114_16870_26378_1_N_0_1_(reversed)	T--AC--GT-AG-GGA--GCG-A-GC-G-T-T-AT-C-CGG-AT--TT-A-T-T-GG-GC--GT-A--AA-GC-GT-AT-G-TA-G-G-C-G-G--T-TT-A-C-T----AA-G-T-C-T--A-A-G-A--TT--A-AA-GC-C-C-GA-G-G--CT-T-AA-C-C-T-C-G-G-T--T---C-G--T-T-T--T--A--GA-T-A-C-T-G-G--TA--G-A-C---T-T-G-A-G-T--A-----T-GG------TA-G-A-G-G-C-A---AA-C-GG-A--ATT--T-C-T-A-GTGT-A-G-CG-GT-G--A-A-A--TGC-GT-AG-AT-A-TT---A-G-A-A-G-G-A-AC-A-CC---AG--T--G--GC-GAA-G-G-C-G---G--T-…	Bacteria(100)	Bacteria_unclassified(100)	Bacteria_unclassified(100)	Bacteria_unclassified(100)	Bacteria_unclassified(100)	Bacteria_unclassified(100)	Bacteria_unclassified(100)
Otu000394	0	0	0	0	0	0	0	4	130	2	2	76	12	57	4	0	6	41	2	4	29	1	18	23	0	36	134	0	5	60	5	3	0	41	17	0	M02181_104_000000000-ANBGD_1_2102_12356_7736_1_N_0_1_(reversed)	T--AC--GG-AG-GAT--TCA-A-GC-G-T-T-AT-C-CGG-AT--TT-A-T-T-GG-GT--TT-A--AA-GG-GT-GC-G-TA-G-G-T-G-G--T-TT-T-A-T----AA-G-T-T-A--G-T-C-G--TC--A-AA-GA-G-T-TA-G-G--CT-T-AA-C-C-T-A-A-T-C--A-A-T-G--C-G-A--T--T--GA-T-A-C-T-G-T--AG--G-A-C---T-T-G-A-G-A--T-----C-AG------TT-G-C-G-G-T-A---GG-C-GG-A--ATG--A-G-T-A-GTGT-A-G-CG-GT-G--A-A-A--TGC-TT-AG-AT-A-TT---A-C-T-C-A-G-A-AC-A-CC---GA--T--T--GC-GAA-G-G-C-A---G--C-…	Bacteria(100)	Bacteroidetes(100)	Bacteroidia(100)	Bacteroidales(100)	Bacteroidales_unclassified(100)	Bacteroidales_unclassified(100)	Bacteroidales_unclassified(100)
Otu000395	0	0	0	0	0	0	0	25	43	17	8	15	7	5	9	27	2	1	0	35	2	0	0	28	0	3	486	2	0	30	7	12	2	7	12	0	M02181_104_000000000-ANBGD_1_2108_20126_4163_1_N_0_1_(reversed)	T--AC--GT-AG-GGG--GCA-A-GC-G-T-T-AT-C-CGG-AT--TT-A-C-T-GG-GT--GT-A--AA-GG-GA-GC-G-TA-G-A-C-G-G--T-AA-G-A-T----AA-G-T-C-A--G-A-T-G--TG--A-AA-GC-C-C-GG-G-G--CT-C-AA-C-C-C-C-G-G-G--A-C-T-G--C-A-T--T--T--GA-A-A-C-T-G-T--CA--A-A-C---T-A-G-A-G-T--A-----T-CG------GA-G-A-G-G-T-A---AG-T-GG-A--ATT--C-C-T-A-GTGT-A-G-CG-GT-G--A-A-A--TGC-GT-AG-AT-A-TT---A-G-G-A-G-G-A-AC-A-CC---GG--T--G--GC-GAA-G-G-C-G---A--C-…	Bacteria(100)	Firmicutes(100)	Clostridia(100)	Clostridiales(100)	Lachnospiraceae(90)	Parasporobacterium(84)	Parasporobacterium_unclassified(84)
Otu000396	0	0	0	0	0	0	0	10	27	52	15	21	11	26	25	18	30	31	31	22	10	6	5	22	4	14	13	18	8	6	13	47	6	107	25	0	M02181_104_000000000-ANBGD_1_2110_19663_5976_1_N_0_1_(reversed)	T--AC--GT-AG-GTG--GCG-A-GC-G-T-T-GT-C-CGG-AA--TT-A-C-T-GG-GT--GT-A--AA-GG-GA-GC-G-TA-G-G-C-G-G--G-GA-T-A-C----AA-G-T-C-A--G-G-T-G--TC--A-AA-TC-T-A-TC-G-G--CT-C-AA-C-C-G-A-T-A-T----C-C-G--C-A-C--T--T--GA-A-A-C-T-G-T--AT--C-T-C---T-T-G-A-G-T--G-----A-AG------TA-G-A-G-G-C-A---GG-C-GG-A--ATT--C-C-T-A-GTGT-A-G-CG-GT-G--A-A-A--TGC-GT-AGAT--A-TT---A-G-G-A-G-G-A-AC-A-CC---AG--T--G--GC-GAA-G-G-C-G---G--C-…	Bacteria(100)	Firmicutes(100)	Clostridia(100)	Clostridiales(100)	Ruminococcaceae(100)	Acetanaerobacterium(99)	Acetanaerobacterium_unclassified(99)
Otu000397	0	0	0	0	0	0	0	0	7	16	5	0	2	3	0	2	2	9	0	1	0	0	0	0	0	6	0	0	1	3	15	118	1	0	4	0	M02181_104_000000000-ANBGD_1_2103_14226_15871_1_N_0_1_(reversed)	T--AC--GG-AG-GAT--TCG-A-GC-G-T-T-AT-C-CGG-AT--TT-A-T-T-GG-GT--TT-A--AA-GG-GT-GC-G-TA-G-G-C-G-G--T-TT-G-A-T----AA-G-T-T-A--G-A-G-G--TT--A-AA-GA-G-C-GG-G-G--CT-C-AA-C-C-C-T-G-T-A----T-T-G--C-C-T--C--T--AA-T-A-C-T-G-T--TA--A-G-C---T-A-G-A-G-A--T-----T-AG------AT-G-C-T-G-T-G---GG-C-GG-A--ATG--T-A-T-G-GTGT-A-G-CG-GT-G--A-A-A--TGC-TT-AG-AT-A-TC---A-T-A-C-A-G-A-AC-C-CC---GA--T--T--GC-GAA-G-G-C-A---G--C-…	Bacteria(100)	Bacteroidetes(100)	Bacteroidia(100)	Bacteroidales(100)	Rikenellaceae(100)	Alistipes(100)	Alistipes_unclassified(100)
Otu000398	0	0	0	0	0	0	0	39	4	26	6	0	9	2	11	12	28	33	2	3	9	5	30	0	9	12	23	15	17	44	48	41	13	36	108	0	M02181_104_000000000-ANBGD_1_1102_27209_13022_1_N_0_1_(reversed)	T--AC--GG-GG-GGT--GCA-A-GC-G-T-T-GT-C-CGG-AA--TC-A-T-T-GG-GC--GT-A--AA-GC-GT-TC-G-TA-G-G-C-G-G--T-AT-A-T-C----AA-G-T-C-T--G-A-T-G--TT--A-AA-GC-C-C-GG-G-G--CT-C-AA-C-T-C-C-G-G-T--T-C-G-G--C-A-T--T--G--GA-T-A-C-T-G-G--TA--A-A-C---T-A-G-A-A-T--G-----C-GG------TA-G-A-G-G-T-A---AG-G-GG-A--ATT--C-C-T-G-GTGT-A-G-CG-GT-G--A-A-A--TGC-GT-AG-AT-A-TC---A-G-G-A-G-G-A-AC-A-CC---GG--T--G--GC-GAA-A-G-C-G---C--C-…	Bacteria(100)	Bacteria_unclassified(100)	Bacteria_unclassified(100)	Bacteria_unclassified(100)	Bacteria_unclassified(100)	Bacteria_unclassified(100)	Bacteria_unclassified(100)
Otu000399	0	0	0	0	0	0	0	0	0	0	0	0	0	0	0	0	0	0	0	0	0	0	2	0	0	0	0	0	0	0	0	0	0	0	0	0	M02181_104_000000000-ANBGD_1_1108_9923_8313_1_N_0_1_(reversed)	T--AC--GG-AG-GAT--CCG-A-GC-G-T-T-AT-C-CGG-AT--TT-A-T-T-GG-GT--TT-A--AA-GG-GT-GC-G-TA-G-G-T-T-G--C-CG-T-A-T----AA-G-T-C-A--G-T-G-G--TC--A-AA-CC-C-G-AT-A-G--CT-C-AA-C-T-A-T-C-G-G--A-T-T-G--C-C-A--T--T--GA-A-A-C-T-G-T--AT--A-G-C---T-A-G-A-G-A--T-----T-GG------TT-G-C-A-G-C-A---GG-C-GG-A--ATG--T-G-T-A-GTGT-A-G-CG-GT-G--A-A-A--TGC-AT-AG-AT-A-TT---A-C-A-C-A-G-A-AC-C-CC---GA--T--T--GC-GAA-G-G-C-A---G--C-…	Bacteria(100)	Bacteroidetes(100)	Bacteroidetes_unclassified(100)	Bacteroidetes_unclassified(100)	Bacteroidetes_unclassified(100)	Bacteroidetes_unclassified(100)	Bacteroidetes_unclassified(100)
Otu000400	0	0	0	0	0	0	0	51	68	28	9	33	39	19	28	23	9	22	34	40	12	4	24	35	2	5	4	4	23	0	0	32	2	0	18	0	M02181_104_000000000-ANBGD_1_2108_12190_4413_1_N_0_1_(reversed)	T--AC--GG-AG-GAT--CCG-A-GC-G-T-T-AT-C-CGG-AT--TT-A-T-T-GG-GT--TT-A--AA-GG-GT-GC-G-TA-G-G-T-T-G--C-TC-G-A-T----AA-G-T-C-A--G-T-G-G--TT--A-AA-GA-C-G-AT-A-G--CT-C-AA-C-T-A-T-C-G-T--A-T-T-G--C-C-A--T--T--GA-A-A-C-T-A-T--TG--A-G-C---T-A-G-A-G-A--T-----T-GG------TT-G-C-A-G-C-A---GG-C-GG-A--ATG--T-G-T-A-GTGT-A-G-CG-GT-G--A-A-A--TGC-AT-AG-AT-A-TT---A-C-A-C-A-G-A-AC-C-CC---GA--T--T--GC-GAA-G-G-C-A---G--C-…	Bacteria(100)	Bacteroidetes(100)	Bacteroidetes_unclassified(100)	Bacteroidetes_unclassified(100)	Bacteroidetes_unclassified(100)	Bacteroidetes_unclassified(100)	Bacteroidetes_unclassified(100)
Otu000401	0	0	0	0	0	0	0	15	33	22	11	70	12	8	35	20	10	21	6	4	10	39	20	37	18	12	42	53	25	5	4	24	28	15	25	0	M02181_104_000000000-ANBGD_1_1109_16170_5686_1_N_0_1_(reversed)	T--AC--GT-AG-GTG--GCA-A-GC-G-T-T-AT-C-CGG-AT--TT-A-C-T-GG-GT--GT-A--AA-GG-GC-GT-G-TA-G-G-C-G-G--G-AC-T-G-C----AA-G-T-C-A--G-A-T-G--TG--A-AA-TC-T-C-CA-G-G--CT-C-AA-C-C-T-G-G-A-G--T-C-T-G--C-A-T--T--T--GA-A-A-C-T-G-T--AG--T-T-C---T-T-G-A-G-T--G-----T-CG------GA-G-A-G-G-T-A---AT-C-GG-A--ATT--C-C-T-A-GTGT-A-G-CG-GT-G--A-A-A--TGC-GT-AG-AT-A-TT---A-G-G-A-G-G-A-AC-A-CC---AG--T--G--GC-GAA-G-G-C-G---G--A-…	Bacteria(100)	Firmicutes(100)	Clostridia(100)	Clostridiales(100)	Clostridiales_unclassified(99)	Clostridiales_unclassified(99)	Clostridiales_unclassified(99)
Otu000402	0	0	2	0	0	0	0	29	25	51	25	18	10	35	17	19	9	33	17	29	11	33	3	18	16	18	7	5	11	4	49	31	2	33	14	0	M02181_104_000000000-ANBGD_1_2112_25303_5765_1_N_0_1_(reversed)	T--AC--GT-AG-GTA--GCA-A-GC-G-T-T-GT-C-CGG-AA--TT-A-C-T-GG-GT--GT-A--AA-GG-GA-GC-G-TA-G-G-C-G-G--G-AT-A-T-C----AA-G-T-T-G--A-T-T-G--TA--T-AA-CT-T-A-TG-G-G--CT-C-AA-C-C-C-A-T-A-A--T-G---G--C-G-A--T--C--AA-A-A-C-T-G-G--TA--T-T-C---T-T-G-A-G-T--G-----G-AG------TA-G-A-G-G-C-A---GG-C-GG-A--ATT--C-C-T-A-GTGT-A-G-CG-GT-G--A-A-A--TGC-GT-AGAT--A-TT---A-G-G-A-G-G-A-AC-A-CC---AG--T--G--GC-GAA-G-G-C-G---G--C-…	Bacteria(100)	Firmicutes(100)	Clostridia(100)	Clostridiales(100)	Ruminococcaceae(51)	Ruminococcaceae_unclassified(51)	Ruminococcaceae_unclassified(51)
Otu000403	0	0	0	0	0	0	0	5	0	14	12	0	7	0	315	3	222	193	0	14	11	3	32	0	10	0	4	5	0	9	2	0	19	0	62	0	M02181_104_000000000-ANBGD_1_1108_26139_22532_1_N_0_1_(reversed)	T--AC--GT-AG-GGG--GCA-A-GC-G-T-T-AT-C-CGG-AT--TT-A-C-T-GG-GT--GT-A--AA-GG-GA-GC-G-CA-G-A-C-G-G--T-GG-A-T-C----CA-G-T-C-T--G-A-T-G--TG--A-AA-GC-C-C-AA-G-G--CT-C-AA-C-T-T-T-G-G-G--A-C-T-G--C-A-T--T--G--GA-A-A-C-T-G-A--TC--G-A-C---T-A-G-A-G-T--G-----C-AG------GA-G-A-G-G-T-A---AG-C-GG-A--ATT--C-C-T-A-GTGT-A-G-CG-GT-G--A-A-A--TGC-GT-AG-AT-A-TT---A-G-G-A-G-G-A-AC-A-CC---GG--C--G--GC-GAA-G-G-C-G---G--C-…	Bacteria(100)	Firmicutes(100)	Clostridia(100)	Clostridiales(100)	Clostridiales_unclassified(100)	Clostridiales_unclassified(100)	Clostridiales_unclassified(100)
Otu000404	0	0	0	0	0	0	0	6	37	28	23	18	13	33	47	20	26	44	17	31	18	2	8	52	11	52	2	18	12	6	10	31	20	59	19	0	M02181_104_000000000-ANBGD_1_1110_6960_23566_1_N_0_1_(reversed)	T--AC--GG-AG-ACT--GCG-A-GC-G-T-T-AC-T-CGG-AT--TC-A-C-T-GG-GC--GT-A--AA-GG-GA-GC-G-CA-G-G-C-G-G--A-AG-G-A-T----AT-G-T-C-A--G-A-T-G--TG--A-AA-TC-T-C-GG-G-G--CT-C-AA-C-T-C-C-G-A-A--A-T-T-G--C-G-T--C--T--GA-A-A-C-T-A-T--TT--T-T-C---T-A-G-A-G-A--C-----T-TG------GA-G-A-G-G-T-A---AG-T-GG-A--ATT--C-C-T-A-GTGT-A-G-CA-GT-G--A-A-A--TGC-AT-AG-AT-A-TT---A-G-G-A-G-G-A-AC-A-CC---GA--A--G--GC-GAA-G-G-C-A---G--C-…	Bacteria(100)	Verrucomicrobia(100)	Opitutae(100)	Puniceicoccales(100)	Puniceicoccaceae(100)	Cerasicoccus(100)	Cerasicoccus_unclassified(100)
Otu000405	0	0	3	0	0	0	0	7	0	2	4	3	44	4	36	13	21	35	1	40	1	7	27	0	35	94	11	19	57	4	4	6	30	0	21	0	M02181_104_000000000-ANBGD_1_1103_21205_7601_1_N_0_1_(reversed)	T--AC--GG-AG-GGT--GCA-A-GC-G-T-T-AA-T-CGG-AA--TC-A-C-T-GG-GC--GT-A--AA-GC-GC-AC-G-TA-G-G-C-G-G--C-CA-T-G-T----AA-G-T-C-A--G-G-T-G--TG--A-AA-GC-C-C-AC-G-G--CT-C-AA-C-C-G-T-G-G-A--A-T-T-G--C-A-C--T--T--GA-T-A-C-T-G-C--TT--G-G-C---T-T-G-A-G-T--A-----C-AG------GA-G-A-G-G-G-T---GG-C-GG-A--ATT--C-C-A-G-GTGT-A-G-GA-GT-G--A-A-A--TCC-GT-AG-AT-A-TC---T-G-G-A-G-G-A-AC-A-TC---AG--T--G--GC-GAA-G-G-C-G---G--C-…	Bacteria(100)	Proteobacteria(100)	Deltaproteobacteria(100)	Desulfovibrionales(100)	Desulfovibrionaceae(100)	Desulfovibrionaceae_unclassified(80)	Desulfovibrionaceae_unclassified(80)
Otu000406	0	0	0	0	0	0	0	0	0	0	5	0	35	378	82	25	7	15	25	0	9	0	0	84	0	0	0	0	0	2	76	4	3	5	2	0	M02181_104_000000000-ANBGD_1_1109_24715_24052_1_N_0_1_(reversed)	T--AC--GG-AG-GGT--GCA-A-GC-G-T-T-AA-T-CGG-AA--TC-A-C-T-GG-GC--GT-A--AA-GC-GC-TC-G-TA-G-G-C-T-G--T-TT-G-G-T----AA-G-T-C-A--G-G-G-G--TG--A-AA-GC-C-C-AC-C-G--CT-C-AA-C-G-G-T-G-G-A--A-T-T-G--C-C-T--T--T--GA-T-A-C-T-G-C--TG--G-A-C---T-A-G-A-G-T--T-----C-GG------GA-G-A-G-G-G-T---AG-T-GG-A--ATT--C-C-A-G-GTGT-A-G-GA-GT-G--A-A-A--TCC-GT-AG-AT-A-TC---C-G-G-A-G-G-A-AC-A-TC---AG--T--G--GC-GAA-G-G-C-G---G--C-…	Bacteria(100)	Proteobacteria(100)	Deltaproteobacteria(100)	Desulfovibrionales(100)	Desulfovibrionaceae(100)	Desulfovibrio(93)	Desulfovibrio_unclassified(93)
Otu000407	0	0	0	0	0	0	0	162	3	19	0	14	47	17	15	6	39	61	0	2	1	14	30	0	43	18	3	15	5	14	10	3	11	20	34	0	M02181_104_000000000-ANBGD_1_1107_5691_14453_1_N_0_1_(reversed)	T--AC--GG-AG-GGT--GCA-A-GC-G-T-T-GT-C-CGG-AA--TC-A-T-T-GG-GC--GT-A--AA-GC-GT-TC-G-TA-G-G-C-G-G--T-AT-A-T-C----AA-G-T-C-T--G-G-T-G--TT--A-AA-GC-C-T-GA-G-G--CT-C-AA-C-C-T-C-A-G-T--T--CT-G--C-A-C--T--G--GA-T-A-C-T-G-G--TA--A-A-C---T-A-G-A-A-T--G-----C-GG------TA-G-A-G-G-T-A---AG-G-GG-A--ATT--C-C-T-G-GTGT-A-G-CG-GT-G--A-A-A--TGC-GT-AG-AT-A-TC---A-G-G-A-G-G-A-AC-A-CC---GG--T--G--GC-GAA-A-G-C-G---C--C-…	Bacteria(100)	Bacteria_unclassified(100)	Bacteria_unclassified(100)	Bacteria_unclassified(100)	Bacteria_unclassified(100)	Bacteria_unclassified(100)	Bacteria_unclassified(100)
Otu000408	0	0	5	0	0	0	0	38	11	25	16	32	3	1	0	7	29	54	10	3	10	2	39	13	32	1	9	0	16	13	4	74	9	13	40	0	M02181_104_000000000-ANBGD_1_2104_5536_20972_1_N_0_1_(reversed)	T--AC--GA-AG-GGT--GCA-A-GC-G-T-T-GT-T-CGG-AT--TT-A-C-T-GG-GC--GT-A--AA-GC-GT-CC-G-TA-G-G-T-G-G--C-TT-G-T-T----AA-G-T-C-A--G-A-G-G--TG--A-AA-TC-C-C-AG-G-G--CC-C-AA-C-C-C-T-G-G-A--A-C-T-G--C-C-T--T--T--GA-T-A-C-T-G-G--CA--A-G-C---T-C-G-A-G-C--G-----T-GA------TA-G-A-G-G-A-A---TA-T-GG-A--ATA--T-C-T-G-GTGT-A-G-GG-GT-G--G-A-A--TCC-GT-AG-AT-A-TC---A-G-A-T-G-G-A-AC-A-CC---AA--T--G--GC-GAA-G-G-C-A---G--T-…	Bacteria(100)	Bacteria_unclassified(100)	Bacteria_unclassified(100)	Bacteria_unclassified(100)	Bacteria_unclassified(100)	Bacteria_unclassified(100)	Bacteria_unclassified(100)
Otu000409	0	0	0	0	0	0	0	4	27	0	120	3	32	16	5	0	11	66	1	0	0	0	0	20	72	0	0	41	0	0	5	1	0	0	0	0	M02181_104_000000000-ANBGD_1_2111_8482_13504_1_N_0_1_(reversed)	T--AC--GG-AG-GAT--TCG-A-GC-G-T-T-AT-C-CGG-AT--TT-A-T-T-GG-GT--TT-A--AA-GG-GT-GC-G-TA-G-G-T-T-G--T-TT-G-T-T----AA-G-T-T-A--G-A-G-G--TG--A-AA-GT-T-C-AT-G-G--CT-C-AA-C-C-A-TGA-G-A--C---T-G--C-C-T--C--T--GA-T-A-C-T-G-A--TA--G-A-C---T-G-G-A-G-A--T-----T-AG------AT-G-C-A-G-C-A---GG-C-GG-A--ATG--A-G-T-A-GTGT-A-G-CG-GT-G--A-A-A--TGC-TT-AG-AT-A-TT---A-C-T-C-A-G-A-AC-C-CC---GA--T--T--GC-GAA-G-G-C-A---G--C-…	Bacteria(100)	Bacteroidetes(100)	Bacteroidia(100)	Bacteroidales(100)	Bacteroidales_unclassified(100)	Bacteroidales_unclassified(100)	Bacteroidales_unclassified(100)
Otu000410	0	0	0	0	0	0	0	2	23	7	5	10	106	2	8	0	0	0	23	86	1	6	68	0	10	0	0	4	32	9	0	8	16	0	134	0	M02181_104_000000000-ANBGD_1_1103_12154_9581_1_N_0_1_(reversed)	T--AC--GG-AG-GAT--TCA-A-GC-G-T-T-AT-C-CGG-AT--TT-A-T-T-GG-GT--TT-A--AA-GG-GT-GC-G-TA-G-G-C-T-G--T-TT-A-A-T----AA-G-T-T-A--G-A-G-G--TG--A-AA-TC-C-C-GT-T-G--CT-T-AA-C-A-A-C-G-G-A--A-C-T-G--C-C-T--C--T--GA-T-A-C-T-G-T--TA--G-A-C---T-A-G-A-G-A--A-----T-AA------TT-G-C-T-G-T-G---GG-C-GG-A--ATG--T-G-T-A-GTGT-A-G-CG-GT-G--A-A-A--TGC-AT-AG-AT-A-TT---A-C-A-C-A-G-A-AC-C-CC---GA--T--T--GC-GAA-G-G-C-A---G--C-…	Bacteria(100)	Bacteria_unclassified(100)	Bacteria_unclassified(100)	Bacteria_unclassified(100)	Bacteria_unclassified(100)	Bacteria_unclassified(100)	Bacteria_unclassified(100)
Otu000411	0	0	0	0	0	0	0	31	12	42	1	27	24	26	0	28	2	57	24	52	3	20	10	11	32	20	47	8	11	6	26	25	27	13	47	0	M02181_104_000000000-ANBGD_1_2107_21111_6393_1_N_0_1_(reversed)	T--AC--GT-AG-GTG--GCG-A-GC-G-T-T-AT-C-CGG-AT--TT-A-C-T-GG-GT--GT-A--AA-GG-GC-GA-G-TA-G-G-C-G-G--G-AG-T-G-T----AA-G-T-C-A--G-A-T-G--TG--A-AA-TA-C-C-GG-G-G--CT-C-AA-C-C-C-C-G-G-A--G-C-T-G--C-A-T--T--T--GA-A-A-C-T-G-C--AT--T-T-C---T-T-G-A-G-T--G-----A-TG------GA-G-A-G-G-T-A---AG-T-GG-A--ATT--C-C-C-G-GTGT-A-G-CG-GT-G--G-A-A--TGC-GT-AG-AT-A-TC---G-G-G-A-G-G-A-AC-A-CC---AG--T--G--GC-GAA-G-G-C-G---A--C-…	Bacteria(100)	Firmicutes(100)	Clostridia(100)	Clostridiales(100)	Clostridiales_unclassified(100)	Clostridiales_unclassified(100)	Clostridiales_unclassified(100)
Otu000412	0	10	0	0	0	0	0	7	12	5	3	11	20	11	16	17	15	22	10	40	2	6	8	8	8	19	79	1	9	12	6	14	4	3	8	0	M02181_104_000000000-ANBGD_1_1107_12199_12391_1_N_0_1_(reversed)	T--AC--GT-AG-GGG--GCA-A-GC-G-T-T-AT-C-CGG-AA--TT-A-C-T-GG-GT--GT-A--AA-GG-GA-GC-G-TA-G-G-C-G-G--T-AT-G-A-T----AA-G-T-T-A--G-A-T-G--TG--A-AA-GC-C-C-GA-T-G--CT-T-AA-C-ATC-G-A-G-G--A-T-T-G--C-A-T--T--T--AA-A-A-C-T-A-T--CA--A-A-C---T-A-G-A-G-T--A-----C-AG------GA-G-A-G-G-A-A---AG-C-GG-A--ATT--C-C-T-A-GTGT-A-G-CG-GT-G--A-A-A--TGC-GT-AG-AT-A-TT---A-G-G-A-A-G-A-AC-A-CC---GG--T--G--GC-GAA-G-G-C-G---G--C-…	Bacteria(100)	Firmicutes(100)	Clostridia(100)	Clostridiales(100)	Clostridiales_unclassified(97)	Clostridiales_unclassified(97)	Clostridiales_unclassified(97)
Otu000413	0	0	0	0	0	0	0	3	1	0	5	0	0	21	11	36	110	21	6	132	1	5	6	0	2	307	0	1	14	3	0	0	5	3	140	0	M02181_104_000000000-ANBGD_1_1101_21918_6128_1_N_0_1_(reversed)	T--AC--GT-AG-GGA--GCA-A-GC-G-T-T-AT-C-CGG-AA--TA-A-C-T-GG-GC--GT-A--AA-GG-GT-GA-G-TA-G-G-T-G-G--C-TA-T-G-T----AA-G-T-C-A--T-A-T-G--TG--A-AA-GG-C-A-CG-G-G--CT-T-AA-C-C-T-G-T-G-G--A-A-T-G--C-A-T--A--A--GA-A-A-C-T-A-T--AT--A-G-C---T-A-G-A-G-T--G-----T-GG------GA-G-A-G-G-C-A---AG-T-GG-A--ATT--C-C-T-A-GTGT-A-G-CG-GT-G--A-A-A--TGC-GT-AG-AT-A-TT---A-G-G-A-A-G-A-AC-A-CC---GG--T--G--GC-GAA-G-G-C-G---G--C-…	Bacteria(100)	Firmicutes(100)	Clostridia(100)	Clostridiales(100)	Clostridiales_unclassified(100)	Clostridiales_unclassified(100)	Clostridiales_unclassified(100)
Otu000414	0	0	0	0	0	0	0	40	30	13	7	46	5	4	34	4	11	12	39	17	0	4	10	16	21	47	3	67	14	107	0	23	8	0	40	0	M02181_104_000000000-ANBGD_1_1103_8365_12572_1_N_0_1_(reversed)	T--AC--GG-GG-GAT--GCG-A-GC-G-T-T-AT-C-CGG-AT--TT-A-T-T-GG-GT--TT-A--AA-GG-GT-GC-G-TA-G-G-C-G-G--T-TA-A-A-T----AA-G-T-T-A--G-T-G-G--TA--A-AA-TC-T-C-TA-T-G--CT-C-AA-C-A-T-A-G-T-T--C-A---G--C-C-A--T--T--AA-A-A-C-T-G-T--CT--G-A-C---T-T-G-A-G-T--A-----C-AG------TC-G-A-G-G-T-A---GG-C-GG-A--ATA--A-G-T-T-AAGT-A-G-CG-GT-G--A-A-A--TGC-TT-AG-AT-A-TA---A-C-T-T-G-G-A-AC-T-CC---AA--T--T--GC-GAA-G-G-C-A---G--C-…	Bacteria(100)	Bacteroidetes(100)	Bacteroidetes_unclassified(100)	Bacteroidetes_unclassified(100)	Bacteroidetes_unclassified(100)	Bacteroidetes_unclassified(100)	Bacteroidetes_unclassified(100)
Otu000415	0	0	0	0	0	0	0	24	2	0	0	2	0	0	0	0	3	0	0	11	4	16	5	0	19	15	309	2	0	81	1	0	59	111	0	0	M02181_104_000000000-ANBGD_1_1101_14512_5600_1_N_0_1_(reversed)	T--AC--GG-AG-GGT--GCG-A-GC-G-T-T-AA-T-CGG-AA--TA-A-C-T-GG-GC--GT-A--AA-GC-GC-GC-G-TA-G-G-C-T-G--T-TT-T-G-T----AA-G-T-C-A--G-A-G-G--TG--A-AA-TG-C-C-AG-A-G--CT-T-AA-C-T-T-T-G-G-A--A-C-T-G--C-C-T--T--T--GA-T-A-C-T-G-C--AT--G-A-C---T-A-G-A-A-T--T-----C-GG------GA-G-A-G-G-G-T---GG-C-GG-A--ATT--T-C-A-G-GTGT-A-G-GA-GT-G--A-A-A--TCC-GT-AG-AT-A-TC---T-G-A-A-G-G-A-AC-A-TC---AG--T--G--GC-GAA-G-G-C-G---G--C-…	Bacteria(100)	Proteobacteria(100)	Proteobacteria_unclassified(100)	Proteobacteria_unclassified(100)	Proteobacteria_unclassified(100)	Proteobacteria_unclassified(100)	Proteobacteria_unclassified(100)
Otu000416	0	0	0	0	0	0	0	0	0	0	0	1	2	1	5	49	11	2	2	187	1	1	6	0	14	16	43	3	1	5	2	0	0	0	9	0	M02181_104_000000000-ANBGD_1_1102_11536_28101_1_N_0_1_(reversed)	T--AC--GT-AG-GTC--ACA-A-GC-G-T-T-GT-C-CGG-AA--TT-A-C-T-GG-GT--GT-A--AA-GG-GA-GC-G-TA-G-G-C-G-G--G-GA-G-G-T----AA-G-T-C-T--A-A-T-G--TT--A-AA-TC-T-A-AC-G-G--CT-C-AA-C-C-G-G-T-A-G--A---A-G--C-G-T--T--A--GA-A-A-C-T-G-T--CT--C-T-C---T-T-G-A-G-T--G-----A-AG------AA-G-A-G-G-T-T---GG-C-GG-A--ATT--C-C-C-G-GTGT-A-G-CG-GT-G--A-A-A--TGC-AT-AG-AT-A-TC---G-G-G-A-G-G-A-AC-A-CC---AG--T--G--GC-GAA-G-G-C-G---G--C-…	Bacteria(100)	Firmicutes(100)	Clostridia(100)	Clostridiales(100)	Clostridiales_unclassified(99)	Clostridiales_unclassified(99)	Clostridiales_unclassified(99)
Otu000417	0	0	0	0	0	0	0	184	34	0	4	3	0	0	0	14	42	4	0	0	7	0	122	0	0	0	0	6	4	0	11	5	0	0	2	0	M02181_104_000000000-ANBGD_1_1106_26553_14881_1_N_0_1_(reversed)	T--AC--GG-AG-GAT--CCG-A-GC-G-T-T-AT-C-CGG-AT--TT-A-T-T-GG-GT--TT-A--AA-GG-GT-GC-G-TA-G-G-T-T-G--C-AG-A-A-T----AA-G-T-C-A--G-T-G-G--TT--A-AA-TA-C-G-AT-A-G--CT-T-AA-C-T-A-T-C-G-A--G-G-T-G--C-C-A--A--T--GA-A-A-C-T-G-T--TC--A-G-C---T-A-G-A-G-A--T-----T-GG------TT-G-C-A-G-C-A---GG-C-GG-A--ATG--T-G-T-A-GTGT-A-G-CG-GT-G--A-A-A--TGC-TT-AG-AT-A-TT---A-C-A-C-A-G-A-AC-A-CC---GA--T--T--GC-GAA-G-G-C-A---G--C-…	Bacteria(100)	Bacteroidetes(100)	Bacteroidetes_unclassified(100)	Bacteroidetes_unclassified(100)	Bacteroidetes_unclassified(100)	Bacteroidetes_unclassified(100)	Bacteroidetes_unclassified(100)
Otu000418	0	0	0	0	0	0	0	30	0	4	17	4	8	40	11	100	26	14	29	16	0	1	5	22	0	193	0	0	0	14	6	1	18	19	71	0	M02181_104_000000000-ANBGD_1_1102_16476_19672_1_N_0_1_(reversed)	T--AC--GG-AG-ACT--ACG-A-GC-G-T-T-AC-T-CGG-AT--TC-A-C-T-GG-GC--GT-A--AA-GG-GT-GC-G-TA-G-G-C-G-G--T-TG-A-G-T----GT-G-T-T-A--G-A-T-G--TG--A-AA-TC-C-C-AG-A-G--CT-T-AC-C-T-C-T-G-G-A--A-C-T-G--C-A-T--T--T--AA-A-A-C-T-G-T--TC--A-A-C---T-A-G-A-G-T--A-----T-TG------GA-G-A-G-G-C-A---AG-C-GG-A--ATT--C-C-A-G-GAGT-A-G-CA-GT-G--A-A-A--TGC-GT-AG-AT-A-TC---T-G-G-A-G-G-A-AC-G-CC---AA--A--G--GC-GAA-G-G-C-A---G--C-…	Bacteria(100)	Bacteria_unclassified(100)	Bacteria_unclassified(100)	Bacteria_unclassified(100)	Bacteria_unclassified(100)	Bacteria_unclassified(100)	Bacteria_unclassified(100)
Otu000419	0	0	0	0	0	0	0	14	29	28	11	3	6	21	31	11	20	54	15	22	60	0	4	78	2	28	6	41	51	11	15	29	19	44	23	0	M02181_104_000000000-ANBGD_1_2109_22115_8283_1_N_0_1_(reversed)	T--AC--GT-AG-GTG--GCG-A-GC-G-T-T-GT-T-CGG-AT--TT-A-T-T-GG-GC--GT-A--AA-GG-GT-CT-G-TA-G-G-A-T-G--T-TT-A-T-T----AAA--A-T-T--G-G-G-G--TG--A-AA-TC-C-C-GG-A-G--CT-C-AA-C-T-C-C-G-G-A--A-C-T-G--C-C-C--T--G--AT-G-A-C-T-G-A--TA--G-A-C---T-A-G-A-G-T--A-----T-TG------GA-G-A-G-G-T-A---AG-T-GG-A--ATA--C-C-A-G-GTGT-A-G-CG-GT-G--G-A-A--TGC-GT-AG-AT-A-TC---T-G-G-T-A-G-A-AC-A-CC---AA--T--A--GC-GTA-G-G-C-A---G--C-…	Bacteria(100)	Lentisphaerae(100)	environmental_samples(100)	environmental_samples_unclassified(100)	environmental_samples_unclassified(100)	environmental_samples_unclassified(100)	environmental_samples_unclassified(100)
Otu000420	0	0	0	0	0	0	0	4	85	13	2	3	3	7	2	16	7	6	1	20	4	167	12	11	22	5	160	10	1	24	8	16	0	0	2	0	M02181_104_000000000-ANBGD_1_1105_22669_16819_1_N_0_1_(reversed)	T--AC--GT-AG-GTG--ACA-A-GC-G-T-T-AT-C-CGG-AA--TT-A-T-T-GG-GC--GT-A--AA-GG-GA-GC-G-TA-G-G-C-G-G--C-GA-T-A-T----AA-G-T-C-T--G-A-G-G--TA--A-AA-GA-C-A-GT-G-G--CT-C-AA-C-C-A-C-T-G-C--A---A-G--C-C-T--T--G--GA-A-A-C-T-G-T--AT--G-G-C---T-A-G-A-G-T--G-----C-AG------GA-G-A-G-G-C-A---AA-T-GG-A--ATT--C-C-A-T-GTGT-A-G-CG-GT-A--A-A-A--TGC-GT-AG-AT-A-TA---T-G-G-A-G-G-A-AC-A-CC---GG--T--G--GC-GAA-G-G-C-G---G--T-…	Bacteria(100)	Firmicutes(100)	Erysipelotrichi(100)	Erysipelotrichales(100)	Erysipelotrichaceae(100)	Erysipelotrichaceae_unclassified(100)	Erysipelotrichaceae_unclassified(100)
Otu000421	0	0	0	0	0	0	0	11	0	0	0	2	23	0	19	22	4	11	2	44	0	0	6	0	25	23	20	7	10	45	6	0	7	5	27	0	M02181_104_000000000-ANBGD_1_2103_23629_16050_1_N_0_1_(reversed)	T--AC--GG-AG-GGT--CCG-A-GC-G-T-T-AA-T-CGG-AA--TT-A-C-T-GG-GC--GT-A--AA-GA-GC-TT-G-TA-G-G-C-G-G--T-TT-G-A-C----AA-G-T-T-A--A-G-G-G--TG--A-AA-TC-C---CCAT-G--CT-C-AA-C-A-T-G-G-G-A--A-C-T-G--C-C-T--T--T--AA-A-A-C-T-G-T--CA--A-A-C---T-A-G-A-G-A--A-----T-GT------GA-G-A-G-G-A-T---GG-C-GG-A--ATT--C-C-G-A-GTGT-A-G-GA-GT-G--A-A-A--TCC-GT-AG-AT-A-TT---C-G-G-A-G-G-A-AC-A-TC---AG--T--G--GC-GAA-G-G-C-G---G--C-…	Bacteria(100)	Proteobacteria(100)	Proteobacteria_unclassified(100)	Proteobacteria_unclassified(100)	Proteobacteria_unclassified(100)	Proteobacteria_unclassified(100)	Proteobacteria_unclassified(100)
Otu000422	0	0	0	0	0	0	0	1	40	0	6	6	5	4	15	2	0	3	1	1	0	11	5	17	0	2	4	0	11	0	0	37	9	51	1	0	M02181_104_000000000-ANBGD_1_1108_7118_22202_1_N_0_1_(reversed)	T--AC--GA-AG-GGT--GCA-A-GC-G-T-T-GT-T-CGG-AT--TT-A-C-T-GG-GC--GT-A--AA-GG-GT-GC-G-TA-G-G-C-G-G--T-CT-T-A-T----AA-G-T-C-A--G-T-G-G--TG--A-AA-TC-C-C-TG-G-G--CT-C-AA-C-C-T-A-G-G-A--A-T-T-G--C-C-A--T--T--GA-A-A-C-T-G-T--GG--G-A-C---T-A-G-T-G-G--A-----G-AC------GA-G-A-G-G-A-T---GG-C-GG-A--ATA--T-C-C-A-GTGT-A-G-AG-GT-G--A-A-A--TTC-GT-AG-AT-A-TT---G-G-A-T-A-G-A-AC-A-CC---GG--T--T--GC-GAA-A-G-C-G---G--C-…	Bacteria(100)	Bacteria_unclassified(100)	Bacteria_unclassified(100)	Bacteria_unclassified(100)	Bacteria_unclassified(100)	Bacteria_unclassified(100)	Bacteria_unclassified(100)
Otu000423	0	0	0	0	0	0	0	22	16	15	12	7	10	8	27	40	7	30	3	7	13	15	11	57	0	14	235	15	26	16	12	50	8	47	60	0	M02181_104_000000000-ANBGD_1_1101_20782_20577_1_N_0_1_(reversed)	T--AC--GG-AG-GGT--GCA-A-GC-G-T-T-GT-C-CGG-AA--TC-A-T-T-GG-GC--GT-A--AA-GA-GT-TC-G-TA-G-G-T-G-G--C-AT-G-T-T----AA-G-T-T-T--G-G-T-G--TT--A-AA-GC-C-C-GA-A-G--CT-C-AA-C-T-T-C-G-G-A--T-C-G-G--C-A-C--T--G--GA-T-A-C-T-G-G--CA--A-G-C---T-A-G-A-A-T--G-----C-GG------TA-G-A-G-G-T-A---AA-G-GG-A--ATT--C-C-T-G-GTGT-A-G-CG-GT-G--A-A-A--TGC-TT-AG-AT-A-TC---A-G-G-A-G-G-A-AC-A-TC---GG--T--G--GC-GTA-A-G-C-G---C--T-…	Bacteria(100)	Bacteria_unclassified(100)	Bacteria_unclassified(100)	Bacteria_unclassified(100)	Bacteria_unclassified(100)	Bacteria_unclassified(100)	Bacteria_unclassified(100)
Otu000424	3	1	0	0	0	0	0	12	14	21	44	16	30	37	21	3	57	37	18	23	21	3	33	115	0	7	3	9	5	0	14	22	13	31	9	0	M02181_104_000000000-ANBGD_1_1102_25623_17525_1_N_0_1_(reversed)	T--AC--GG-AG-GAT--CCG-A-GC-G-T-T-AT-C-CGG-AT--TT-A-T-T-GG-GT--TT-A--AA-GG-GT-GC-G-TA-G-G-T-T-G--C-TT-A-A-T----AA-G-T-C-A--G-T-G-G--TA--A-AA-GG-C-G-AT-A-G--CT-C-AA-C-T-A-T-C-G-A--G-T-T-G--C-C-A--T--T--GA-A-A-C-T-G-T--AA--A-G-C---T-A-G-A-G-A--T-----T-GG------TT-G-C-A-G-C-A---GG-C-GG-A--ATG--T-G-T-A-GTGT-A-G-CG-GT-G--A-A-A--TGC-AT-AG-AT-A-TT---A-C-A-C-A-G-A-AC-A-CC---GA--T--T--GC-GAA-G-G-C-A---G--C-…	Bacteria(100)	Bacteroidetes(100)	Bacteroidetes_unclassified(100)	Bacteroidetes_unclassified(100)	Bacteroidetes_unclassified(100)	Bacteroidetes_unclassified(100)	Bacteroidetes_unclassified(100)
Otu000425	0	0	0	0	0	0	0	0	0	0	52	473	0	29	0	0	0	0	13	0	0	2	0	0	0	0	0	0	70	172	0	0	0	0	0	0	M02181_104_000000000-ANBGD_1_2103_21217_26557_1_N_0_1_(reversed)	T--AC--GT-AG-GTG--GCG-A-GC-G-T-T-GT-T-CGG-AA--TG-A-C-T-GG-GC--GT-A--AA-GG-GA-GC-G-TA-G-G-T-G-G--T-AA-T-G-C----AA-G-T-T-A--G-G-A-G--TG--A-AA-TG-T-C-GG-G-G--CT-C-AA-C-C-T-C-G-G-A--AC--T-G--C-T-C--A--T--AA-A-A-C-T-G-C--AA--T-A-C---T-T-G-A-G-T--G-----A-TG------GA-G-A-G-G-G-A---AG-C-GG-A--ATT--C-C-T-A-GTGT-A-G-CG-GT-G--G-A-A--TGC-GT-AG-AT-A-TT---A-G-G-A-G-G-A-AC-A-CC---AG--A--G--GC-GAA-G-G-C-G---G--C-…	Bacteria(100)	Firmicutes(100)	Clostridia(100)	Clostridiales(100)	Clostridiales_unclassified(100)	Clostridiales_unclassified(100)	Clostridiales_unclassified(100)
Otu000426	0	0	0	0	0	0	0	0	5	3	0	8	10	3	14	30	9	10	3	18	0	34	28	0	40	15	90	2	6	30	21	50	37	0	60	0	M02181_104_000000000-ANBGD_1_1104_12171_23345_1_N_0_1_(reversed)	T--AC--GT-AG-GTA--GCG-A-GC-G-T-T-GT-C-CGG-AT--TT-A-C-T-GG-GT--GT-A--AA-GG-GT-GC-G-TA-G-G-C-G-G--G-AC-T-G-C----AA-G-T-C-A--G-G-T-G--TG--A-AA-AT-T-A-TG-G-G--CT-C-AA-C-C-C-A-T-A-A--C-C-T-G--C-A-C--T--T--GA-A-A-C-T-G-T--GG--T-T-C---T-T-G-A-G-T--G-----A-TG------GA-G-A-G-G-T-A---AG-T-GG-A--ATT--C-C-C-A-GTGT-A-G-CG-GT-G--A-A-A--TGC-GT-AG-AT-A-TT---G-G-G-A-G-G-A-AC-A-CC---AG--T--G--GC-GAA-G-G-C-G---A--C-…	Bacteria(100)	Firmicutes(100)	Firmicutes_unclassified(100)	Firmicutes_unclassified(100)	Firmicutes_unclassified(100)	Firmicutes_unclassified(100)	Firmicutes_unclassified(100)
Otu000427	0	0	0	0	0	0	0	19	46	23	5	4	0	1	9	2	28	15	2	16	2	5	34	1	14	5	2	9	4	10	21	61	8	89	53	0	M02181_104_000000000-ANBGD_1_1105_12765_23263_1_N_0_1_(reversed)	T--AC--GG-AG-GGT--GCA-A-GC-G-T-T-GT-C-CGG-AA--TC-A-T-T-GG-GC--GT-A--AA-GC-GT-TC-G-TA-G-G-C-G-G--C-AT-A-A-C----AA-G-T-C-T--A-G-T-G--TT--A-AA-GC-C-C-GG-G-G--CT-C-AA-C-T-C-C-G-G-A--T--CG-G--C-A-C--T--G--GA-T-A-C-T-G-T--TA--A-G-C---T-A-G-A-A-T--G-----T-GG------TA-G-A-G-G-T-G---AA-G-GG-A--ATT--C-C-T-G-GTGT-A-G-CG-GT-G--A-A-A--TGC-GT-AG-AT-A-TC---A-G-G-A-G-G-A-AC-A-CC---GG--T--G--GC-GTA-A-G-C-G---C--T-…	Bacteria(100)	Bacteria_unclassified(100)	Bacteria_unclassified(100)	Bacteria_unclassified(100)	Bacteria_unclassified(100)	Bacteria_unclassified(100)	Bacteria_unclassified(100)
Otu000428	0	0	0	0	0	0	0	115	0	0	0	4	1	2	23	0	5	74	68	13	3	0	44	44	17	2	31	65	0	3	48	0	77	5	13	0	M02181_104_000000000-ANBGD_1_2109_11195_18814_1_N_0_1_(reversed)	T--AC--GG-AG-GAT--TCG-A-GC-G-T-T-AT-C-CGG-AT--TT-A-T-T-GG-GT--TT-A--AA-GG-GT-GC-G-TA-G-G-C-G-G--T-TT-A-A-T----AA-G-T-T-A--G-G-G-G--TG--A-AA-TG-C-C-AT-G-G--CT-C-AA-C-C-A-T-G-G-A--C-T-T-G--C-C-T--T--T--AA-A-A-C-T-G-T--TA--G-A-C---T-A-G-A-G-A--T-----T-AG------TT-G-C-C-G-T-A---GG-C-GG-A--ATG--T-A-T-G-GTGT-A-G-CG-GT-G--A-A-A--TGC-AT-AG-AT-A-TC---A-T-A-C-A-G-A-AC-C-CC---GA--T--T--GC-GAA-G-G-C-A---G--C-…	Bacteria(100)	Bacteroidetes(100)	Bacteroidia(100)	Bacteroidales(100)	Rikenellaceae(88)	Alistipes(88)	Alistipes_unclassified(88)
Otu000429	0	0	0	0	0	0	0	8	62	48	26	18	13	69	34	20	23	6	26	5	0	100	16	5	22	23	20	10	7	2	10	13	23	10	64	0	M02181_104_000000000-ANBGD_1_2114_13342_23162_1_N_0_1_(reversed)	T--AC--GT-AG-GTG--GCA-A-GC-G-T-T-GT-C-CGG-AT--TT-A-C-T-GG-GT--GT-A--AA-GG-GC-GC-G-TA-G-G-C-G-G--G-TG-T-G-C----AA-G-T-C-A--G-T-C-G--TG--A-AA-TT-T-C-GA-G-G--CT-C-AA-C-C-T-C-G-A-A--C-C-T-G--C-G-A--T--T--GA-A-A-C-T-G-C--AC--A-T-C---T-T-G-A-G-T--G-----T-CG------GA-G-A-G-G-A-A---AG-C-GG-A--ATT--C-C-T-A-GTGT-A-G-CG-GT-G--A-A-A--TGC-GT-AG-AT-A-TT---A-G-G-A-G-G-A-AC-A-CC---GG--T--G--GC-GAA-G-G-C-G---G--C-…	Bacteria(100)	Firmicutes(100)	Clostridia(100)	Clostridiales(100)	Ruminococcaceae(93)	Ruminococcaceae_unclassified(92)	Ruminococcaceae_unclassified(92)
Otu000430	0	0	0	0	0	0	0	26	10	56	42	19	1	12	72	50	6	83	13	8	23	0	24	0	0	65	29	16	0	4	0	11	40	2	1	0	M02181_104_000000000-ANBGD_1_1104_17558_24755_1_N_0_1_(reversed)	T--AC--GG-AA-GAT--GCA-A-GC-G-T-T-AT-C-CGG-AT--TT-A-T-T-GG-GT--TT-A--AA-GG-GT-GC-G-TC-G-G-C-G-G--C-GA-A-A-C----AA-G-T-C-A--G-T-G-G--TG--A-AA-TC-T-C-AA-G-G--CT-C-AA-C-C-T-T-GAA-A----C-T-G--C-C-A--T--T--GA-A-A-C-T-G-T--TT--C-A-C---T-T-G-A-G-A--G-----T-AT------TG-G-A-A-G-T-A---TG-C-GG-A--ATG--C-G-T-G-GTGT-A-G-CG-GT-G--A-A-A--TGC-AT-AG-AT-A-TC---A-C-G-C-A-G-A-AC-T-CC---GA--T--T--GC-GAA-G-G-C-A---G--C-…	Bacteria(100)	Bacteroidetes(100)	Bacteroidia(100)	Bacteroidales(100)	Bacteroidales_unclassified(100)	Bacteroidales_unclassified(100)	Bacteroidales_unclassified(100)
Otu000431	0	0	5	0	0	0	0	29	3	90	33	1	2	5	9	0	46	1	2	13	21	14	0	0	28	13	14	38	3	25	7	4	57	35	8	0	M02181_104_000000000-ANBGD_1_2110_25417_12818_1_N_0_1_(reversed)	T--AC--GT-AG-GGT--CCA-A-GC-G-T-T-AT-C-CGG-AT--TT-A-C-T-GG-GT--GT-A--AA-GG-GC-GA-G-TA-G-A-C-G-G--T-TT-A-G-T----AA-G-T-C-A--G-A-T-G--TG--A-AA-AC-T-T-AG-A-G--CT-C-AA-C-T-T-T-A-A-G--A-C-T-G--C-A-T--C--T--GA-A-A-C-T-A-T--TA--G-A-C---T-A-G-A-G-T--A-----C-AG------GA-G-A-G-G-T-A---AG-T-GG-A--ATT--C-C-T-A-GTGT-A-G-CG-GT-G--A-A-A--TGC-GT-AG-AT-A-TT---A-G-G-A-G-G-A-AC-A-CC---AG--T--G--GC-GAA-G-G-C-G---A--C-…	Bacteria(100)	Firmicutes(100)	Clostridia(100)	Clostridiales(100)	Lachnospiraceae(87)	Lachnospiraceae_unclassified(87)	Lachnospiraceae_unclassified(87)
Otu000432	0	0	0	0	0	0	0	0	0	0	0	0	0	0	40	6	88	52	0	277	0	0	7	0	4	231	55	0	0	0	0	0	3	0	0	0	M02181_104_000000000-ANBGD_1_1101_19122_10861_1_N_0_1_(reversed)	T--AC--GT-AG-GGT--GCA-A-GC-G-T-T-AT-C-CGG-AA--TT-A-C-T-GG-GT--GT-A--AA-GG-GT-GA-G-TA-G-G-C-G-G--T-TT-T-T-T----AG-G-T-C-A--T-A-T-G--TG--A-AA-AC-T-T-GG-G-G--CT-T-AA-C-C-C-C-G-A-G--C-G-T-G--C-A-T--A--A--GA-A-A-C-C-G-G--AA--G-A-C---T-T---G-A-GT-A-----C-AG------GA-G-A-G-G-T-A---AG-C-GG-A--ATT--C-T-C-A-GTGT-A-G-CG-GT-G--A-A-A--TGC-GT-AG-AT-A-TT---G-G-G-A-A-G-A-AC-A-CC---GG--T--G--GC-GAA-G-G-C-G---G--C-…	Bacteria(100)	Firmicutes(100)	Clostridia(100)	Clostridiales(100)	Clostridiales_unclassified(53)	Clostridiales_unclassified(53)	Clostridiales_unclassified(53)
Otu000433	0	0	0	0	0	0	0	11	83	10	1	4	32	40	85	67	5	19	15	9	15	2	1	124	1	47	10	5	8	5	18	33	34	7	17	0	M02181_104_000000000-ANBGD_1_1112_8613_8581_1_N_0_1_(reversed)	T--AC--GT-AG-GTC--GCA-A-GC-G-T-T-GT-C-CGG-AA--TT-A-C-T-GG-GT--GT-A--AA-GG-GA-GC-G-CA-G-G-C-G-G--G-AT-T-T-C----AA-G-T-C-A--A-A-T-G--TT--A-AA-CC-T-A-TC-G-G--CT-C-AA-C-C-G---G-T-A--G-T-T-G--C-G-T--T--T--GA-A-A-C-T-G-A--GA--T-T-C---T-T-G-A-G-T--G-----A-AG------TA-G-A-G-G-T-T---GG-C-GG-A--ATT--C-C-T-A-GTGT-A-G-CG-GT-G--G-A-A--TGC-AT-AG-AT-A-TT---A-G-G-A-G-G-A-AC-A-CC---AG--T--G--GC-GAA-G-G-C-G---G--C-…	Bacteria(100)	Firmicutes(100)	Clostridia(100)	Clostridiales(100)	Clostridiales_unclassified(100)	Clostridiales_unclassified(100)	Clostridiales_unclassified(100)
Otu000434	0	0	0	0	0	0	0	9	23	155	1	10	6	10	19	14	71	25	4	35	48	0	0	10	6	114	8	9	12	7	16	17	32	1	28	0	M02181_104_000000000-ANBGD_1_2113_17891_23084_1_N_0_1_(reversed)	T--AC--GG-AG-GAT--TCG-A-GC-G-T-T-AT-C-CGG-AT--TT-A-T-T-GG-GT--TT-A--AA-GG-GT-GC-G-TA-G-G-T-T-G--T-TT-T-T-T----AA-G-T-C-A--G-T-G-G--TT--A-AA-TA-T-A-CG-A-G--CT-C-AA-C-T-T-G-T-A-C--G-T-G-G--C-C-A--T--T--GA-A-A-C-T-G-A--GA--G-A-C---T-A-G-A-G-A--G-----T-GG------AT-G-C-A-G-C-A---GG-C-GG-A--ATG--T-G-T-A-GTGT-A-G-CG-GT-G--A-A-A--TGC-AT-AG-AT-A-TT---A-C-A-C-A-G-A-AC-A-CC---GA--T--T--GC-GAA-G-G-C-A---G--C-…	Bacteria(100)	Bacteroidetes(100)	Bacteroidetes_unclassified(100)	Bacteroidetes_unclassified(100)	Bacteroidetes_unclassified(100)	Bacteroidetes_unclassified(100)	Bacteroidetes_unclassified(100)
Otu000435	0	0	0	0	0	0	0	243	0	116	3	1	0	20	4	0	0	5	201	0	0	54	0	1	2	0	0	0	56	0	142	9	11	0	20	0	M02181_104_000000000-ANBGD_1_1112_17992_24810_1_N_0_1_(reversed)	T--AC--GG-AG-GAT--TCG-A-GC-G-T-T-AT-C-CGG-AT--TT-A-T-T-GG-GT--TT-A--AA-GG-GT-GC-G-TA-G-G-C-G-G--T-TT-T-A-T----AA-G-T-T-A--G-A-G-G--TT--A-AA-TA-T-C-GG-G-G--CT-C-AA-C-C-C-C-G-T-A--C---C-G--C-C-T--C--T--AA-T-A-C-T-G-T--AA--G-G-C---T-A-G-A-G-A--T-----T-AG------TT-G-C-T-G-T-G---GG-C-GG-A--ATG--T-A-T-G-GTGT-A-G-CG-GT-G--A-A-A--TGC-TT-AG-AT-A-TC---A-T-A-C-A-G-A-AC-A-CC---GA--T--T--GC-GAA-G-G-C-A---G--C-…	Bacteria(100)	Bacteroidetes(100)	Bacteroidia(100)	Bacteroidales(100)	Rikenellaceae(100)	Alistipes(100)	Alistipes_unclassified(100)
Otu000436	0	0	0	0	0	0	0	11	0	3	0	0	0	0	21	6	16	23	0	49	3	46	34	0	43	64	2	10	0	32	0	0	12	8	12	0	M02181_104_000000000-ANBGD_1_1102_6586_22371_1_N_0_1_(reversed)	T--AC--GT-AG-GGG--GCA-A-GC-G-T-T-AT-C-CGG-AA--TT-A-T-T-GG-GC--GT-A--AA-GA-GT-AC-G-TA-G-G-T-G-G--T-TA-T-G-T----AA-G-C-G-C--G-G-G-G--TG--A-AA-GG-C-T-AT-G-G--CT-C-AA-C-C-A-T-A-G-T--T---A-G--C-C-T--T--G--CG-A-A-C-T-G-C--AT--G-A-C---T-G-G-A-G-T--G-----T-GG------GA-G-A-G-G-A-A---AG-T-GG-A--ATT--C-C-T-A-GTGT-A-G-CG-GT-G--A-A-A--TGC-GT-AG-AT-A-TT---A-G-G-A-G-G-A-AC-A-CC---GG--T--G--GC-GAA-G-G-C-G---A--C-…	Bacteria(100)	Firmicutes(100)	Clostridia(100)	Clostridiales(100)	Clostridiales_Family_XIII._Incertae_Sedis(51)	Clostridiales_Family_XIII._Incertae_Sedis_unclassified(51)	Clostridiales_Family_XIII._Incertae_Sedis_unclassified(51)
Otu000437	0	0	0	0	0	0	0	22	45	37	31	4	10	73	38	2	42	59	24	8	1	4	134	0	1	0	1	0	9	24	0	83	31	13	46	0	M02181_104_000000000-ANBGD_1_1109_16107_21850_1_N_0_1_(reversed)	T--AC--GT-AG-GGG--GCA-A-GC-G-T-T-AT-C-CGG-AA--TG-A-C-T-GG-GC--GT-A--AA-GG-GT-GT-G-TA-G-G-C-G-G--T-TT-G-G-C----AA-G-T-T-G--G-A-A-G--TG--T-AA-TA-C-CTAG-A-G--CT-C-AA-C-T-C-A-G-G-T--G-C-T-G--C-T-T--T--C--AA-A-A-C-T-G-T--TA--G-A-C---T-T-G-A-G-T--G-----C-GG------TA-G-A-G-G-T-T---AA-T-GG-A--ATT--C-C-T-A-GTGT-A-G-CG-G--TG-G-A-A--TGC-GT-AG-AT-A-TT---A-G-G-A-G-G-A-AC-A-CC---AG--A--G--GC-GAA-G-G-C-G---A--T-…	Bacteria(100)	Bacteria_unclassified(100)	Bacteria_unclassified(100)	Bacteria_unclassified(100)	Bacteria_unclassified(100)	Bacteria_unclassified(100)	Bacteria_unclassified(100)
Otu000438	0	0	1	0	0	0	0	2	1	3	7	1	0	0	95	4	0	135	2	188	0	0	0	0	0	0	4	36	21	1	0	3	5	3	0	0	M02181_104_000000000-ANBGD_1_1109_14422_26990_1_N_0_1_(reversed)	T--AC--GG-AG-GGG--GCG-A-GC-G-T-T-GT-T-CGG-AG--TG-A-C-T-GG-GC--GT-A--AA-GA-GC-AC-G-TA-G-G-C-G-G--T-GA-T-G-T----AA-G-T-C-A--A-T-A-G--TC--A-AA-GT-C-G-GC-A-G--CT-T-AA-C-T-G-T-C-G-T--A-G-G-G--C-T-A--G--T--GA-T-A-C-T-A-T--AT--T-G-C---T-A-G-A-G-T--G-----T-CG------GA-G-A-G-G-A-T---TG-C-AG-A--ATT--C-C-T-A-GTGT-A-G-CG-GT-G--A-A-A--TGC-GT-AG-AT-A-TT---A-G-G-A-G-G-A-AT-A-CC---TG--T--T--GC-GAA-G-G-C-G---G--C-…	Bacteria(100)	Deferribacteres(100)	Deferribacterales(100)	Deferribacteraceae(100)	Mucispirillum(100)	Mucispirillum_unclassified(100)	Mucispirillum_unclassified(100)
Otu000439	0	0	0	0	0	0	0	0	0	0	0	0	21	0	27	240	0	13	0	175	0	0	0	0	0	196	0	2	0	1	3	0	0	0	70	0	M02181_104_000000000-ANBGD_1_1101_20389_21282_1_N_0_1_(reversed)	T--AC--GG-AG-GGG--GCG-A-GC-G-T-T-GT-T-CGG-AG--TG-A-C-T-GG-GC--GT-A--AA-GA-GC-AC-G-TA-G-G-C-G-G--T-GT-A-T-A----AA-G-T-C-A--T-T-A-G--TC--A-AA-GT-C-G-GC-A-G--CT-C-AA-C-T-G-T-C-G-T--A-A-G-G--C-T-A--G--T--GA-A-A-C-T-G-A--TA--T-G-C---T-A-G-A-G-T--G-----T-CG------GA-G-A-G-G-A-T---TG-C-AG-A--ATT--C-C-T-A-GTGT-A-G-CG-GT-G--A-A-A--TGC-GT-AG-AT-A-TT---A-G-G-A-G-G-A-AT-A-CC---GA--T--A--GC-GAA-G-G-C-G---G--C-…	Bacteria(100)	Deferribacteres(100)	Deferribacterales(100)	Deferribacteraceae(100)	Mucispirillum(100)	Mucispirillum_unclassified(100)	Mucispirillum_unclassified(100)
Otu000440	0	0	0	0	0	0	0	14	17	13	17	68	26	22	6	7	28	16	13	19	19	25	17	7	39	8	9	13	16	26	4	8	3	6	29	0	M02181_104_000000000-ANBGD_1_1103_24852_5282_1_N_0_1_(reversed)	T--AC--GG-AG-GAT--TCG-A-GC-G-T-T-AT-C-CGG-AT--TT-A-T-T-GG-GT--TT-A--AA-GG-GT-GC-G-TA-G-G-T-T-G--T-AA-T-T-T----AA-G-T-T-A--G-T-G-G--TC--A-AA-TC-T-A-GT-G-G--CT-T-AA-C-C-A-T-A-T-A--G-T-C-G--C-C-A--T--T--AA-T-A-C-T-G-A--AT--T-A-C---T-A-G-A-G-T--A-----T-GG------AT-G-C-A-G-C-A---GG-C-GG-A--ATG--T-G-T-A-GTGT-A-G-CG-GT-G--A-A-A--TGC-TT-AG-AT-A-TT---A-C-A-C-A-G-A-AC-A-CC---GA--T--T--GC-GAA-G-G-C-A---G--C-…	Bacteria(100)	Bacteroidetes(100)	Bacteroidetes_unclassified(100)	Bacteroidetes_unclassified(100)	Bacteroidetes_unclassified(100)	Bacteroidetes_unclassified(100)	Bacteroidetes_unclassified(100)
Otu000441	0	0	0	0	0	0	0	53	58	2	18	0	47	28	0	0	4	22	70	0	0	0	0	67	0	0	66	19	7	0	34	27	17	0	43	0	M02181_104_000000000-ANBGD_1_1112_11522_18338_1_N_0_1_(reversed)	T--AC--GT-AG-GTG--GCA-A-GC-G-T-T-AT-C-CGG-AT--TT-A-C-T-GG-GT--GT-A--AA-GG-GC-GT-G-TA-G-G-C-G-G--G-AC-T-G-C----AA-G-T-C-A--G-A-T-G--TG--A-AA-TT-C-C-AG-G-G--CT-C-AA-C-C-C-T-G-G-A--C-C-T-G--C-A-T--T--T--GA-A-A-C-T-G-T--AG--T-T-C---T-T-G-A-G-T--G-----T-CG------GA-G-A-G-G-T-A---AT-C-GG-A--ATT--C-C-T-A-GTGT-A-G-CG-GT-G--G-A-A--TGC-GT-AG-AT-A-TT---A-G-G-A-G-G-A-AC-A-CC---AG--T--G--GC-GAA-G-G-C-G---G--A-…	Bacteria(100)	Firmicutes(100)	Clostridia(100)	Clostridiales(100)	Clostridiales_unclassified(100)	Clostridiales_unclassified(100)	Clostridiales_unclassified(100)
Otu000442	1	0	1	0	0	0	0	7	3	0	1	4	38	2	70	19	27	0	2	65	3	29	8	15	74	42	225	16	7	28	17	1	26	3	16	0	M02181_104_000000000-ANBGD_1_2109_15298_19631_1_N_0_1_(reversed)	T--AC--GG-AG-GGT--GCG-A-GC-G-T-T-AA-T-CGG-AA--TC-A-C-T-GG-GC--GT-A--AA-GC-GC-GC-G-TA-G-G-C-T-G--T-AG-A-G-T----AA-G-T-C-A--G-A-G-G--TG--A-AA-TC-C-C-AC-G-G--CT-C-AA-C-C-G-T-G-G-A--A-C-T-G--C-C-T--T--T--GA-T-A-C-T-G-C--TG--A-A-C---T-A-G-A-A-T--T-----C-GG------GA-G-A-G-G-G-T---AG-T-GG-A--ATT--C-C-A-G-GTGT-A-G-GA-GT-G--A-A-A--TCC-GT-AG-AT-A-TC---T-G-G-A-G-G-A-AC-A-TC---AG--T--G--GC-GAA-G-G-C-G---A--C-…	Bacteria(100)	Proteobacteria(100)	Deltaproteobacteria(100)	Desulfovibrionales(100)	Desulfovibrionaceae(100)	Desulfovibrionaceae_unclassified(66)	Desulfovibrionaceae_unclassified(66)
Otu000443	0	11	4	4	0	0	0	0	0	0	0	0	0	0	0	0	0	0	0	0	0	0	0	0	0	0	0	0	0	0	0	0	0	0	0	0	M02181_104_000000000-ANBGD_1_2111_9144_9148_1_N_0_1_(reversed)	T--AC--GT-AG-GGT--GCA-A-GC-G-T-T-AA-T-CGG-AA--TT-A-C-T-GG-GC--GT-A--AA-GC-GT-GC-G-CA-G-G-C-G-G--T-TG-T-G-T----AA-G-T-C-A--G-A-T-G--TG--A-AA-TC-C-C-CG-G-G--CT-C-AA-C-C-T-G-G-G-A--A-T-T-G--C-A-T--T--T--GA-G-A-C-T-G-C--AC--G-G-C---T-A-G-A-G-T--G-----T-GT------CA-G-A-G-G-G-G---GG-T-AG-A--ATT--C-C-A-C-GTGT-A-G-CA-GT-G--A-A-A--TGC-GT-AG-AT-A-TG---T-G-G-A-G-G-A-AT-A-CC---GA--T--G--GC-GAA-G-G-C-A---G--C-…	Bacteria(100)	Proteobacteria(100)	Betaproteobacteria(100)	Burkholderiales(100)	Oxalobacteraceae(100)	Herbaspirillum(100)	Herbaspirillum_unclassified(100)
Otu000444	0	0	0	0	0	0	0	0	0	5	32	0	22	38	93	65	2	1	43	1	0	0	0	116	2	3	20	0	0	0	23	68	1	0	32	0	M02181_104_000000000-ANBGD_1_2110_25511_13226_1_N_0_1_(reversed)	T--AC--GT-AG-GGA--GCA-A-GC-G-T-T-GT-C-CGG-AA--TT-A-C-T-GG-GC--GT-A--AA-GG-GC-GC-G-TA-G-G-C-G-G--G-TA-T-T-T----AA-G-T-C-A--G-A-T-G--TG--A-AA-AC-T-C-CG-G-G--CT-C-AA-C-T-T-G-G-A-G--A-C-T-G--C-A-T--T--T--GA-A-A-C-T-G-G--AT--A-C-C---T-T-G-A-G-G--G-----C-AG------GA-G-A-G-G-A-A---AG-T-GG-A--ATT--C-C-T-A-GTGT-A-G-CG-GT-G--A-A-A--TGC-GT-AG-AT-A-TT---A-G-G-A-G-G-A-AC-A-CC---AG--T--G--GC-GAA-G-G-C-G---A--C-…	Bacteria(100)	Firmicutes(100)	Firmicutes_unclassified(100)	Firmicutes_unclassified(100)	Firmicutes_unclassified(100)	Firmicutes_unclassified(100)	Firmicutes_unclassified(100)
Otu000445	0	0	0	0	0	0	0	36	31	48	6	4	1	14	11	0	19	21	2	5	22	16	35	1	7	3	1	37	2	40	15	10	3	24	42	0	M02181_104_000000000-ANBGD_1_2112_10587_18967_1_N_0_1_(reversed)	T--AC--GG-GG-GGT--GCA-A-GC-G-T-T-GT-C-CGG-AA--TC-A-T-T-GG-GC--GT-A--AA-GC-GT-TC-G-TA-G-G-C-G-G--T-AT-A-T-C----AA-G-T-C-T--G-G-T-G--TT--A-AA-GC-C-C-GA-G-G--CT-C-AA-C-T-T-C-G-G-A--T--CG-G--C-A-C--T--G--GA-T-A-C-T-G-G--TA--A-A-C---T-A-G-A-A-T--G-----C-GG------TA-G-A-G-G-T-A---AA-G-GG-A--ATT--C-C-T-G-GTGT-A-G-CG-GT-G--A-A-A--TGC-GT-AG-AT-A-TC---A-G-G-A-G-G-A-AC-A-TC---GG--T--G--GC-GAA-A-G-C-G---C--T-…	Bacteria(100)	Bacteria_unclassified(100)	Bacteria_unclassified(100)	Bacteria_unclassified(100)	Bacteria_unclassified(100)	Bacteria_unclassified(100)	Bacteria_unclassified(100)
Otu000446	0	0	0	0	0	0	0	6	3	0	12	0	0	6	0	19	22	177	40	28	0	0	14	0	55	0	0	73	0	0	0	0	16	0	0	0	M02181_104_000000000-ANBGD_1_1111_18601_5738_1_N_0_1_(reversed)	T--AC--GT-AG-GTG--GCG-A-GC-G-T-T-AT-T-CGG-AT--TT-A-T-T-GG-GC--GT-A--AA-GG-GT-CC-G-CC-G-G-T-G-G--T-TA-A-T-T----AAG--T-T-G--G-A-T-G--TG--A-AA-GC-C-T-AT-G-G--CT-C-AA-C-C-A-T-A-G-A--A-T-T-G--C-A-T--T--C--AA-A-A-C-T-G-A--AT--A-A-C---T-A-G-A-G-T--A-----T-TG------GA-G-A-G-G-T-A---AG-C-GG-A--ATT--T-C-T-G-GTGT-A-G-CG-GT-G--G-A-A--TGC-GT-AG-AT-A-TC---A-G-A-A-A-G-A-AC-A-CC---AA--A--A--GC-GAA-G-G-C-A---G--C-…	Bacteria(100)	Bacteria_unclassified(100)	Bacteria_unclassified(100)	Bacteria_unclassified(100)	Bacteria_unclassified(100)	Bacteria_unclassified(100)	Bacteria_unclassified(100)
Otu000447	0	0	0	0	0	0	0	16	18	40	25	15	39	41	31	32	47	15	23	36	16	4	6	22	14	26	14	14	9	2	9	71	12	72	34	0	M02181_104_000000000-ANBGD_1_2105_15974_7193_1_N_0_1_(reversed)	T--AC--GT-AG-GGA--GCG-A-GC-G-T-T-AT-C-CGG-AA--TT-A-C-T-GG-GT--GT-A--AA-GG-GA-GC-G-TA-G-G-C-G-G--G-TT-A-T-T----AA-G-T-T-G--G-A-T-G--TG--A-AA-AC-T-A-TG-G-G--CT-C-AA-C-C-T-G-T-A-G----A-CTG--C-A-T--T--C--AA-A-A-C-T-G-A--TA--A-T-C---T-T-G-A-G-T--G-----A-TG------TA-G-A-G-G-T-A---GG-C-GG-A--ATT--C-C-T-A-GTGT-A-G-CG-GT-G--A-A-A--TGC-GT-AG-AT-A-TT---A-G-G-A-G-G-A-AC-A-CC---AG--T--G--GC-GAA-G-G-C-G---G--C-…	Bacteria(100)	Firmicutes(100)	Clostridia(100)	Clostridiales(100)	Clostridiales_unclassified(84)	Clostridiales_unclassified(84)	Clostridiales_unclassified(84)
Otu000448	0	0	0	0	0	0	0	2	4	5	3	74	4	0	33	3	21	13	36	0	0	66	2	22	32	5	67	84	0	0	35	0	7	2	2	0	M02181_104_000000000-ANBGD_1_1102_20168_10718_1_N_0_1_(reversed)	T--AC--GT-AG-GTG--TCA-A-GC-G-T-T-AT-C-CGG-AA--TT-A-T-T-GG-GC--GT-A--AA-GG-GT-GC-G-TA-G-G-C-G-G--A-CA-A-G-T----AA-G-T-T-T--A-A-G-G--TG--A-AA-GC-G-T-GG-G-G--CT-C-AA-C-T-C-C-A-T-A--C---A-G--C-C-T--T--A--GA-A-A-C-T-G-T--TT--G-A-C---T-A-G-A-G-T--A-----C-AG------AA-G-A-G-G-G-T---AG-T-GG-A--ATT--C-C-A-T-GTGT-A-G-CG-GT-A--A-A-A--TGC-GT-AG-AT-A-TA---T-G-G-A-G-G-A-AC-A-CC---AG--T--G--GC-GAA-G-G-C-G---G--C-…	Bacteria(100)	Firmicutes(100)	Firmicutes_unclassified(100)	Firmicutes_unclassified(100)	Firmicutes_unclassified(100)	Firmicutes_unclassified(100)	Firmicutes_unclassified(100)
Otu000449	0	0	0	0	0	0	0	10	0	1	0	1	4	2	8	4	12	7	0	16	0	46	23	0	27	11	64	16	1	56	3	10	18	0	16	0	M02181_104_000000000-ANBGD_1_2114_12018_2909_1_N_0_1_(reversed)	T--AC--GG-AG-GGT--GCG-A-GC-G-T-T-AA-T-CGG-AA--TC-A-C-T-GG-GC--GT-A--AA-GC-GC-GC-G-TA-G-G-C-T-G--T-TT-T-T-T----AA-G-T-C-A--G-A-G-G--TG--A-AA-TC-C-C-AC-G-G--CT-C-AA-C-C-G-T-G-G-A--A-C-T-G--C-C-T--T--T--GA-T-A-C-T-G-G--GG--A-A-C---T-G-G-A-G-T--G-----T-GA------GA-G-A-G-G-A-T---AG-T-AG-A--ATT--C-C-A-A-GTGT-A-G-GA-GT-G--A-A-A--TCC-GT-AG-AT-A-TT---T-G-G-A-G-G-A-AT-A-CC---GG--T--G--GC-GAA-G-G-C-G---A--C-…	Bacteria(100)	Proteobacteria(100)	Proteobacteria_unclassified(100)	Proteobacteria_unclassified(100)	Proteobacteria_unclassified(100)	Proteobacteria_unclassified(100)	Proteobacteria_unclassified(100)
Otu000450	0	0	0	0	0	0	0	6	65	4	76	12	15	2	16	24	0	2	2	23	0	20	79	0	3	3	41	33	1	3	3	45	5	8	29	0	M02181_104_000000000-ANBGD_1_1106_7987_16604_1_N_0_1_(reversed)	T--AC--GG-AG-GAT--TCG-A-GC-G-T-T-AT-C-CGG-AT--TT-A-T-T-GG-GT--TT-A--AA-GG-GT-GC-G-TA-G-G-T-G-G--T-TT-T-A-T----AA-G-T-T-A--G-T-C-G--TT--A-AA-GA-G-T-TG-G-G--CT-T-AA-C-C-T-A-A-T-C--A-T-G-G--C-G-A--T--T--GA-T-A-C-T-G-T--AG--G-G-C---T-A-G-A-G-A--G-----T-GG------TT-G-C-G-G-T-A---GG-C-GG-A--ATG--A-G-T-A-GTGT-A-G-CG-GT-G--A-A-A--TGC-TT-AG-AT-A-TT---A-C-T-C-A-G-A-AC-A-CC---GA--T--T--GC-GAA-G-G-C-A---G--C-…	Bacteria(100)	Bacteroidetes(100)	Bacteroidia(100)	Bacteroidales(100)	Bacteroidales_unclassified(100)	Bacteroidales_unclassified(100)	Bacteroidales_unclassified(100)
Otu000451	0	0	0	0	0	0	0	2	0	0	0	0	0	78	0	0	0	0	11	0	0	11	27	0	1	12	0	0	0	4	40	0	41	0	0	0	M02181_104_000000000-ANBGD_1_1108_13644_5152_1_N_0_1_(reversed)	T--AC--GG-AG-GGT--GCA-A-GC-G-T-T-GT-C-CGG-AA--TC-A-T-T-GG-GC--GT-A--AA-GA-GT-TC-G-TA-G-G-C-G-G--C-AT-A-G-C----AA-G-T-C-T--G-G-T-G--TT--A-AA-GG-T-C-GA-G-G--CT-C-AA-C-C-T-C-G-G-T--A--AG-G--C-A-T--C--G--GA-T-A-C-T-G-C--TA--A-G-C---T-A-G-A-A-T--G-----C-GG------TA-G-A-G-G-T-A---AA-G-GG-A--ATT--C-C-T-G-GTGT-A-G-CG-GT-G--A-A-A--TGC-GT-AG-AT-A-TC---A-G-G-A-G-G-A-AC-A-TC---AG--A--G--GC-GTA-A-G-C-G---C--T-…	Bacteria(100)	Bacteria_unclassified(100)	Bacteria_unclassified(100)	Bacteria_unclassified(100)	Bacteria_unclassified(100)	Bacteria_unclassified(100)	Bacteria_unclassified(100)
Otu000452	0	0	0	0	0	0	0	4	2	62	2	7	0	30	8	6	13	22	9	3	8	63	1	6	0	6	2	12	3	4	4	7	0	0	6	0	M02181_104_000000000-ANBGD_1_1108_16298_19537_1_N_0_1_(reversed)	T--AC--GG-AG-GAT--CCG-A-GC-G-T-T-AT-C-CGG-AT--TT-A-T-T-GG-GT--TT-A--AA-GG-GT-GC-G-TA-G-G-T-G-G--C-GG-A-A-T----AA-G-T-C-A--G-T-G-G--TT--A-AA-TG-C-T-AT-A-G--CT-C-AA-C-T-A-T-A-G-C--C-G-T-G--C-C-A--T--T--GA-A-A-C-T-G-T--TT--T-G-C---T-A-G-A-G-A--T-----T-GG------TT-G-C-A-G-C-A---GG-C-GG-A--ATG--T-G-T-A-GTGT-A-G-CG-GT-G--A-A-A--TGC-AT-AG-AT-A-TT---A-C-A-C-A-G-A-AC-C-CC---GA--T--T--GC-GAA-G-G-C-A---G--C-…	Bacteria(100)	Bacteroidetes(100)	Bacteroidetes_unclassified(100)	Bacteroidetes_unclassified(100)	Bacteroidetes_unclassified(100)	Bacteroidetes_unclassified(100)	Bacteroidetes_unclassified(100)
Otu000453	0	0	0	0	0	0	0	0	0	37	0	118	0	0	0	0	0	0	13	0	0	6	0	0	12	0	0	289	0	0	0	0	0	0	0	0	M02181_104_000000000-ANBGD_1_1102_21921_14003_1_N_0_1_(reversed)	T--AC--GG-AG-GAT--GCA-A-GC-G-T-T-AT-C-CGG-AT--TT-A-T-T-GG-GT--TT-A--AA-GG-GT-GC-G-TA-G-G-C-T-G--T-TT-A-T-T----AA-G-T-C-A--G-T-G-G--TG--A-AA-TT-T-G-AG-T-G--CT-C-AA-C-A-T-T-C-A-A--A-C-T-G--C-C-A--T--A--GA-A-A-C-T-G-A--TA--A-G-C---T-A-G-A-A-T--C-----T-GT------AC-G-C-T-G-T-T---AG-C-GG-A--ATG--T-G-T-A-GTGT-A-G-CG-GT-G--A-A-A--TGC-AT-AG-AT-A-TT---A-C-A-C-A-G-A-AC-A-CC---GA--T--T--GC-GAA-G-G-C-A---G--C-…	Bacteria(100)	Bacteroidetes(100)	Bacteroidetes_unclassified(100)	Bacteroidetes_unclassified(100)	Bacteroidetes_unclassified(100)	Bacteroidetes_unclassified(100)	Bacteroidetes_unclassified(100)
Otu000454	0	0	0	0	0	0	3	1	2	1	1	2	0	49	0	1	0	0	7	0	2	224	4	0	0	15	11	2	10	50	6	3	0	6	1	0	M02181_104_000000000-ANBGD_1_2114_28497_15238_1_N_0_1_(reversed)	T--AC--GT-AG-GGT--CCA-A-GC-G-T-T-AT-C-CGG-AT--TT-A-C-T-GG-GT--GT-A--AA-GG-GC-GA-G-TA-G-A-C-G-G--C-GC-C-G-C----AA-G-T-C-A--G-A-T-G--TG--A-AA-TG-C-T-AG-G-G--CT-T-AA-C-C-T-T-A-G-A--A-C-T-G--C-A-T--C--T--GA-A-A-C-T-G-C--GA--T-G-C---T-A-G-A-G-T--G-----C-AG------AA-G-A-G-G-T-A---AG-T-GG-A--ATT--C-C-T-A-GTGT-A-G-CG-GT-G--A-A-A--TGC-GT-AG-AT-A-TT---A-G-G-A-G-G-A-AC-A-CC---AG--T--G--GC-GAA-G-G-C-G---A--C-…	Bacteria(100)	Firmicutes(100)	Clostridia(100)	Clostridiales(100)	Clostridiales_unclassified(57)	Clostridiales_unclassified(57)	Clostridiales_unclassified(57)
Otu000455	0	0	0	0	0	0	1	9	3	1	3	2	40	200	2	9	1	0	7	3	14	51	13	8	0	126	5	0	18	0	2	15	0	3	1	0	M02181_104_000000000-ANBGD_1_2111_22878_9558_1_N_0_1_(reversed)	T--AC--GG-AG-GAT--TCG-A-GC-G-T-T-AT-C-CGG-AT--TT-A-T-T-GG-GT--TT-A--AA-GG-GT-GC-G-TA-G-G-C-G-G--T-TA-T-A-T----AA-G-T-T-A--G-A-G-G--TG--A-AA-TC-T-C-GG-T-G--CT-C-AA-C-A-T-C-G-A-A--A-C-T-G--C-C-T--C--T--GA-T-A-C-T-G-T--AT--A-G-C---T-A-G-A-G-A--T-----T-GG------TT-G-C-T-G-T-G---GG-C-GG-A--ATG--T-A-T-G-GTGT-A-G-CG-GT-G--A-A-A--TGC-TT-AG-AG-A-TC---A-T-A-C-A-G-A-AC-A-CC---GA--T--T--GC-GAA-G-G-C-A---G--C-…	Bacteria(100)	Bacteroidetes(100)	Bacteroidia(100)	Bacteroidales(100)	Rikenellaceae(100)	Alistipes(100)	Alistipes_unclassified(100)
Otu000456	0	0	0	0	0	0	0	0	2	0	0	13	9	13	4	1	35	6	12	6	15	8	29	37	11	23	0	0	0	3	4	0	9	10	10	0	M02181_104_000000000-ANBGD_1_1107_14075_10825_1_N_0_1_(reversed)	T--AC--GG-AG-GAT--TCG-A-GC-G-T-T-AT-C-CGG-AT--TT-A-T-T-GG-GT--TT-A--AA-GG-GT-GC-G-TA-G-G-C-G-G--C-TT-T-G-T----AA-G-T-T-A--G-A-G-G--TG--A-AA-AA-C-C-GG-G-G--CT-C-AA-C-C-T-C-G-G-T--C-G-T-G--C-C-T--C--T--AA-A-A-C-T-A-T--AA--G-G-C---T-A-G-A-G-A--T-----T-AG------TT-G-C-C-G-T-A---GG-C-GG-A--ATG--T-A-T-G-GTGT-A-G-CG-GT-G--A-A-A--TGC-AT-AG-AT-A-TC---A-T-A-C-A-G-A-AC-C-CC---GA--T--T--GC-GAA-G-G-C-A---G--C-…	Bacteria(100)	Bacteroidetes(100)	Bacteroidia(100)	Bacteroidales(100)	Rikenellaceae(100)	Alistipes(100)	Alistipes_unclassified(100)
Otu000457	0	0	0	0	0	0	0	24	32	24	2	12	12	0	9	23	112	17	0	10	78	0	84	1	1	36	2	7	2	2	5	0	38	2	42	0	M02181_104_000000000-ANBGD_1_1101_27775_21634_1_N_0_1_(reversed)	T--AC--GG-AG-GAT--TCG-A-GC-G-T-T-AT-C-CGG-AT--TT-A-T-T-GG-GT--TT-A--AA-GG-GT-GC-G-TA-G-G-T-G-G--T-TC-T-G-T----AA-G-T-T-A--G-T-C-G--TT--A-AA-TA-G-T-GA-G-G--CT-T-AA-C-C-T-C-A-T-C--A-C-A-G--C-G-A--T--T--GA-T-A-C-T-G-T--GG--G-A-C---T-G-G-A-G-A--G-----C-AG------TT-G-C-G-G-T-A---GG-C-GG-A--ATG--A-G-T-A-GTGT-A-G-CG-GT-G--A-A-A--TGC-TT-AG-AT-A-TT---A-C-T-C-A-G-A-AC-A-CC---GA--T--T--GC-GAA-G-G-C-A---G--C-…	Bacteria(100)	Bacteroidetes(100)	Bacteroidia(100)	Bacteroidales(100)	Bacteroidales_unclassified(100)	Bacteroidales_unclassified(100)	Bacteroidales_unclassified(100)
Otu000458	0	0	0	0	0	0	0	1	1	98	0	13	0	0	28	90	0	0	0	4	0	48	128	0	1	0	0	2	15	0	9	5	0	7	36	0	M02181_104_000000000-ANBGD_1_2102_16199_18467_1_N_0_1_(reversed)	T--AC--GG-AG-GAT--GCG-A-GC-G-T-T-AT-C-CGG-AT--TT-A-T-T-GG-GT--TT-A--AA-GG-GT-GC-G-TA-G-G-T-G-G--T-CA-T-A-T----AA-G-T-C-A--G-C-G-G--TA--A-AA-TT-T-C-TG-G-G--CT-C-AA-C-C---C-A-G-T--C-T-C-G--C-C-G--T--T--GA-A-A-C-T-G-T--AT--A-A-C---T-T-G-A-G-T--C-----A-GA------TT-G-A-G-G-T-A---AA-C-GG-A--ATG--C-G-T-G-GTGT-A-G-CG-GT-G--A-A-A--TGC-AT-AG-AT-A-TC---A-C-G-C-A-G-A-AC-T-CC---AA--T--T--GC-GAA-G-G-C-A---G--T-…	Bacteria(100)	Bacteroidetes(100)	Bacteroidia(100)	Bacteroidales(100)	Porphyromonadaceae(99)	Porphyromonadaceae_unclassified(99)	Porphyromonadaceae_unclassified(99)
Otu000459	0	0	0	0	0	0	0	50	0	14	20	87	16	19	5	2	12	47	51	28	0	48	63	20	22	0	0	1	12	0	5	7	15	0	35	0	M02181_104_000000000-ANBGD_1_1111_19157_17702_1_N_0_1_(reversed)	T--AC--GG-GG-GAT--GCG-A-GC-G-T-T-AT-C-CGG-AT--TT-A-T-T-GG-GT--TT-A--AA-GG-GT-GC-G-TA-G-G-C-G-G--T-TA-A-A-T----AA-G-T-T-A--G-T-G-G--TC--A-AA-TA-T-C-CA-T-G--CT-C-AA-C-A-T-G-G-T-C--T-C---G--C-C-A--T--T--AA-A-A-C-T-G-T--TT--G-A-C---T-T-G-A-G-T--A-----C-AG------TC-G-A-G-G-T-A---GG-C-GG-A--ATA--A-G-T-T-AAGT-A-G-CG-GT-G--A-A-A--TGC-TT-AG-AT-A-TA---A-C-T-T-A-G-A-AC-T-CC---AA--T--T--GC-GAA-G-G-C-A---G--C-…	Bacteria(100)	Bacteroidetes(100)	Bacteroidia(100)	Bacteroidales(100)	Bacteroidales_unclassified(100)	Bacteroidales_unclassified(100)	Bacteroidales_unclassified(100)
Otu000460	0	0	0	0	0	0	0	37	25	72	10	34	14	14	10	53	21	15	12	14	29	79	6	0	12	3	2	34	4	10	25	4	42	7	11	0	M02181_104_000000000-ANBGD_1_2114_5278_19300_1_N_0_1_(reversed)	T--AC--GT-AG-GGG--GCA-A-GC-G-T-T-AT-C-CGG-AT--TT-A-C-T-GG-GT--GT-A--AA-GG-GA-GC-G-TA-G-A-C-G-G--T-TG-T-G-T----AA-G-T-C-T--G-A-T-G--TG--A-AA-GG-C-C-GG-G-G--CT-C-AA-C-C-C-C-G-G-G--A-C-T-G--C-A-T--T--G--GA-A-A-C-T-G-C--GT--A-A-C---T-G-G-A-G-T--G-----T-TG------GA-G-A-G-G-T-A---AG-T-GG-A--ATT--C-C-T-A-GTGT-A-G-CG-GT-G--A-A-A--TGC-GT-AG-AT-A-TT---A-G-G-A-G-G-A-AC-A-CC---GG--T--G--GC-GAA-G-G-C-G---A--C-…	Bacteria(100)	Firmicutes(100)	Clostridia(100)	Clostridiales(100)	Lachnospiraceae(57)	Lachnospiraceae_unclassified(57)	Lachnospiraceae_unclassified(57)
Otu000461	0	0	0	0	0	0	0	0	0	2	0	18	0	25	0	1	35	4	34	0	33	86	0	0	51	0	28	0	2	42	0	0	0	64	102	0	M02181_104_000000000-ANBGD_1_1110_8483_18415_1_N_0_1_(reversed)	T--AC--GG-GG-GAT--GCG-A-GC-G-T-T-AT-C-CGG-AT--TT-A-T-T-GG-GT--TT-A--AA-GG-GT-GC-G-CA-G-G-C-G-G--T-AT-G-A-T----AA-G-T-T-A--G-T-G-G--TT--A-AA-TC-T-C-CA-T-G--CT-C-AA-C-A-T-G-G-T-T--A-T---G--C-C-A--T--T--AA-A-A-C-T-G-T--CT--T-A-C---T-C-G-A-G-T--A-----C-AG------TC-G-A-G-G-C-A---GG-C-GG-A--ATA--A-G-T-T-AAGT-A-G-CG-GT-G--A-A-A--TGC-TT-AG-AT-A-TA---A-C-T-T-G-G-A-AC-T-CC---GA--T--T--GC-GAA-G-G-C-A---G--C-…	Bacteria(100)	Bacteroidetes(100)	Bacteroidia(100)	Bacteroidales(100)	Bacteroidales_unclassified(100)	Bacteroidales_unclassified(100)	Bacteroidales_unclassified(100)
Otu000462	0	0	0	0	0	0	0	9	38	17	17	60	53	40	47	23	2	5	8	18	12	13	3	66	5	0	38	5	8	9	15	13	7	23	20	0	M02181_104_000000000-ANBGD_1_1102_22025_15598_1_N_0_1_(reversed)	T--AC--GT-AT-GGT--GCA-A-GC-G-T-T-AT-C-CGG-AA--TT-A-C-T-GG-GT--GT-A--AA-GG-GA-GC-G-TA-G-G-C-G-G--C-AT-G-A-T----AA-G-C-C-A--G-A-T-G--TG--A-AA-GC-C-C-GA-A-G--CT-T-AA-C-TTC-G-A-G-G--A-T-T-G--C-A-T--T--T--GG-A-A-C-T-A-T--CA--A-G-C---T-A-G-A-G-T--A-----C-AG------GA-G-A-G-G-T-A---AG-T-GG-A--ATT--C-C-T-A-GTGT-A-G-CG-GT-G--A-A-A--TGC-GT-AG-AT-A-TT---A-G-G-A-A-G-A-AC-A-CC---AG--T--G--GC-GAA-G-G-C-G---A--C-…	Bacteria(100)	Firmicutes(100)	Clostridia(100)	Clostridiales(100)	Clostridiales_unclassified(83)	Clostridiales_unclassified(83)	Clostridiales_unclassified(83)
Otu000463	0	0	0	0	0	0	0	18	41	21	31	7	3	33	7	24	19	4	20	25	0	0	0	2	0	7	8	9	50	0	10	33	8	40	53	0	M02181_104_000000000-ANBGD_1_1114_20729_9090_1_N_0_1_(reversed)	T--AC--GG-AG-GAT--TCG-A-GC-G-T-T-AT-C-CGG-AT--TT-A-T-T-GG-GT--TT-A--AA-GG-GT-GC-G-TA-G-G-C-G-G--T-TT-A-A-T----AA-G-T-T-A--G-A-G-G--TG--A-AA-TA-A-C-GG-T-G--CT-C-AA-C-A-T-C---G-T--A-T-A-G--C-C-T--C--T--GA-T-A-C-T-G-T--TA--G-A-C---T-A-G-A-G-A--T-----T-AG------TT-G-C-T-G-T-G---GG-C-GG-A--ATG--T-A-T-A-GTGT-A-G-CG-GT-G--A-A-A--TGC-TT-AG-AT-A-TT---A-T-A-C-A-G-A-AC-C-CC---GA--T--T--GC-GAA-G-G-C-A---G--C-…	Bacteria(100)	Bacteroidetes(100)	Bacteroidia(100)	Bacteroidales(100)	Rikenellaceae(97)	Alistipes(97)	Alistipes_unclassified(97)
Otu000464	0	0	0	0	0	0	0	0	35	1	46	0	0	35	24	15	1	0	0	57	0	72	0	28	10	0	14	42	0	0	0	0	0	0	0	0	M02181_104_000000000-ANBGD_1_1113_4526_8275_1_N_0_1_(reversed)	T--AC--GG-AG-GAT--CCG-A-GC-G-T-T-AT-C-CGG-AT--TT-A-T-T-GG-GT--TT-A--AA-GG-GT-GC-G-TA-G-G-T-T-G--C-AC-G-A-T----AA-G-T-C-A--G-T-G-G--TT--A-AA-TG-C-G-TT-A-G--CT-C-AA-C-T-A-G-C-G-T--T-G-T-G--C-C-A--T--T--GA-A-A-C-T-A-T--CG--A-G-C---T-A-G-A-G-A--T-----T-GG------AT-G-C-A-G-C-A---GG-C-GG-A--ATG--T-G-T-A-GTGT-A-G-CG-GT-G--A-A-A--TGC-AT-AG-AT-A-TT---A-C-A-C-A-G-A-AC-A-CC---GA--T--T--GC-GAA-G-G-C-A---G--C-…	Bacteria(100)	Bacteroidetes(100)	Bacteroidetes_unclassified(100)	Bacteroidetes_unclassified(100)	Bacteroidetes_unclassified(100)	Bacteroidetes_unclassified(100)	Bacteroidetes_unclassified(100)
Otu000465	0	0	0	0	0	0	0	2	6	34	10	5	17	5	1	14	32	1	9	7	11	7	23	2	15	2	7	27	7	5	0	7	5	6	34	0	M02181_104_000000000-ANBGD_1_2112_19817_12182_1_N_0_1_(reversed)	T--AC--GG-AG-GAT--TCG-A-GC-G-T-T-AT-C-CGG-AT--TT-A-T-T-GG-GT--TT-A--AA-GG-GT-GC-G-TA-G-G-T-T-G--T-AG-T-T-T----AA-G-T-T-A--G-T-G-G--TG--A-AA-TA-T-A-GT-G-G--CT-C-AA-C-C-A-T-T-T-A--T-A-A-G--C-C-A--T--T--AA-T-A-C-T-G-G--AT--T-A-C---T-G-G-A-G-T--A-----T-GA------TT-G-C-A-G-C-A---GG-C-GG-A--ATG--T-G-T-A-GTGT-A-G-CG-GT-G--A-A-A--TGC-AT-AG-AT-A-TT---A-C-A-C-A-G-A-AC-A-CC---AA--T--T--GC-GAA-G-G-C-A---G--C-…	Bacteria(100)	Bacteroidetes(100)	Bacteroidetes_unclassified(100)	Bacteroidetes_unclassified(100)	Bacteroidetes_unclassified(100)	Bacteroidetes_unclassified(100)	Bacteroidetes_unclassified(100)
Otu000466	0	0	263	0	159	34	327	0	0	1	0	1	3	0	0	5	1	1	0	0	0	19	0	0	0	0	6	0	2	0	0	1	1	5	3	0	M02181_104_000000000-ANBGD_1_1106_6994_11884_1_N_0_1_(reversed)	T--AC--GT-AG-GTG--GCA-A-GC-G-T-T-AT-C-CGG-AT--TT-A-C-T-GG-GT--GT-A--AA-GG-GC-GA-G-TA-G-G-C-G-G--G-AC-T-G-C----AA-G-T-C-A--G-A-T-G--TG--A-AA-TA-C-C-GA-G-G--CT-T-AA-C-C-T-C-G-G-G--G-C-T-G--C-A-T--T--T--GA-A-A-C-T-G-T--GG--T-T-C---T-T-G-A-G-T--G-----A-TG------GA-G-A-G-G-C-A---GG-C-GG-A--ATT--C-C-T-A-GTGT-A-G-CG-GT-G--A-A-A--TGC-GT-AG-AT-A-TT---A-G-G-A-G-G-A-AC-A-CC---AG--T--G--GC-GAA-G-G-C-G---G--C-…	Bacteria(100)	Firmicutes(100)	Clostridia(100)	Clostridiales(100)	Ruminococcaceae(100)	Papillibacter(100)	Papillibacter_unclassified(100)
Otu000467	0	0	0	0	0	0	0	9	14	26	10	16	6	5	4	2	30	23	10	3	0	7	23	0	17	3	0	8	7	18	7	4	2	2	13	0	M02181_104_000000000-ANBGD_1_2108_15189_18972_1_N_0_1_(reversed)	T--AC--GG-AG-GAT--TCG-A-GC-G-T-T-AT-C-CGG-AT--TT-A-T-T-GG-GT--TT-A--AA-GG-GT-GC-G-TA-G-G-T-T-G--T-AA-T-T-T----AA-G-T-T-A--G-T-G-G--TA--A-AA-TA-T-A-GT-G-G--CT-C-AA-C-C-A-T-T-T-A--T-T-C-G--C-C-A--T--T--AA-T-A-C-T-G-A--AT--T-G-C---T-A-G-A-G-T--A-----T-GT------TT-G-C-A-G-C-A---GG-C-GG-A--ATG--T-G-T-A-GTGT-A-G-CG-GT-G--A-A-A--TGC-AT-AG-AT-A-TT---A-C-A-C-A-G-A-AC-C-TC---AA--T--T--GC-GAA-G-G-C-A---G--C-…	Bacteria(100)	Bacteroidetes(100)	Bacteroidetes_unclassified(100)	Bacteroidetes_unclassified(100)	Bacteroidetes_unclassified(100)	Bacteroidetes_unclassified(100)	Bacteroidetes_unclassified(100)
Otu000468	0	0	0	0	0	0	0	10	17	10	6	9	18	14	11	4	7	19	26	27	1	4	2	12	11	14	2	9	4	32	21	4	10	9	17	0	M02181_104_000000000-ANBGD_1_1114_24655_15931_1_N_0_1_(reversed)	T--AC--GG-AG-GAT--TCG-A-GC-G-T-T-AT-C-CGG-AT--TT-A-T-T-GG-GT--TT-A--AA-GG-GT-GC-G-TA-G-G-T-T-G--T-AT-A-A-T----AA-G-T-T-A--G-T-G-G--TA--A-AA-TT-T-A-GC-G-G--CT-T-AA-C-C-G-T-C-T-T--T-G-T-G--C-C-A--T--T--AA-T-A-C-T-G-T--TA--T-A-C---T-A-G-A-G-T--T-----A-TT------AT-G-C-A-G-C-A---GG-C-GG-A--ATG--T-G-T-A-GTGT-A-G-CG-GT-G--A-A-A--TGC-AT-AG-AT-A-TT---A-C-A-C-A-G-A-AC-A-CC---GA--T--T--GC-GAA-G-G-C-A---G--C-…	Bacteria(100)	Bacteroidetes(100)	Bacteroidetes_unclassified(100)	Bacteroidetes_unclassified(100)	Bacteroidetes_unclassified(100)	Bacteroidetes_unclassified(100)	Bacteroidetes_unclassified(100)
Otu000469	0	0	0	0	0	0	0	27	45	22	13	15	10	13	4	27	14	12	40	31	7	5	7	9	1	5	16	12	15	0	9	48	5	50	26	0	M02181_104_000000000-ANBGD_1_1103_18108_23604_1_N_0_1_(reversed)	T--AC--GT-AG-GTG--GCA-A-GC-G-T-T-AT-C-CGG-AT--TT-A-C-T-GG-GT--GT-A--AA-GG-GC-GA-G-TA-G-G-C-G-G--G-AT-T-A-C----AA-G-T-C-A--G-A-T-G--TG--A-AA-AC-T-A-TG-G-G--CT-C-AA-C-C-C-A-T-A-G--C-C-T-G--C-A-T--T--T--GA-A-A-C-T-G-T--AA--T-T-C---T-T-G-A-G-T--G-----A-TG------GA-G-A-G-G-C-A---GG-C-GG-A--ATT--C-C-C-A-GTGT-A-G-CG-GT-G--A-A-A--TGC-GT-AG-AT-A-TT---G-G-G-A-G-G-A-AC-A-CC---AG--T--G--GC-GAA-G-G-C-G---G--C-…	Bacteria(100)	Firmicutes(100)	Clostridia(100)	Clostridiales(100)	Ruminococcaceae(100)	Papillibacter(100)	Papillibacter_unclassified(100)
Otu000471	0	0	0	0	0	0	0	11	1	0	0	2	1	0	2	32	0	0	1	32	1	98	27	0	51	41	54	1	3	8	8	2	4	0	28	0	M02181_104_000000000-ANBGD_1_1106_13335_8695_1_N_0_1_(reversed)	T--AC--GG-AG-GGT--CCG-A-GC-G-T-T-AA-T-CGG-AA--TT-A-C-T-GG-GC--GT-A--AA-GG-GC-TT-G-TA-G-G-C-G-G--C-AT-T-G-T----AA-G-T-C-A--G-A-G-G--TG--A-AA-TC-C-C-AC-C-G--CT-C-AC-C-G-G-T-G-G-A--A-C-T-G--C-C-T--T--T--GA-T-A-C-T-G-C--TT--T-G-C---T-T-G-A-G-T--A-----T-TG------GA-G-A-G-G-T-T---GG-C-GG-A--ATT--C-C-G-G-GTGT-A-G-GA-GT-G--A-A-A--TCC-GT-AG-AT-A-TC---C-G-G-A-G-G-A-AC-A-TC---AG--T--G--GC-GAA-G-G-C-G---G--C-…	Bacteria(100)	Proteobacteria(100)	Proteobacteria_unclassified(100)	Proteobacteria_unclassified(100)	Proteobacteria_unclassified(100)	Proteobacteria_unclassified(100)	Proteobacteria_unclassified(100)
Otu000472	0	0	0	0	0	0	0	0	28	25	10	6	18	37	0	4	0	9	10	16	0	0	18	5	0	4	0	0	0	0	0	2	0	0	0	0	M02181_104_000000000-ANBGD_1_1109_12353_18528_1_N_0_1_(reversed)	T--AC--GG-AG-GAT--CCG-A-GC-G-T-T-AT-C-CGG-AT--TT-A-T-T-GG-GT--TT-A--AA-GG-GT-GC-G-TA-G-G-T-T-G--C-AG-T-T-T----AA-G-T-C-A--G-T-G-G--TT--A-AA-TG-C-G-TT-A-G--CT-C-AA-C-T-A-A-C-G-A--G-T-T-G--C-C-A--T--T--GA-A-A-C-T-G-A--AT--A-G-C---T-A-G-A-G-A--T-----T-GG------TT-G-C-A-G-C-A---GG-C-GG-A--ATG--T-G-T-A-GTGT-A-G-CG-GT-G--A-A-A--TGC-AT-AG-AT-A-TT---A-C-A-C-A-G-A-AC-A-CC---GA--T--T--GC-GAA-G-G-C-A---G--C-…	Bacteria(100)	Bacteroidetes(100)	Bacteroidetes_unclassified(100)	Bacteroidetes_unclassified(100)	Bacteroidetes_unclassified(100)	Bacteroidetes_unclassified(100)	Bacteroidetes_unclassified(100)
Otu000473	0	0	0	0	0	0	0	6	12	39	18	9	5	16	16	10	8	17	6	21	10	12	3	6	25	26	1	5	0	2	10	22	15	23	28	0	M02181_104_000000000-ANBGD_1_2112_14490_4526_1_N_0_1_(reversed)	T--AC--GG-AG-GAT--TCG-A-GC-G-T-T-AT-C-CGG-AT--TT-A-T-T-GG-GT--TT-A--AA-GG-GT-GC-G-TA-G-G-C-G-G--A-TT-A-T-T----AA-G-T-T-A--G-A-G-G--TG--A-AA-TC-T-C-GG-G-G--CT-C-AA-C-C-C-T-G-A-A--A-C-T-G--C-C-T--C--T--AA-T-A-C-T-G-T--TA--A-T-C---T-A-G-A-G-A--T-----T-AG------TT-G-C-T-G-T-G---GG-C-GG-A--ATG--T-A-T-G-GTGT-A-G-CG-GT-G--A-A-A--TGC-TT-AG-AG-A-TC---A-T-A-C-A-G-A-AC-A-CC---GA--T--T--GC-GAA-G-G-C-A---G--C-…	Bacteria(100)	Bacteroidetes(100)	Bacteroidia(100)	Bacteroidales(100)	Rikenellaceae(100)	Alistipes(100)	Alistipes_unclassified(100)
Otu000474	0	0	3	0	0	0	0	15	1	2	7	1	11	4	17	43	15	7	1	81	0	28	2	0	55	4	39	11	4	58	4	1	15	4	49	0	M02181_104_000000000-ANBGD_1_1111_14620_12248_1_N_0_1_(reversed)	T--AC--GT-AG-GGG--GCA-A-GC-G-T-T-AT-C-CGG-AA--TT-A-C-T-GG-GC--GT-A--AA-GG-GT-GC-G-CA-G-G-C-G-GT-C-AT-G-C-A-----A-G-C-G-C--G-A-G-G--TG--A-AA-GG-C-A-AT-A-G--CT-T-AA-C-T-A-T-T-G-T--A---A-G--C-C-T--T--G--CG-A-A-C-T-G-C--AA--G-A-C---T-T-G-A-G-T--G-----C-GG------GA-G-A-G-G-A-A---AG-C-GG-A--ATT--C-C-T-A-GTGT-A-G-CG-GT-G--A-A-A--TGC-GT-AG-AT-A-TT---A-G-G-A-G-G-A-AC-A-CC---AG--T--G--GC-GAA-G-G-C-G---G--C-…	Bacteria(100)	Firmicutes(100)	Clostridia(100)	Clostridiales(100)	Clostridiales_unclassified(92)	Clostridiales_unclassified(92)	Clostridiales_unclassified(92)
Otu000475	0	0	0	0	0	0	0	4	3	6	7	5	7	5	5	16	9	36	0	8	2	2	67	7	14	97	13	3	10	7	5	2	0	17	25	0	M02181_104_000000000-ANBGD_1_2114_13723_20488_1_N_0_1_(reversed)	T--AC--GT-AG-GGG--GCA-A-GC-G-T-T-GT-C-CGG-AA--TG-A-C-T-GG-GC--GT-A--AA-GG-GA-GT-G-TA-G-G-C-G-G--T-TT-T-T-T----AA-G-T-T-A--T-G-T-G--TG--A-AA-GC-C-C-AC-G-G--CT-C-AA-C-C-G-T-G-G-A--A-C-T-G--C-A-C--A--T--AA-A-A-C-T-G-G--AG--A-A-C---T-G-G-A-G-T--G-----C-AG------GA-G-A-G-G-T-A---AG-T-GG-A--ATT--C-C-T-A-GTGT-A-G-CG-GT-G--G-A-A--TGC-GT-AG-AT-A-TT---A-G-G-A-G-G-A-AC-A-CC---AG--T--G--GC-GAA-G-G-C-G---A--C-…	Bacteria(100)	Firmicutes(100)	Clostridia(100)	Clostridiales(100)	Clostridiales_unclassified(100)	Clostridiales_unclassified(100)	Clostridiales_unclassified(100)
Otu000476	0	0	0	0	0	0	0	9	69	9	8	22	27	43	31	17	10	14	13	12	10	9	19	58	2	10	13	9	11	0	9	20	0	4	10	0	M02181_104_000000000-ANBGD_1_1101_18162_16807_1_N_0_1_(reversed)	T--AC--GT-AG-GGA--GCA-A-GC-G-T-T-GT-C-CGG-AA--TT-A-C-T-GG-GT--GT-A--AA-GG-GA-GC-G-TA-G-G-C-G-G--GAAA---G-T----AA-G-C-G-C--T-A-T-G--TG--A-AA-CC-T-A-TC-G-G--CT-C-AA-C-C-G-A-T---A--G-T-T-G--C-G-T--A--G--CG-A-A-C-T-G-C--CT--T-T-C---T-T-G-A-G-T--G-----A-AG------TA-G-A-G-G-T-A---AG-C-GG-A--ATT--C-C-T-A-GTGT-A-G-CG-GT-G--A-A-A--TGC-GT-AG-AT-A-TT---A-G-G-A-G-G-A-AC-A-CC---AG--T--G--GC-GAA-G-G-C-G---G--C-…	Bacteria(100)	Firmicutes(100)	Clostridia(100)	Clostridiales(100)	Ruminococcaceae(99)	Ruminococcaceae_unclassified(69)	Ruminococcaceae_unclassified(69)
Otu000477	0	0	3	0	0	0	0	0	4	0	27	0	0	3	0	6	428	2	0	6	34	32	0	0	0	0	0	0	3	16	0	0	15	0	4	0	M02181_104_000000000-ANBGD_1_2110_21039_20591_1_N_0_1_(reversed)	T--AC--GG-AG-GAT--TCG-A-GC-G-T-T-AT-C-CGG-AT--TT-A-T-T-GG-GT--TT-A--AA-GG-GT-GC-G-TA-G-G-C-G-G--T-TT-T-G-T----AA-G-T-C-A--G-T-G-G--TT--A-AA-TT-T-A-GG-G-G--CT-C-AA-C-C-T-C-T-A-C--T-A-T-G--C-C-A--T--T--GA-A-A-C-T-A-T--AA--G-A-C---T-A-G-A-G-A--T-----T-AG------AT-G-C-A-G-C-A---GG-C-GG-A--ATG--T-G-T-A-GTGT-A-G-CG-GT-G--A-A-A--TGC-TT-AG-AT-A-TT---A-C-A-C-A-G-A-AC-A-CC---GA--T--T--GC-GAA-G-G-C-A---G--C-…	Bacteria(100)	Bacteroidetes(100)	Bacteroidia(100)	Bacteroidales(100)	Bacteroidales_unclassified(100)	Bacteroidales_unclassified(100)	Bacteroidales_unclassified(100)
Otu000478	0	0	0	0	0	0	0	4	7	5	7	51	9	0	1	14	22	25	9	0	0	10	2	2	9	2	0	0	15	63	16	4	5	5	30	0	M02181_104_000000000-ANBGD_1_1113_17358_16372_1_N_0_1_(reversed)	T--AC--GG-GG-GAT--GCG-A-GC-G-T-T-AT-C-CGG-AT--TT-A-T-T-GG-GT--TT-A--AA-GG-GT-GC-G-TA-G-G-C-G-G--T-TT-T-A-T----AA-G-T-T-A--G-T-G-G--TC--A-AA-TC-T-C-AA-C-G--CT-C-AA-C-G-T-T-G-T-T--T-T---G--C-C-A--T--T--AA-A-A-C-T-G-T--AA--G-A-C---T-T-G-A-G-T--T-----C-AC------TC-G-G-G-G-T-A---TG-C-GG-A--ATA--A-G-T-T-AAGT-A-G-CG-GT-G--A-A-A--TGC-TT-AG-AT-A-TA---A-C-T-T-A-G-A-AC-T-CC---AA--T--C--GC-GAA-A-G-C-A---G--C-…	Bacteria(100)	Bacteria_unclassified(100)	Bacteria_unclassified(100)	Bacteria_unclassified(100)	Bacteria_unclassified(100)	Bacteria_unclassified(100)	Bacteria_unclassified(100)
Otu000479	0	0	0	0	0	0	0	0	0	0	32	0	7	21	0	0	0	0	14	40	0	0	0	0	0	81	3	0	33	0	2	0	1	78	0	0	M02181_104_000000000-ANBGD_1_2114_24736_15480_1_N_0_1_(reversed)	T--AC--GT-AG-GTG--GCA-A-GC-G-T-T-AT-C-CGG-AA--TT-A-T-T-GG-GC--GT-A--AA-GG-GA-GA-G-TA-G-G-C-G-G--C-TT-A-G-A----AA-G-T-C-T--T-T-A-G--TC--A-AA-AA-C-T-GT-G-G--CT-T-AA-C-C-A-C-A-G-T--C---C-G--C-T-A--A--G--GA-T-A-C-T-G-C--TA--G-G-C---T-A-G-A-G-A--A-----C-AG------GA-G-A-G-G-T-T---AA-T-GG-A--ATT--C-C-T-T-GTGT-A-G-CG-GT-G--A-A-A--TGC-GT-AG-AT-A-TA---A-G-G-A-G-G-A-AC-A-CC---AG--T--G--GC-GAA-G-G-C-G---A--T-…	Bacteria(100)	Bacteria_unclassified(100)	Bacteria_unclassified(100)	Bacteria_unclassified(100)	Bacteria_unclassified(100)	Bacteria_unclassified(100)	Bacteria_unclassified(100)
Otu000480	0	0	0	0	0	0	0	6	3	5	19	6	127	6	13	13	6	17	8	36	0	16	2	55	1	3	8	4	13	0	5	5	0	113	30	0	M02181_104_000000000-ANBGD_1_1111_24930_13998_1_N_0_1_(reversed)	T--AC--GA-AG-GGG--GCG-A-GC-G-T-T-GT-T-CGG-AA--TT-A-C-T-GG-GC--GT-A--AA-GG-GT-GC-G-TA-G-G-T-T-G--A-TA-T-G-T----AA-G-A-T-A--G-T-G-G--TG--A-AA-TG-C-C-GG-G-G--CT-C-AA-C-C-T-C-G-G-A--A-T-T-G--C-C-G--T--T--AT-A-A-C-T-A-T--GT--A-T-C---T-A-G-A-A-T--C-----A-TA------GA-G-A-G-G-T-T---AG-T-GG-A--ATA--C-C-C-A-GTGT-A-G-AG-GT-G--A-A-A--TTC-GT-AG-AT-A-TT---G-G-G-T-A-G-A-AC-A-CC---GG--T--G--GC-GAA-G-G-C-G---A--C-…	Bacteria(100)	Bacteria_unclassified(100)	Bacteria_unclassified(100)	Bacteria_unclassified(100)	Bacteria_unclassified(100)	Bacteria_unclassified(100)	Bacteria_unclassified(100)
Otu000481	0	0	0	0	0	0	0	15	45	12	7	21	22	27	23	32	17	14	12	9	8	17	3	108	2	26	25	1	1	0	10	39	8	17	2	0	M02181_104_000000000-ANBGD_1_1105_5506_5915_1_N_0_1_(reversed)	T--AC--GT-AG-GGA--GCA-A-GC-G-T-T-GT-C-CGG-AT--TT-A-C-T-GG-GT--GT-A--AA-GG-GT-GC-G-TA-G-G-C-G-G--C-TT-A-G-C----AA-G-T-C-A--G-A-G-G--TG--A-AA-TC-C-A-TG-G-G--CT-C-AA-C-C-C-A-T-G-A--A-C-T-G--C-C-T--T--T--GA-A-A-C-T-G-T--TA--A-G-C---T-T-G-A-G-T--G-----A-TG------TA-G-A-G-G-T-A---GG-T-GG-A--ATT--C-C-A-G-GTGT-A-G-CG-GT-G--G-A-A--TGC-GT-AG-AG-A-TC---T-G-G-A-G-G-A-AC-A-CC---AG--T--G--GC-GAA-G-G-C-G---A--C-…	Bacteria(100)	Bacteria_unclassified(100)	Bacteria_unclassified(100)	Bacteria_unclassified(100)	Bacteria_unclassified(100)	Bacteria_unclassified(100)	Bacteria_unclassified(100)
Otu000482	0	0	0	0	0	0	0	0	0	0	3	212	0	0	0	3	237	0	0	3	0	0	0	0	224	0	0	0	10	0	0	2	0	9	7	0	M02181_104_000000000-ANBGD_1_1102_4692_21341_1_N_0_1_(reversed)	T--AC--GG-AG-GAT--CCG-A-GC-G-T-T-AT-C-CGG-AT--TT-A-T-T-GG-GT--TT-A--AA-GG-GT-GC-G-TA-G-G-T-T-G--C-GT-T-T-T----AA-G-T-C-A--G-T-G-G--TC--A-AA-TA-C-G-AT-A-G--CT-C-AA-C-T-A-T-C-G-G--T-C-T-G--C-C-A--T--T--GA-A-A-C-T-G-A--GA--C-G-C---T-A-G-A-G-A--T-----T-GG------TT-G-C-A-G-C-A---GG-C-GG-A--ATG--T-G-T-A-GTGT-A-G-CG-GT-G--A-A-A--TGC-AT-AG-AT-A-TT---A-C-A-C-A-G-A-AC-C-CC---GA--T--T--GC-GAA-G-G-C-A---G--C-…	Bacteria(100)	Bacteroidetes(100)	Bacteroidetes_unclassified(100)	Bacteroidetes_unclassified(100)	Bacteroidetes_unclassified(100)	Bacteroidetes_unclassified(100)	Bacteroidetes_unclassified(100)
Otu000483	0	0	0	0	0	0	0	0	0	0	0	37	0	0	0	0	0	0	0	0	0	0	0	0	0	0	0	0	0	0	0	0	0	0	0	0	M02181_104_000000000-ANBGD_1_1101_25347_8230_1_N_0_1_(reversed)	T--AC--GT-AG-GTC--ACG-A-GC-G-T-T-AA-T-CGG-AT--TT-A-T-T-GG-GC--GT-A--AA-GG-GT-CC-G-CA-G-G-G-G-G--T-TT-T-A-T----AA-G-T-T-T--G-A-C-G--TG--A-AA-TG-T-C-GA-G-G--CT-C-AA-C-C-T-C-G-A-A--A-C-T-G--C-G-T--T--G--AA-A-A-C-T-G-T--AG--A-A-C---T-A-G-A-G-T--A-----T-TG------GA-G-A-G-G-A-A---AG-T-GG-A--ATT--C-C-T-G-GTGT-A-G-CG-GT-G--G-A-A--TGC-TT-AG-AT-A-TC---A-G-G-A-G-G-A-AC-A-TC---AA--T--G--GC-GAA-G-G-C-A---G--C-…	Bacteria(100)	Bacteria_unclassified(100)	Bacteria_unclassified(100)	Bacteria_unclassified(100)	Bacteria_unclassified(100)	Bacteria_unclassified(100)	Bacteria_unclassified(100)
Otu000484	0	0	0	0	0	0	0	10	16	10	34	1	10	73	9	2	0	4	0	10	0	5	0	3	0	2	9	1	1	10	12	7	20	73	5	0	M02181_104_000000000-ANBGD_1_1114_3811_19234_1_N_0_1_(reversed)	T--AC--GA-AG-GGT--GCA-A-GC-G-T-T-GT-T-CGG-AT--TT-A-C-T-GG-GC--GT-A--AA-GG-GT-GC-G-TA-G-G-C-G-G--T-AA-T-G-C----AA-G-T-C-A--G-T-G-G--TG--A-AA-TC-C-C-TG-G-G--CT-C-AA-C-C-T-A-G-G-A--A-T-T-G--C-C-A--T--T--GA-A-A-C-T-G-T--GA--T-A-C---T-A-G-T-G-G--A-----G-AC------GA-G-A-G-G-A-T---GG-C-GG-A--ATA--T-C-C-A-GTGT-A-G-AG-GT-G--A-A-A--TTC-GT-AG-AT-A-TT---G-G-A-T-A-G-A-AC-A-CC---GG--T--T--GC-GAA-G-G-C-G---G--C-…	Bacteria(100)	Bacteria_unclassified(100)	Bacteria_unclassified(100)	Bacteria_unclassified(100)	Bacteria_unclassified(100)	Bacteria_unclassified(100)	Bacteria_unclassified(100)
Otu000485	0	0	0	0	0	0	0	0	16	40	12	0	3	10	1	0	22	9	0	19	11	0	20	33	25	50	0	0	2	11	17	0	15	19	0	0	M02181_104_000000000-ANBGD_1_1112_12065_17181_1_N_0_1_(reversed)	T--AC--GG-AG-GAT--CCG-A-GC-G-T-T-AT-C-CGG-AT--TT-A-T-T-GG-GT--TT-A--AA-GG-GT-GC-G-TA-G-G-T-T-G--C-TA-A-A-T----AA-G-T-C-A--G-T-G-G--TT--A-AA-TA-C-G-AT-A-G--CT-C-AA-C-T-A-T-C-G-G--G-T-T-G--C-C-A--T--T--GA-A-A-C-T-G-T--AT--A-G-C---T-A-G-A-G-A--T-----T-GG------AT-G-C-A-G-C-A---GG-C-GG-A--ATG--T-G-T-A-GTGT-A-G-CG-GT-G--A-A-A--TGC-TT-AG-AT-A-TT---A-C-A-C-A-G-A-AC-A-CC---GA--T--T--GC-GAA-G-G-C-A---G--C-…	Bacteria(100)	Bacteroidetes(100)	Bacteroidetes_unclassified(100)	Bacteroidetes_unclassified(100)	Bacteroidetes_unclassified(100)	Bacteroidetes_unclassified(100)	Bacteroidetes_unclassified(100)
Otu000486	0	0	0	0	0	0	0	6	6	53	0	5	2	16	0	0	18	0	0	0	0	0	0	3	8	0	0	0	45	21	0	0	0	2	34	0	M02181_104_000000000-ANBGD_1_2108_9271_11686_1_N_0_1_(reversed)	T--AC--GG-AG-GAT--TCG-A-GC-G-T-T-AT-C-CGG-AT--TT-A-T-T-GG-GT--TT-A--AA-GG-GT-GC-G-TA-G-G-T-T-G--T-AA-T-T-T----AA-G-T-T-A--G-T-G-G--TC--A-AA-TG-T-A-GT-G-G--CT-T-AA-C-C-A-T-T-T-A--T-T-C-G--C-C-A--T--T--AA-T-A-C-T-G-A--AT--T-A-C---T-C-G-A-G-T--T-----T-AG------AT-G-C-A-G-C-A---GG-C-GG-A--ATG--T-G-T-A-GTGT-A-G-CG-GT-G--A-A-A--TGC-AT-AG-AT-A-TT---A-C-A-C-A-G-A-AC-A-CC---AA--T--T--GC-GAA-G-G-C-A---G--C-…	Bacteria(100)	Bacteroidetes(100)	Flavobacteria(100)	Flavobacteriales(100)	Flavobacteriales_unclassified(86)	Flavobacteriales_unclassified(86)	Flavobacteriales_unclassified(86)
Otu000487	0	0	0	0	0	0	0	2	2	78	0	0	5	0	0	4	0	5	168	0	0	0	86	0	11	0	0	0	78	0	0	0	4	0	0	0	M02181_104_000000000-ANBGD_1_1105_5837_9527_1_N_0_1_(reversed)	T--AC--GG-GG-GAT--GCG-A-GC-G-T-T-AT-C-CGG-AT--TT-A-T-T-GG-GT--TT-A--AA-GG-GT-GC-G-TA-G-G-C-G-G--C-AT-G-A-T----AA-G-T-T-A--G-T-G-G--TT--A-AA-TT-T-C-CA-T-G--CT-C-AA-C-A-T-G-G-T-T--T-T---G--C-C-A--T--T--AA-A-A-C-T-G-T--CA--C-G-C---T-C-G-A-G-T--A-----C-AG------TC-A-A-G-G-C-A---GG-C-GG-A--ATA--A-G-T-T-AAGT-A-G-CG-GT-G--A-A-A--TGC-TT-AG-AT-A-TA---A-C-T-T-G-G-A-AC-T-CC---GA--T--T--GC-GAA-G-G-C-A---G--C-…	Bacteria(100)	Bacteroidetes(100)	Bacteroidetes_unclassified(100)	Bacteroidetes_unclassified(100)	Bacteroidetes_unclassified(100)	Bacteroidetes_unclassified(100)	Bacteroidetes_unclassified(100)
Otu000488	0	0	0	0	0	0	0	12	13	7	6	11	8	42	26	9	27	23	8	38	8	16	4	9	15	23	9	12	17	7	26	17	8	40	43	0	M02181_104_000000000-ANBGD_1_1103_8338_18805_1_N_0_1_(reversed)	T--AC--GG-AG-GAT--TCG-A-GC-G-T-T-AT-C-CGG-AT--TT-A-T-T-GG-GT--TT-A--AA-GG-GT-GC-G-TA-G-G-T-C-G--C-TT-A-G-T----AA-G-T-C-A--G-T-G-G--TT--A-AA-GA-C-G-AT-A-G--CT-C-AA-C-T-A-T-C-G-A--T-A-T-G--C-C-A--T--T--GA-A-A-C-T-G-C--TA--A-A-C---T-T-G-A-G-A--T-----T-GG------TT-G-A-A-G-C-A---GG-C-GG-A--ATG--T-G-T-A-GTGT-A-G-CG-GT-G--A-A-A--TGC-AT-AG-AT-A-TT---A-C-A-C-A-G-A-AC-A-CC---TA--T--T--GC-GAA-A-G-C-A---GC-T-…	Bacteria(100)	Bacteroidetes(100)	Bacteroidetes_unclassified(100)	Bacteroidetes_unclassified(100)	Bacteroidetes_unclassified(100)	Bacteroidetes_unclassified(100)	Bacteroidetes_unclassified(100)
Otu000489	0	0	0	0	0	0	0	0	0	1	11	1	26	181	6	2	19	0	3	0	0	0	0	0	0	0	0	1	6	10	0	0	0	469	2	0	M02181_104_000000000-ANBGD_1_1101_17785_6414_1_N_0_1_(reversed)	T--AC---C-CGCAGC--CCA-A-GT-G-G-T-GG-T-CGA-TA--TT-A-T-T-GA-GT--CT-A--AA-AC-GT-TC-G-TA-G-C-C-G-G--T-CC-G-G-T----AA-A-T-C-C--C-T-G-G--GT--A-AA-TC-G-G-TC-A-G--CT-T-AA-C-T-G-A-C-C-G--A-C-T-T--C-C-G--G--G--GA-G-A-C-T-G-C--CG--G-A-C---T-T-G-G-G-A--C-----C-GG------GA-G-A-G-G-C-T---AG-A-GG-T--ACT--T-C-T-G-GGGT-A-G-GG-GT-A--A-A-A--TCC-TG-TA-AT-C-CT---A-G-A-A-G-G-A-CC-A-CC---GG--T--G--GC-GAA-G-G-C-G---T--C-…	Bacteria(100)	Bacteria_unclassified(100)	Bacteria_unclassified(100)	Bacteria_unclassified(100)	Bacteria_unclassified(100)	Bacteria_unclassified(100)	Bacteria_unclassified(100)
Otu000490	0	0	0	0	0	0	0	0	0	0	73	337	0	13	0	0	0	0	8	0	0	102	0	0	0	0	0	0	38	76	0	0	0	0	0	0	M02181_104_000000000-ANBGD_1_1107_6882_7100_1_N_0_1_(reversed)	T--AC--CG-GC-TGC--TCG-A-GT-G-A-T-GG-C-CAC-TA--TT-A-T-T-GG-GT--TT-A--AA-GC-GT-CC-G-TA-G-C-T-T-G--A-TT-G-T-T----AG-G-T-C-T--C-T-T-G--GG--A-AA-TC-T-T-CT-G-G--CT-T-AACC-A-A-A-A-G-G--C-G-T-T--T-A-A--G--A--GA-T-A-C-C-G-G--CA--A-T-C---T-A-G-G-A-A--C-----T-GG------GA-G-A-G-G-T-A---AG-C-CG-T--ACT--T-C-G-G-GGGT-A-G-GA-GT-G--A-A-A--TCT-TG-TA-AT-C-CT---C-G-A-G-G-G-A-CG-A-CC---TA--T--G--GC-GAA-G-G-C-A---G--C-…	Bacteria(100)	Bacteria_unclassified(100)	Bacteria_unclassified(100)	Bacteria_unclassified(100)	Bacteria_unclassified(100)	Bacteria_unclassified(100)	Bacteria_unclassified(100)
Otu000491	0	0	0	0	0	0	0	6	0	43	3	0	9	0	88	18	0	9	0	152	0	4	3	0	8	2	42	14	0	140	10	6	11	0	12	0	M02181_104_000000000-ANBGD_1_1101_15673_21201_1_N_0_1_(reversed)	T--AC--GG-AG-GGT--CCG-A-GC-G-T-T-AA-T-CGG-AA--TT-A-C-T-GG-GC--GT-A--AA-GC-GC-TC-G-TA-G-G-C-G-G--A-TA-C-G-C----AA-G-T-C-A--A-G-G-G--TG--A-AA-TC-C-C-CG-C-G--CT-C-AA-C-G-T-G-G-G-A--A-C-T-G--C-C-T--T--T--GA-A-A-C-T-G-C--GT--G-A-C---T-A-G-A-G-T--G-----T-GT------GA-G-A-G-G-A-T---AG-T-GG-A--ATT--T-C-T-A-GTGT-A-G-GA-GT-G--A-A-A--TCC-GT-AG-AT-A-TT---A-G-A-A-G-G-A-AC-A-TC---AG--T--G--GC-GAA-G-G-C-G---A--C-…	Bacteria(100)	Bacteria_unclassified(100)	Bacteria_unclassified(100)	Bacteria_unclassified(100)	Bacteria_unclassified(100)	Bacteria_unclassified(100)	Bacteria_unclassified(100)
Otu000492	0	0	0	0	0	0	0	21	0	26	0	12	18	0	11	0	0	0	12	73	0	0	3	11	0	66	11	0	0	2	102	0	0	0	0	0	M02181_104_000000000-ANBGD_1_1111_22368_7201_1_N_0_1_(reversed)	T--AC--GG-AG-GAT--GCA-A-GC-G-T-T-AT-C-CGG-AT--TT-A-T-T-GG-GT--TT-A--AA-GG-GT-GC-G-TA-G-G-C-T-G--T-TG-T-A-T----AA-G-T-C-A--G-A-G-G--TG--A-AA-TA-C-A-AA-T-G--CT-C-AA-C-A-T-T-T-G-A--A-C-T-G--C-C-T--T--T--GA-A-A-C-T-A-T--AC--G-G-C---T-A-G-A-A-T--T-----T-GG------AC-G-C-T-G-T-T---AG-C-GG-A--ATG--T-G-T-A-ATGT-A-G-CG-GT-G--A-A-A--TGC-AT-AG-AT-A-TT---A-C-C-C-A-G-A-AC-A-CC---AA--T--T--GC-GAA-G-G-C-A---G--C-…	Bacteria(100)	Bacteroidetes(100)	Bacteroidetes_unclassified(100)	Bacteroidetes_unclassified(100)	Bacteroidetes_unclassified(100)	Bacteroidetes_unclassified(100)	Bacteroidetes_unclassified(100)
Otu000493	0	0	0	0	0	0	0	6	22	96	2	0	3	2	0	2	0	0	13	0	0	0	0	0	0	0	0	0	3	0	1	0	0	187	314	0	M02181_104_000000000-ANBGD_1_2104_22102_5800_1_N_0_1_(reversed)	T--AC--GT-AG-GGG--GCG-A-GC-G-T-T-GT-C-CGG-AA--TG-A-C-T-GG-GC--GT-A--AA-GG-GT-GT-G-TA-G-G-C-G-G--T-TT-A-A-T----AA-G-C-A-A--G-A-A-G--TG--T-AA-TA-C-C-CAGG-G--CT-T-AA-C-T-C-G-G-G-T--G-C-T-G--C-T-T--C--T--TG-A-A-C-T-G-T--TG--A-A-C---T-T-G-A-G-T--G-----C-AG------GA-G-A-G-G-A-A---AG-T-GG-A--ATT--C-C-T-A-GTGT-A-G-CG-GT-G--G-A-A--TGC-GT-AG-AT-A-TT---A-G-G-A-G-G-A-AC-A-TC---AG--T--G--GC-GAA-G-G-C-G---A--C-…	Bacteria(100)	Firmicutes(100)	Clostridia(100)	Clostridiales(100)	Clostridiales_unclassified(100)	Clostridiales_unclassified(100)	Clostridiales_unclassified(100)
Otu000494	0	0	0	0	0	0	0	11	0	1	15	1	44	40	9	11	39	4	40	1	0	27	5	4	8	11	42	19	0	3	12	1	1	0	13	0	M02181_104_000000000-ANBGD_1_2104_17862_2799_1_N_0_1_(reversed)	T--AC--GG-AG-GGT--GCA-A-GC-G-T-T-AA-T-CGG-AA--TT-A-C-T-GG-GC--GT-A--AA-GC-GC-TC-G-TA-G-G-C-G-G--A-TT-T-G-C----AA-G-T-C-A--A-G-G-G--TG--A-AA-TC-C-C-CG-C-G--CT-C-AA-C-G-T-G-G-G-A--A-C-T-G--C-C-T--T--T--GA-A-A-C-T-G-C--AA--G-A-C---T-A-G-A-G-T--G-----T-GT------GA-G-A-G-G-A-T---GG-C-GG-A--ATT--T-C-T-A-GTGT-A-G-GA-GT-G--A-A-A--TCC-GT-AG-AT-A-TT---A-G-A-A-G-G-A-AC-A-TC---AG--T--G--GC-GAA-G-G-C-G---G--C-…	Bacteria(100)	Proteobacteria(100)	Proteobacteria_unclassified(100)	Proteobacteria_unclassified(100)	Proteobacteria_unclassified(100)	Proteobacteria_unclassified(100)	Proteobacteria_unclassified(100)
Otu000495	0	0	0	0	0	0	0	4	10	49	2	16	0	5	0	0	0	0	1	0	0	0	8	0	83	0	0	0	11	45	11	42	0	23	0	0	M02181_104_000000000-ANBGD_1_2109_4234_21956_1_N_0_1_(reversed)	T--AC--GT-AG-GGA--GCA-A-GC-G-T-T-AT-C-CGG-AT--TT-A-C-T-GG-GT--GT-A--AA-GG-GC-GT-G-TA-G-G-C-G-G--G-AT-T-G-C----AA-G-T-C-A--G-G-T-G--TG--A-AA-TC-T-A-GG-G-G--CT-C-AA-C-C-C-C-T-A-A--A-C-T-G--C-A-C--T--T--GA-A-A-C-T-G-T--AA--T-T-C---T-T-G-A-G-T--G-----A-TG------GA-G-A-G-G-C-A---AG-T-GG-A--ATT--C-C-C-G-GTGT-A-G-CG-GT-G--A-A-A--TGC-GT-AG-AT-A-TC---G-G-G-A-G-G-A-AC-A-CC---AG--T--G--GC-GAA-G-G-C-G---A--C-…	Bacteria(100)	Firmicutes(100)	Clostridia(100)	Clostridiales(100)	Clostridiales_unclassified(90)	Clostridiales_unclassified(90)	Clostridiales_unclassified(90)
Otu000496	0	0	0	0	0	0	0	0	0	0	15	29	0	0	0	0	61	0	0	136	0	45	36	0	0	0	2	0	0	0	0	0	0	94	90	0	M02181_104_000000000-ANBGD_1_1103_24880_13387_1_N_0_1_(reversed)	T--AC--GG-AG-GAT--TCG-A-GC-G-T-T-AT-C-CGG-AT--TT-A-T-T-GG-GT--TT-A--AA-GG-GT-GC-G-TA-G-G-T-G-G--T-AT-A-A-T----AA-G-T-T-A--G-T-G-G--TA--A-AA-GA-C-A-GT-G-G--CT-C-AA-C-C-A-T---T-G--C-G-A-G--C-C-A--T--T--AA-G-A-C-T-G-T--TA--T-A-C---T-A-G-A-G-A--T-----T-AG------AT-G-C-A-G-C-T---GG-C-GG-A--ATG--T-G-T-A-GTGT-A-G-CG-GT-G--A-A-A--TGC-AT-AG-AT-A-TT---A-C-A-C-A-G-A-AC-A-CC---GA--T--T--GC-GAA-G-G-C-A---G--C-…	Bacteria(100)	Bacteroidetes(100)	Bacteroidetes_unclassified(100)	Bacteroidetes_unclassified(100)	Bacteroidetes_unclassified(100)	Bacteroidetes_unclassified(100)	Bacteroidetes_unclassified(100)
Otu000497	0	0	0	0	0	0	0	14	3	3	5	2	8	1	13	34	35	9	4	65	3	28	17	0	56	56	52	13	9	17	7	4	14	1	28	0	M02181_104_000000000-ANBGD_1_2107_4795_15610_1_N_0_1_(reversed)	T--AC--GG-AG-GGT--GCG-A-GC-G-T-T-AA-T-CGG-AA--TC-A-C-T-GG-GC--GT-A--AA-GC-GC-AC-G-TA-G-G-C-T-G--T-AG-T-G-T----AA-GTT---G--G-A-G-G--TG--A-AA-TG-C-C-AC-G-G--CT-C-AA-C-C-G-T-G-G-A--A-C-T-G--C-C-T--T--T--GA-T-A-C-T-G-C--AC--A-A-C---T-A-G-A-A-T--C-----C-GG------GA-G-A-G-G-G-T---GG-C-GG-A--ATT--C-C-A-G-GTGT-A-G-GA-GT-G--A-A-A--TCC-GT-AG-AT-A-TC---T-G-G-A-G-G-A-AC-A-CC---AG--T--G--GC-GAA-G-G-C-G---G--C-…	Bacteria(100)	Proteobacteria(100)	Deltaproteobacteria(100)	Desulfovibrionales(100)	Desulfovibrionaceae(100)	Desulfovibrionaceae_unclassified(90)	Desulfovibrionaceae_unclassified(90)
Otu000498	0	0	0	0	0	0	0	4	0	45	46	0	31	48	5	0	0	9	10	0	7	2	84	35	0	40	0	0	26	13	82	92	9	0	0	0	M02181_104_000000000-ANBGD_1_2109_16467_24389_1_N_0_1_(reversed)	T--AC--GT-AG-GGG--GCA-A-GC-G-T-T-AT-C-CGG-AA--TT-A-T-T-GG-GC--GT-A--AA-GG-GT-GC-G-TA-G-G-C-G-G--C-AT-A-T-T----AA-G-T-C-T--G-A-G-G--TT--A-AA-GT-G-C-GG-G-G--CT-C-AA-C-C-C-C-G-T-G--A---T-G--C-C-T--T--G--GA-A-A-C-T-G-A--TA--A-G-C---T-T-G-A-G-T--A-----T-GG------TA-G-A-G-G-C-A---AG-T-GG-A--ATT--T-C-A-T-GTGT-A-G-CG-GT-A--A-A-A--TGC-GT-AA-AT-A-TA---T-G-A-A-G-G-A-AC-A-CC---AG--T--G--GC-GAA-G-G-C-G---G--C-…	Bacteria(100)	Tenericutes(100)	Mollicutes(100)	Mollicutes_unclassified(100)	Mollicutes_unclassified(100)	Mollicutes_unclassified(100)	Mollicutes_unclassified(100)
Otu000499	0	0	0	0	0	0	0	13	0	3	0	26	51	1	45	0	23	7	0	4	0	68	30	0	3	8	18	0	8	190	8	2	2	4	1	0	M02181_104_000000000-ANBGD_1_2107_9166_14200_1_N_0_1_(reversed)	T--AC--GG-AG-GGT--GCG-A-GC-G-T-T-AA-T-CGG-AA--TT-A-C-T-GG-GC--GT-A--AA-GC-GC-GC-G-TA-G-G-C-T-G--T-TT-T-G-T----AA-G-T-C-A--G-G-G-G--TG--A-AA-TC-C-C-AC-G-G--CT-C-AA-C-C-G-T-G-G-A--A-C-T-G--C-C-C--T--T--GA-T-A-C-T-G-C--TT--G-A-C---T-A-G-A-A-T--C-----C-GG------GA-G-A-G-G-G-T---GG-C-GG-A--ATT--C-C-A-G-GTGT-A-G-GA-GT-G--A-A-A--TCC-GT-AG-AT-A-TC---T-G-G-A-G-G-A-AC-A-TC---AG--T--G--GC-GAA-G-G-C-G---A--C-…	Bacteria(100)	Proteobacteria(100)	Deltaproteobacteria(100)	Desulfovibrionales(100)	Desulfovibrionaceae(100)	Desulfovibrio(100)	Desulfovibrio_unclassified(100)
Otu000500	0	0	0	0	0	0	0	3	0	0	0	3	0	0	0	1	9	0	0	7	1	39	4	0	24	47	30	5	3	71	5	2	11	4	11	0	M02181_104_000000000-ANBGD_1_2112_23378_4179_1_N_0_1_(reversed)	T--AC--AT-AG-GGA--GCG-A-GC-G-T-T-AT-C-CGG-AT--TT-A-T-T-GG-GT--GT-A--AA-GG-GT-GC-G-TA-G-A-C-G-G--G-AT-A-C-C----AA-G-T-T-A--G-T-T-G--TG--A-AA-TC-C-C-TC-G-G--CT-T-AA-C-C-G-A-G-G-A--A-C-T-G--C-A-A--C--T--AA-A-A-C-T-A-G--TA--T-T-C---T-T-G-A-G-T--A-----C-GG------GA-G-A-G-G-A-A---AG-T-GG-A--ATT--C-C-T-A-GTGT-A-G-CG-GT-G--A-A-A--TGC-GT-AG-AT-A-TT---A-G-G-A-G-G-A-AC-A-CC---AG--T--G--GC-GAA-G-G-C-G---A--C-…	Bacteria(100)	Firmicutes(100)	Clostridia(100)	Clostridiales(100)	Clostridiales_unclassified(100)	Clostridiales_unclassified(100)	Clostridiales_unclassified(100)
Otu000501	0	0	0	0	0	0	0	19	9	8	16	30	9	28	0	3	1	19	21	0	3	2	13	30	0	6	24	0	14	14	11	11	0	0	15	0	M02181_104_000000000-ANBGD_1_2101_9473_24252_1_N_0_1_(reversed)	T--AC--GG-AG-GAT--GCA-A-GC-G-T-T-AT-C-CGG-AT--TT-A-T-T-GG-GT--TT-A--AA-GG-GT-GC-G-TA-G-G-C-T-G--T-TA-T-A-T----AA-G-T-C-A--G-G-G-G--TG--A-AA-TC-T-T-AA-T-G--CT-T-AA-C-A-T-T-G-A-A--A-T-T-G--C-C-T--T--T--GA-A-A-C-T-G-T--AT--A-G-C---T-A-G-A-A-T--T-----T-GG------AT-G-C-T-G-T-T---AG-C-GG-A--ATG--T-G-T-A-ATGT-A-G-CG-GT-G--A-A-A--TGC-AT-AG-AT-A-TT---A-C-C-C-A-G-A-AC-A-CC---AA--T--T--GC-GAA-G-G-C-A---G--C-…	Bacteria(100)	Bacteroidetes(100)	Bacteroidetes_unclassified(100)	Bacteroidetes_unclassified(100)	Bacteroidetes_unclassified(100)	Bacteroidetes_unclassified(100)	Bacteroidetes_unclassified(100)
Otu000502	0	0	0	0	0	0	0	14	78	7	11	10	18	1	4	8	8	17	9	8	2	8	5	4	1	26	12	0	12	0	13	22	0	15	0	0	M02181_104_000000000-ANBGD_1_1104_6238_8660_1_N_0_1_(reversed)	T--AC--GG-GG-GAT--GCG-A-GC-G-T-T-AT-C-CGG-AT--TT-A-T-T-GG-GT--TT-A--AA-GG-GT-GC-G-TA-G-G-C-G-G--T-TG-A-A-T----AA-G-T-T-A--G-T-G-G--TC--A-AA-TA-T-C-CA-T-G--CT-C-AA-C-A-T-G-G-T-T--A-T---G--C-C-A--T--T--AA-A-A-C-T-G-T--TT--G-A-C---T-T-G-A-G-T--A-----C-AG------AC-G-A-G-G-T-A---GG-C-GG-A--ATA--A-G-T-T-AAGT-A-G-CG-GT-G--A-A-A--TGC-TT-AG-AT-A-TA---A-C-T-T-A-G-A-AC-T-CC---GA--T--A--GC-GAA-G-G-C-A---G--C-…	Bacteria(100)	Bacteroidetes(100)	Bacteroidia(100)	Bacteroidales(100)	Bacteroidales_unclassified(100)	Bacteroidales_unclassified(100)	Bacteroidales_unclassified(100)
Otu000503	0	0	0	0	0	0	0	0	0	0	0	0	0	0	0	9	55	69	0	164	0	0	17	0	9	173	0	0	0	0	0	0	4	0	82	0	M02181_104_000000000-ANBGD_1_1103_7360_14253_1_N_0_1_(reversed)	T--AC--GT-AG-GTG--GCA-A-GC-G-T-T-GT-C-CGG-AA--TT-A-C-T-GG-GT--GT-A--AA-GG-GA-GC-G-CA-G-G-C-G-G--G-GA-T-T-T----AA-G-T-T-G--G-A-T-G--TG--A-AA-TA-C-C-GC-A-G--CT-T-AA-C-T-G-C-G-G-G--G-C-T-G--C-A-T--C--C--AA-A-A-C-T-G-A--AT--T-T-C---T-T-G-A-G-T--G-----G-AG------TA-G-A-G-G-T-A---GG-C-GG-A--ATT--C-C-T-A-GTGT-A-G-CG-GT-G--A-A-A--TGC-GT-AG-AT-A-TT---A-G-G-A-G-G-A-AC-A-CC---AG--T--G--GC-GAA-G-G-C-G---G--C-…	Bacteria(100)	Firmicutes(100)	Clostridia(100)	Clostridiales(100)	Clostridiales_unclassified(100)	Clostridiales_unclassified(100)	Clostridiales_unclassified(100)
Otu000504	0	0	0	0	0	0	0	5	0	9	2	17	17	15	0	1	11	0	6	11	0	118	17	0	32	0	0	14	0	13	11	9	0	0	5	0	M02181_104_000000000-ANBGD_1_1106_22753_16873_1_N_0_1_(reversed)	T--AC--GG-AG-GAT--CCG-A-GC-G-T-T-AT-C-CGG-AT--TT-A-T-T-GG-GT--TT-A--AA-GG-GT-GC-G-TA-G-G-T-G-G--C-TT-T-A-T----AA-G-T-C-A--G-T-G-G--TT--A-AA-TA-C-G-GT-A-G--CT-C-AA-C-T-A-T-C-G-G--T-C-T-G--C-C-A--T--T--GA-A-A-C-T-G-T--AA--T-G-C---T-A-G-A-G-A--T-----T-GG------TT-G-C-A-G-C-A---GG-C-GG-A--ATG--T-G-T-A-GTGT-A-G-CG-GT-G--A-A-A--TGC-AT-AG-AT-A-TT---A-C-A-C-A-G-A-AC-C-CC---GA--T--T--GC-GAA-G-G-C-A---G--C-…	Bacteria(100)	Bacteroidetes(100)	Bacteroidetes_unclassified(100)	Bacteroidetes_unclassified(100)	Bacteroidetes_unclassified(100)	Bacteroidetes_unclassified(100)	Bacteroidetes_unclassified(100)
Otu000505	0	0	1	0	0	0	0	6	17	0	7	1	8	1	58	4	58	17	13	36	3	32	18	0	9	6	2	5	10	0	1	7	135	42	53	0	M02181_104_000000000-ANBGD_1_1108_20386_10054_1_N_0_1_(reversed)	T--AC--GT-AG-GGA--GCA-A-GC-G-T-T-GT-C-CGG-AA--TT-A-C-T-GG-GT--GT-A--AA-GG-GA-GT-G-TA-G-G-C-G-G--TATT---T-T----AG-G-T-C-A--G-A-T-G--TG--A-AA-GG-T-A-AG-G-G--CT-C-AA-C-C-C-T-T-G-A--A-C-T-G--C-A-T--T--T--GA-A-A-C-C-G-G--AA--T-A-C---T-T-G-A-G-T--G-----A-AG------TA-G-A-G-G-C-A---GG-T-GG-A--ATT--C-T-C-A-GTGT-A-G-CG-GT-G--A-A-A--TGC-GT-AG-AT-A-TT---G-G-G-A-G-G-A-AC-A-TC---AG--T--G--GC-GAA-G-G-C-G---A--C-…	Bacteria(100)	Firmicutes(100)	Clostridia(100)	Clostridiales(100)	Clostridiales_unclassified(100)	Clostridiales_unclassified(100)	Clostridiales_unclassified(100)
Otu000506	0	0	0	0	0	0	0	14	21	3	19	4	11	8	11	0	10	9	10	43	9	0	1	8	22	8	6	6	2	4	26	6	5	49	14	0	M02181_104_000000000-ANBGD_1_1101_11227_4027_1_N_0_1_(reversed)	T--AC--GG-AG-GAT--CCG-A-GC-G-T-T-AT-C-CGG-AT--TT-A-T-T-GG-GT--TT-A--AA-GG-GT-GC-G-TA-G-G-C-G-G--T-TT-A-A-T----AA-G-T-T-A--G-A-G-G--TG--A-AA-TG-C-A-GT-G-G--CT-C-AA-C-C-A-C-T-G-A--A-C-T-G--C-C-T--T--T--AA-A-A-C-T-G-T--TA--G-A-C---T-A-G-A-G-A--T-----T-AG------TT-G-C-C-G-T-A---GG-C-GG-A--ATG--T-A-T-G-GTGT-A-G-CG-GT-G--A-A-A--TGC-AT-AG-AT-A-TC---A-T-A-C-A-G-A-AC-C-CC---GA--T--T--GC-GAA-G-G-C-A---G--C-…	Bacteria(100)	Bacteroidetes(100)	Bacteroidia(100)	Bacteroidales(100)	Rikenellaceae(100)	Alistipes(100)	Alistipes_unclassified(100)
Otu000507	0	0	0	0	0	0	0	5	23	12	17	9	3	19	16	12	20	2	18	13	0	8	0	25	1	39	0	0	5	6	11	5	3	20	7	0	M02181_104_000000000-ANBGD_1_2111_7510_15973_1_N_0_1_(reversed)	T--AC--GG-AG-GAT--TCG-A-GC-G-T-T-AT-C-CGG-AT--TT-A-T-T-GG-GT--TT-A--AA-GG-GT-GC-G-TA-G-G-C-G-G--C-TT-T-A-T----AA-G-T-T-A--G-A-G-G--TG--A-AA-TA-C-T-GT-T-G--CT-T-AA-C-A-A-C-G-G-A--A-C-T-G--C-C-T--C--T--GA-T-A-C-T-G-T--AT--G-G-C---T-A-G-A-G-A--T-----T-AG------AT-G-C-T-G-T-G---GG-C-GG-A--ATG--T-G-T-A-GTGT-A-G-CG-GT-G--A-A-A--TGC-TT-AG-AT-A-TT---A-C-A-C-A-G-A-AC-C-CC---GA--T--T--GC-GAA-G-G-C-A---G--C-…	Bacteria(100)	Bacteroidetes(100)	Bacteroidetes_unclassified(100)	Bacteroidetes_unclassified(100)	Bacteroidetes_unclassified(100)	Bacteroidetes_unclassified(100)	Bacteroidetes_unclassified(100)
Otu000508	0	0	0	0	0	0	0	0	8	17	5	2	5	39	12	23	0	29	14	21	12	6	8	6	23	13	0	17	3	4	0	0	10	11	0	0	M02181_104_000000000-ANBGD_1_1108_3715_10957_1_N_0_1_(reversed)	T--AC--GG-AG-GAT--CCA-A-GC-G-T-T-AT-C-CGG-AT--TC-A-T-T-GG-GT--TT-A--AA-GG-GT-GC-G-TA-G-G-C-G-G--T-AG-T-A-T----AA-G-T-T-A--G-T-C-G--TT--A-AA-TC-G-T-TA-A-G--CT-T-AA-C-T-T-G-A-C-A--A-T-G-G--C-G-A--T--T--GA-T-A-C-T-G-T--AC--C-A-C---T-A-G-A-G-A--T-----T-AT------GT-G-C-A-G-T-G---GG-C-GG-A--ATG--A-G-T-A-GTGT-A-G-CG-GT-G--A-A-A--TGC-TT-AG-AT-A-TT---A-C-T-C-A-G-A-AC-C-CC---GA--T--T--GC-GAA-G-G-C-A---G--C-…	Bacteria(100)	Bacteroidetes(100)	Bacteroidetes_unclassified(100)	Bacteroidetes_unclassified(100)	Bacteroidetes_unclassified(100)	Bacteroidetes_unclassified(100)	Bacteroidetes_unclassified(100)
Otu000509	0	0	0	0	0	0	0	5	6	5	8	17	9	0	6	7	0	27	0	3	0	0	5	13	0	2	6	2	18	2	3	38	2	1	20	0	M02181_104_000000000-ANBGD_1_1102_18051_22857_1_N_0_1_(reversed)	T--AC--GT-AG-GGA--GCA-A-GC-G-T-T-GT-C-CGG-AA--TG-A-C-T-GG-GC--GT-A--AA-GG-GT-GC-G-TA-G-G-T-G-G--C-TA-GTA-T----AA-G-T-C-A--G-T-A-G--TG--A-AA-TT-C-C-GA-T-G--CT-C-AA-C-A-T-C-G-G-C--G-C-T-A--C-T-A--C--T--GA-T-A-C-T-A-T--CT--A-G-C---T-A-G-A-G-T--G-----C-AG------GA-G-A-G-G-T-A---AA-T-GG-A--ATT--C-C-T-A-GTGT-A-G-CG-GT-G--G-A-A--TGC-GT-AG-AT-A-TT---A-G-G-A-G-G-A-AC-A-TC---AG--A--G--GC-GAA-G-G-C-G---A--T-…	Bacteria(100)	Bacteria_unclassified(100)	Bacteria_unclassified(100)	Bacteria_unclassified(100)	Bacteria_unclassified(100)	Bacteria_unclassified(100)	Bacteria_unclassified(100)
Otu000510	0	0	0	0	0	0	0	10	10	0	5	0	66	38	0	0	0	8	1	6	0	0	0	0	0	0	0	0	14	0	16	0	0	0	48	0	M02181_104_000000000-ANBGD_1_2101_14661_13465_1_N_0_1_(reversed)	T--AC--GG-AG-GAT--TCA-A-GC-G-T-T-AT-C-CGG-AT--TT-A-T-T-GG-GT--TT-A--AA-GG-GT-GC-G-TA-G-G-C-G-G--A-TT-A-T-T----AA-G-T-T-A--G-T-C-G--TT--A-AA-TC-G-T-GG-T-G--CT-T-AA-C-A-T-C-A-C-A--A-T-G-G--C-G-A--T--T--GA-T-A-C-T-G-G--TA--G-T-C---T-A-G-A-G-A--T-----T-AT------GT-G-C-A-G-T-G---GG-C-GG-A--ATG--A-G-T-A-GTGT-A-G-CG-GT-G--A-A-A--TGC-TT-AG-AT-A-TT---A-C-T-C-A-G-A-AC-C-CC---GA--T--T--GC-GAA-G-G-C-A---G--C-…	Bacteria(100)	Bacteroidetes(100)	Bacteroidetes_unclassified(100)	Bacteroidetes_unclassified(100)	Bacteroidetes_unclassified(100)	Bacteroidetes_unclassified(100)	Bacteroidetes_unclassified(100)
Otu000511	0	0	0	0	0	0	0	0	11	41	5	10	7	10	8	8	25	7	8	30	14	31	3	14	1	40	17	20	23	11	21	8	7	11	25	0	M02181_104_000000000-ANBGD_1_1111_14757_8324_1_N_0_1_(reversed)	T--AC--GG-AG-GAT--CCG-A-GC-G-T-T-AT-C-CGG-AT--TT-A-T-T-GG-GT--TT-A--AA-GG-GT-GC-G-TA-G-GTT-G-G--T-TA-T-G-T----AA-G-T-C-A--G-T-G-G--TA--A-AA-TA-C-G-GT-A-G--CT-T-AA-C-T-A-T-C-G-G--A-T-T-G--C-C-A--A--T--GA-A-A-C-T-G-C--TA--A-T-C---T-A-G-A-G-A--G-----T-GG------TT-G-C-A-G-C-A---GG-C-GG-A--ATG--T-G-T-A-GTGT-A-G-CG-GT-G--A-A-A--TGC-TT-AG-AT-A-TT---A-C-A-C-A-G-A-AC-A-CC---GA--T--T--GC-GAA-G-G-C-A---G--C-…	Bacteria(100)	Bacteroidetes(100)	Bacteroidetes_unclassified(100)	Bacteroidetes_unclassified(100)	Bacteroidetes_unclassified(100)	Bacteroidetes_unclassified(100)	Bacteroidetes_unclassified(100)
Otu000512	0	0	0	0	0	0	0	62	0	0	37	213	0	0	0	1	0	0	18	0	0	71	0	0	0	0	0	0	111	58	5	0	0	1	0	0	M02181_104_000000000-ANBGD_1_2113_10475_4531_1_N_0_1_(reversed)	T--AC--CG-GC-TGC--TCG-A-GT-G-A-T-GG-C-CAC-TA--TT-A-T-T-GG-GT--TT-A--AA-GC-GT-CC-G-TA-G-C-T-T-G--A-TT-G-T-T----AG-G-T-C-T--C-T-T-G--GG--A-AA-TC-T-T-CT-G-G--CT-T-AA-C-C-A-A-A-A-G--G-C-G-T--T-T-A--A--G--AG-ATA-C-C-G-G--CA--A-T-C---T-A-G-G-A-A--C-----T-GG------GA-G-A-G-G-T-A---AG-C-CG-T--ACT--T-C-G-G-GGGT-A-G-GA-GT-G--A-A-A--TCT-TG-TA-AT-C-CT---C-G-A-G-G-G-A-CG-A-CC---TA--T--G--GC-GAA-G-G-C-A---G--C-…	Bacteria(100)	Bacteria_unclassified(100)	Bacteria_unclassified(100)	Bacteria_unclassified(100)	Bacteria_unclassified(100)	Bacteria_unclassified(100)	Bacteria_unclassified(100)
Otu000513	0	0	0	0	0	0	0	5	0	31	9	27	16	37	0	21	32	30	8	6	0	8	29	4	3	0	0	14	1	11	5	24	2	0	0	0	M02181_104_000000000-ANBGD_1_2102_10354_10640_1_N_0_1_(reversed)	T--AC--GG-GG-GAT--GCG-A-GC-G-T-T-AT-C-CGG-AT--TT-A-T-T-GG-GT--TT-A--AA-GG-GT-GC-G-TA-G-G-C-G-G--T-TA-A-A-T----AA-G-T-T-A--G-T-G-G--TC--A-AA-TA-T-C-CA-T-G--CT-C-AA-C-A-T-G-G-T-C--T-C---G--C-C-A--T--T--AA-A-A-C-T-G-T--TT--G-A-C---T-T-G-A-G-T--A-----C-AG------TC-G-A-G-G-T-A---GG-C-GG-A--ATA--A-G-T-T-AAGT-A-G-CG-GT-G--A-A-A--TGC-TT-AG-AT-A-TA---A-C-T-T-A-G-A-AC-T-CC---AA--T--T--GC-GAA-G-G-C-A---G--C-…	Bacteria(100)	Bacteroidetes(100)	Bacteroidetes_unclassified(100)	Bacteroidetes_unclassified(100)	Bacteroidetes_unclassified(100)	Bacteroidetes_unclassified(100)	Bacteroidetes_unclassified(100)
Otu000514	8	193	2	18	7	1	20	0	10	2	5	2	0	1	2	0	9	0	0	16	117	69	5	19	7	1	17	2	2	62	0	4	2	6	1	0	M02181_104_000000000-ANBGD_1_1113_28678_17521_1_N_0_1_(reversed)	T--AC--GT-AG-GGG--GCT-A-GC-G-T-T-AT-C-CGG-AA--TT-A-C-T-GG-GC--GT-A--AA-GG-GT-GC-G-TA-G-G-T-G-G--T-TT-C-T-T----AA-G-T-C-A--G-A-G-G--TG--A-AA-GG-C-T-AC-G-G--CT-C-AA-C-C-G-T-A-G-T--A---A-G--C-C-T--T--T--GA-A-A-C-T-G-A--GA--A-A-C---T-T-G-A-G-T--G-----C-AG------GA-G-A-G-G-A-G---AG-T-AG-A--ATT--C-C-T-A-GTGT-A-G-CG-GT-G--A-A-A--TGC-GT-AG-AT-A-TT---A-G-G-A-G-G-A-AT-A-CC---AG--T--T--GC-GAA-G-G-C-G---G--C-…	Bacteria(100)	Firmicutes(100)	Clostridia(100)	Clostridiales(100)	Clostridiaceae(100)	Sporacetigenium(99)	Sporacetigenium_unclassified(99)
Otu000515	0	0	0	0	0	0	0	8	11	45	29	10	0	18	6	6	42	14	3	17	6	2	6	76	1	22	12	21	8	7	7	33	19	1	65	0	M02181_104_000000000-ANBGD_1_1102_10590_7121_1_N_0_1_(reversed)	T--AC--GG-AG-GGT--GCA-A-GC-G-T-T-GT-C-CGG-AA--TC-A-T-T-GG-GC--GT-A--AA-GC-GT-TC-G-TA-G-G-C-G-G--C-AT-A-G-T----AA-G-T-C-T--G-G-T-G--TT--A-AA-GC-C-T-GG-G-G--CT-C-AA-C-C-T-C-A-G-T--T--CG-G--C-A-C--T--G--GA-T-A-C-T-A-C--TA--A-G-C---T-A-G-A-A-T--G-----C-GG------TA-G-A-G-G-T-G---AA-G-GG-A--ATT--C-C-T-G-GTGT-A-G-CG-GT-G--A-A-A--TGC-GT-AG-AT-A-TC---A-G-G-A-G-G-A-AC-A-TC---GG--T--G--GC-GTA-A-G-C-G---C--T-…	Bacteria(100)	Bacteria_unclassified(100)	Bacteria_unclassified(100)	Bacteria_unclassified(100)	Bacteria_unclassified(100)	Bacteria_unclassified(100)	Bacteria_unclassified(100)
Otu000516	0	0	5	0	0	0	0	14	53	17	8	10	14	22	19	17	12	21	12	6	13	9	13	7	10	2	35	10	0	1	12	5	4	18	21	0	M02181_104_000000000-ANBGD_1_1111_25270_5565_1_N_0_1_(reversed)	T--AC--GT-AG-GTG--GCA-A-GC-G-T-T-AT-C-CGG-AT--TT-A-C-T-GG-GT--GT-A--AA-GG-GC-GT-G-TA-G-G-C-G-G--G-AC-T-T-C----AA-G-T-C-A--G-A-T-G--TG--A-AA-AC-C-A-TG-G-G--CT-C-AA-C-T-C-A-T-G-G--C-C-T-G--C-A-T--T--T--GA-A-A-C-T-G-A--AG--T-T-C---T-T-G-A-G-T--G-----T-CG------GA-G-A-G-G-T-A---AT-C-GG-A--ATT--C-C-T-A-GTGT-A-G-CG-GT-G--A-A-A--TGC-GT-AG-AT-A-TT---A-G-G-A-G-G-A-AC-A-CC---AG--T--G--GC-GAA-G-G-C-G---G--A-…	Bacteria(100)	Firmicutes(100)	Clostridia(100)	Clostridiales(100)	Clostridiales_unclassified(100)	Clostridiales_unclassified(100)	Clostridiales_unclassified(100)
Otu000518	0	0	0	0	0	0	0	4	17	44	3	7	2	22	0	1	12	14	8	4	3	2	28	14	3	1	9	3	38	2	21	35	24	7	28	0	M02181_104_000000000-ANBGD_1_1103_10629_25446_1_N_0_1_(reversed)	T--AC--GT-AG-GGG--GCA-A-GC-G-T-T-GT-C-CGG-AA--TG-A-C-T-GG-GC--GT-A--AA-GG-GT-GT-G-TA-G-G-T-G-G--C-TA-A-G-C----AA-G-T-T-A--G-A-A-G--TG--T-AA-TA-C-CTAG-A-G--CT-C-AA-C-T-C-A-G-G-T--G-C-T-G--C-T-T--C--T--AA-A-A-C-T-G-T--TT--G-G-C---T-A-G-A-G-T--G-----C-AG------TA-G-A-G-G-T-A---AG-T-GG-A--ATT--C-C-T-A-GTGT-A-G-CG-G--TG-G-A-A--TGC-GT-AG-AT-A-TT---A-G-G-A-G-G-A-AC-A-TC---GG--A--G--GC-GAA-G-G-C-G---G--C-…	Bacteria(100)	Bacteria_unclassified(100)	Bacteria_unclassified(100)	Bacteria_unclassified(100)	Bacteria_unclassified(100)	Bacteria_unclassified(100)	Bacteria_unclassified(100)
Otu000519	0	0	0	0	0	0	0	3	2	4	71	6	0	0	4	4	1	45	2	0	12	0	2	0	0	0	0	0	7	0	3	8	0	32	4	0	M02181_104_000000000-ANBGD_1_1104_5662_12913_1_N_0_1_(reversed)	T--AC--GT-AG-GGG--GCG-A-GC-G-T-T-GT-C-CGG-AA--TA-A-C-T-GG-GC--GT-A--AA-GG-GA-GC-G-TA-G-G-T-G-G--A-AA-G-G-T----AA-G-T-T-A--A-A-T-G--TG--A-AA-GC-C-C-GA-G-G--CT-C-AA-C-C-T-C-G-G-A--A-C-T-G--C-A-A--T--T--AA-T-A-C-T-G-C--CT--A-T-C---T-A-G-A-G-T--G-----T-AG------CA-G-G-G-G-C-A---AG-T-GG-A--ATT--T-C-T-A-GTGT-A-G-CG-GT-G--G-A-A--TGC-GT-AG-AT-A-TT---A-G-A-A-A-G-A-AC-A-CC---AG--A--G--GC-GAA-G-G-C-G---G--C-…	Bacteria(100)	Bacteria_unclassified(100)	Bacteria_unclassified(100)	Bacteria_unclassified(100)	Bacteria_unclassified(100)	Bacteria_unclassified(100)	Bacteria_unclassified(100)
Otu000520	0	0	0	0	0	0	0	5	3	3	3	10	9	12	3	23	25	7	7	24	5	22	1	15	35	26	1	35	0	20	1	28	7	17	24	0	M02181_104_000000000-ANBGD_1_1110_12092_22199_1_N_0_1_(reversed)	T--AC--GG-AG-GAT--CCG-A-GC-G-T-T-AT-C-CGG-AT--TT-A-T-T-GG-GT--TT-A--AA-GG-GT-GC-G-TA-G-G-C-G-G--T-TA-A-A-T----AA-G-T-T-A--G-A-T-G--TG--A-AA-TT-C-C-GG-G-G--CT-C-AA-C-C-T-C-G-G-C--G-C-T-G--C-G-T--C--T--AA-T-A-C-T-G-T--TT--G-A-C---T-A-G-A-G-A--T-----T-AG------TT-G-C-C-G-T-A---GG-C-GG-A--ATG--T-A-T-G-GTGT-A-G-CG-GT-G--A-A-A--TGC-AT-AG-AT-A-TC---A-T-A-C-A-G-A-AC-A-CC---GA--T--T--GC-GAA-G-G-C-A---G--C-…	Bacteria(100)	Bacteroidetes(100)	Bacteroidia(100)	Bacteroidales(100)	Rikenellaceae(100)	Alistipes(100)	Alistipes_unclassified(100)
Otu000521	0	0	2	0	0	0	0	0	98	189	0	0	0	0	24	25	0	0	0	0	0	0	0	0	0	0	0	15	0	0	0	10	0	0	0	0	M02181_104_000000000-ANBGD_1_2103_15947_14314_1_N_0_1_(reversed)	T--AC--GG-AG-GAT--CCG-A-GC-G-T-T-AT-C-CGG-AT--TT-A-T-T-GG-GT--TT-A--AA-GG-GT-GC-G-TA-G-G-T-T-G--C-AT-A-A-T----AA-G-T-C-A--G-T-G-G--TA--A-AA-TA-C-G-AT-A-G--CT-C-AA-C-T-A-T-C-G-G--C-C-T-G--C-C-A--T--T--GA-A-A-C-T-A-T--TA--A-G-C---T-A-G-A-G-A--T-----T-GG------TT-G-C-A-G-C-A---GG-C-GG-A--ATG--T-G-T-A-GTGT-A-G-CG-GT-G--A-A-A--TGC-AT-AG-AT-A-TT---A-C-A-C-A-G-A-AC-C-CC---GA--T--T--GC-GAA-G-G-C-A---G--C-…	Bacteria(100)	Bacteroidetes(100)	Bacteroidetes_unclassified(100)	Bacteroidetes_unclassified(100)	Bacteroidetes_unclassified(100)	Bacteroidetes_unclassified(100)	Bacteroidetes_unclassified(100)
Otu000522	0	0	2	0	0	0	0	14	1	9	9	6	15	20	12	4	24	1	34	133	2	21	18	2	2	19	17	5	22	0	2	7	9	28	3	0	M02181_104_000000000-ANBGD_1_1103_8841_19375_1_N_0_1_(reversed)	T--AC--GG-AG-GAT--CCG-A-GC-G-T-T-AT-C-CGG-AT--TT-A-T-T-GG-GT--TT-A--AA-GG-GT-GC-G-TA-G-G-C-G-G--T-TT-T-A-T----AA-G-T-T-A--G-A-G-G--TG--A-AA-TA-C-C-GG-G-G--CT-C-AA-C-C-T-C-G-G-A--A-C-T-G--C-C-T--C--T--AA-T-A-C-T-G-T--AA--G-A-C---T-A-G-A-G-A--T-----C-AG------TT-G-C-T-G-T-A---GG-C-GG-A--ATG--T-G-T-G-GTGT-A-G-CG-GT-G--A-A-A--TGC-AT-AG-AT-A-TC---A-C-A-C-A-G-A-AC-A-CC---GA--T--T--GC-GAA-G-G-C-A---G--C-…	Bacteria(100)	Bacteroidetes(100)	Bacteroidia(100)	Bacteroidales(100)	Rikenellaceae(100)	Alistipes(100)	Alistipes_unclassified(100)
Otu000523	0	0	0	0	0	0	0	4	1	12	2	19	0	44	17	2	0	0	49	65	8	21	8	14	12	17	3	5	5	64	7	1	2	16	11	0	M02181_104_000000000-ANBGD_1_1106_13865_11118_1_N_0_1_(reversed)	T--AC--GG-GG-GAT--GCG-A-GC-G-T-T-AT-C-CGG-AT--TT-A-T-T-GG-GT--TT-A--AA-GG-GT-GC-G-TA-G-G-C-G-G--T-TT-A-A-T----AA-G-T-T-A--G-T-G-G--TA--A-AA-TT-T-C-TA-T-G--CT-C-AA-C-A-T-A-G-T-T--T-A---G--C-C-A--T--T--AA-A-A-C-T-G-T--TA--G-A-C---T-T-G-A-G-T--A-----C-AG------TC-G-A-G-G-T-A---GG-C-GG-A--ATA--A-G-T-T-AAGT-A-G-CG-GT-G--A-A-A--TGC-TT-AG-AT-A-TA---A-C-T-T-A-G-A-AC-T-CC---GA--T--A--GC-GAA-G-G-C-A---G--C-…	Bacteria(100)	Bacteroidetes(100)	Bacteroidetes_unclassified(100)	Bacteroidetes_unclassified(100)	Bacteroidetes_unclassified(100)	Bacteroidetes_unclassified(100)	Bacteroidetes_unclassified(100)
Otu000524	0	0	0	0	0	0	0	8	3	4	3	7	10	3	14	9	7	4	4	18	1	55	2	0	63	26	48	7	9	55	2	3	7	20	14	0	M02181_104_000000000-ANBGD_1_1104_23208_14458_1_N_0_1_(reversed)	T--AC--GG-AG-GGT--GCG-A-GC-G-T-T-AA-T-CGG-AA--TT-A-C-T-GG-GC--GT-A--AA-GC-GC-GC-G-TA-G-G-C-G-G--A-TA-T-G-T----AA-G-T-C-A--G-G-A-G--TG--A-AA-TC-C-C-TC-G-G--CT-C-AA-C-C-G-A-G-G-A--A-T-A-G--C-T-T--T--T--GA-A-A-C-T-G-T--GT--A-T-C---T-T-G-A-G-T--T-----C-GG------TA-G-A-G-G-T-T---AG-T-GG-A--ATT--T-C-A-G-GTGT-A-G-GA-GT-G--A-A-A--TCC-GT-AG-AT-A-TC---T-G-A-A-G-G-A-AC-A-TC---AG--T--G--GC-GAA-G-G-C-G---A--C-…	Bacteria(100)	Proteobacteria(100)	Proteobacteria_unclassified(100)	Proteobacteria_unclassified(100)	Proteobacteria_unclassified(100)	Proteobacteria_unclassified(100)	Proteobacteria_unclassified(100)
Otu000525	0	10	0	0	0	0	0	0	1	46	3	7	33	0	18	6	10	8	2	20	14	4	13	0	78	0	15	15	7	56	6	18	37	63	26	0	M02181_104_000000000-ANBGD_1_2114_24712_20338_1_N_0_1_(reversed)	T--AC--GG-AG-GAT--TCG-A-GC-G-T-T-AT-C-CGG-AT--TT-A-T-T-GG-GT--TT-A--AA-GG-GT-GC-G-TA-G-G-T-G-G--T-TT-T-A-T----AA-G-T-T-A--G-T-C-G--TT--A-AA-TC-G-G-GA-G-G--CT-C-AA-C-C-T-C-T-C-A--AT--G-G--C-G-A--T--T--GA-T-A-C-T-G-T--GG--A-A-C---T-A-G-A-G-A--G-----T-GG------TT-G-C-G-G-T-A---GG-C-GG-A--ATG--A-G-T-A-GTGT-A-G-CG-GT-G--A-A-A--TGC-TT-AG-AT-A-TT---A-C-T-C-A-G-A-AC-A-CC---GA--T--T--GC-GAA-G-G-C-A---G--C-…	Bacteria(100)	Bacteroidetes(100)	Bacteroidia(100)	Bacteroidales(100)	Bacteroidales_unclassified(100)	Bacteroidales_unclassified(100)	Bacteroidales_unclassified(100)
Otu000526	0	117	7	0	0	0	0	19	2	2	262	0	0	0	11	0	0	1	6	0	8	0	0	2	0	2	2	0	4	7	10	0	2	0	0	0	M02181_104_000000000-ANBGD_1_1111_7373_24473_1_N_0_1_(reversed)	T--AC--GG-AG-GGT--GCG-A-GC-G-T-T-AA-T-CGG-AA--TT-A-C-T-GG-GC--GT-A--AA-GC-GT-GC-G-TA-G-G-C-G-G--C-CA-T-T-T----AA-G-T-T-G--G-A-T-G--TG--A-AA-GC-C-C-CG-G-G--CT-C-AA-C-C-T-G-G-G-A--A-C-T-G--C-A-T--C--C--AA-A-A-C-T-G-A--GT--G-G-C---T-C-G-A-G-T--G-----C-GA------GA-G-A-G-G-A-G---TG-T-GG-A--ATT--T-C-C-T-GTGT-A-G-CG-GT-G--A-A-A--TGC-GT-AG-AT-A-TA---G-G-A-A-G-G-A-AC-A-TC---AG--T--G--GC-GAA-G-G-C-G---A--C-…	Bacteria(100)	Proteobacteria(100)	Gammaproteobacteria(100)	environmental_samples(100)	environmental_samples_unclassified(100)	environmental_samples_unclassified(100)	environmental_samples_unclassified(100)
Otu000527	0	0	0	0	0	0	0	6	1	4	0	1	10	8	1	47	7	1	1	0	3	15	29	0	4	3	0	2	0	0	3	11	74	0	2	0	M02181_104_000000000-ANBGD_1_2112_12421_4811_1_N_0_1_(reversed)	T--AC--GT-AG-GTG--GCA-A-GC-G-T-T-GT-C-CGG-AA--TT-A-C-T-GG-GT--GT-A--AA-GG-GA-GC-G-TA-G-G-C-G-G--T-TT-A-G-T----AA-G-T-T-G--A-A-T-G--TA--T-AA-TC-T-A-TG-G-G--CT-C-AA-C-C-C-A-T-A-A----G-G-G--C-G-T--T--C--AA-A-A-C-T-G-C--AA--A-A-C---T-T-G-A-G-T--G-----A-AG------TA-G-A-G-G-C-A---AG-T-GG-A--ATT--C-C-T-A-GTGT-A-G-CG-GT-G--A-A-A--TGC-GT-AA-AT-A-TT---A-G-G-A-G-G-A-AC-A-CC---AG--T--G--GC-GAA-G-G-C-G---A--C-…	Bacteria(100)	Firmicutes(100)	Clostridia(100)	Clostridiales(100)	Clostridiales_unclassified(92)	Clostridiales_unclassified(92)	Clostridiales_unclassified(92)
Otu000528	0	0	0	0	0	0	0	8	37	1	15	7	5	2	64	4	18	10	3	11	24	2	1	115	1	39	0	0	3	9	10	2	5	4	41	0	M02181_104_000000000-ANBGD_1_1101_9505_21724_1_N_0_1_(reversed)	T--AC--GG-AG-GAT--CCG-A-GC-G-T-T-AT-C-CGG-AT--TT-A-T-T-GG-GT--TT-A--AA-GG-GT-GC-G-TA-G-G-T-T-G--C-AA-A-T-T----AA-G-T-C-A--G-T-G-G--TT--A-AA-AA-C-G-AT-A-G--CT-C-AA-C-T-A-T-C-G-G--C-A-T-G--C-C-A--T--T--GA-A-A-C-T-G-A--TT--A-G-C---T-A-G-A-G-A--A-----T-GG------TT-G-C-T-G-C-A---GG-C-GG-A--ATG--T-G-T-A-GTGT-A-G-CG-GT-G--A-A-A--TGC-TT-AG-AT-A-TT---A-C-A-C-A-G-A-AC-A-CC---GA--T--T--GC-GAA-G-G-C-A---G--C-…	Bacteria(100)	Bacteroidetes(100)	Bacteroidetes_unclassified(100)	Bacteroidetes_unclassified(100)	Bacteroidetes_unclassified(100)	Bacteroidetes_unclassified(100)	Bacteroidetes_unclassified(100)
Otu000529	0	0	0	0	0	0	0	8	0	0	0	5	50	0	1	2	61	2	0	5	0	81	46	0	5	22	5	0	8	231	4	0	6	1	3	0	M02181_104_000000000-ANBGD_1_1111_11930_20829_1_N_0_1_(reversed)	T--AC--GG-AG-GGT--GCG-A-GC-G-T-T-AA-T-CGG-AA--TT-A-C-T-GG-GC--GT-A--AA-GC-GC-AC-G-TA-G-G-C-T-G--T-TA-A-G-T----AA-G-T-C-A--G-A-G-G--TG--A-AA-TG-C-C-AG-G-G--CT-C-AA-C-C-T-T-G-G-A--A-C-T-G--C-C-T--T--T--GA-T-A-C-T-G-C--TT--G-A-C---T-A-G-A-A-T--C-----C-GG------GA-G-A-G-G-G-T---GG-C-GG-A--ATT--C-C-A-G-GTGT-A-G-GG-GT-G--A-A-A--TCC-GT-AG-AT-A-TC---T-G-G-A-G-G-A-AC-A-TC---GG--T--G--GC-GAA-G-G-C-G---G--C-…	Bacteria(100)	Proteobacteria(100)	Deltaproteobacteria(100)	Desulfovibrionales(100)	Desulfovibrionaceae(100)	Desulfovibrionaceae_unclassified(88)	Desulfovibrionaceae_unclassified(88)
Otu000530	0	0	0	0	0	0	0	1	0	3	0	15	3	2	0	3	30	0	2	0	0	25	88	7	0	0	0	0	1	0	0	3	0	23	2	0	M02181_104_000000000-ANBGD_1_1114_22939_22702_1_N_0_1_(reversed)	T--AC--GT-AG-GTG--GCA-A-GC-G-T-T-AT-C-CGG-AA--TT-A-C-T-GG-GT--GT-A--AA-GG-GA-GC-G-TA-G-G-C-G-G--A-TT-G-A-T----AA-G-T-T-G--A-A-T-G--TG--A-AA-TC-T-A-TG-G-G--CT-C-AA-C-C-C-A-T-A-G----G-CTG--C-G-T--T--C--AA-A-A-C-T-G-T--TA--A-T-C---T-T-G-A-G-T--G-----A-AG------TA-G-A-G-G-T-A---GG-C-GG-A--ATT--C-C-T-A-GTGT-A-G-CG-GT-G--G-A-A--TGC-GT-AA-AT-A-TT---A-G-G-A-G-G-A-AC-A-CC---AG--T--G--GC-GAA-G-G-C-G---G--C-…	Bacteria(100)	Firmicutes(100)	Clostridia(100)	Clostridiales(100)	Clostridiales_unclassified(100)	Clostridiales_unclassified(100)	Clostridiales_unclassified(100)
Otu000531	0	0	0	0	0	0	0	0	0	29	0	0	0	0	19	0	142	0	0	0	41	0	0	0	168	0	1	152	63	0	0	0	5	0	1	0	M02181_104_000000000-ANBGD_1_1105_27300_14137_1_N_0_1_(reversed)	T--AC--GG-AG-GGT--GCA-A-GC-G-T-T-AA-T-CGG-AA--TC-A-C-T-GG-GC--GT-A--AA-GC-GC-AC-G-TA-G-G-C-T-G--T-CT-G-A-T----AA-G-T-C-A--G-G-T-G--TG--A-AA-GC-C-C-TC-G-G--CT-C-AA-C-C-G-G-G-G-A--A-T-T-G--C-A-C--T--T--GA-T-A-C-T-G-G--CA--G-G-C---T-T-G-A-G-T--T-----C-AG------GA-G-A-G-G-G-T---GG-C-GG-A--ATT--C-C-A-G-GTGT-A-G-GA-GT-G--A-A-A--TCC-GT-AG-AT-A-TC---T-G-G-A-G-G-A-AC-A-TC---AG--T--G--GC-GAA-G-G-C-G---G--C-…	Bacteria(100)	Proteobacteria(100)	Deltaproteobacteria(100)	Desulfovibrionales(100)	Desulfovibrionaceae(100)	Desulfovibrio(58)	Desulfovibrio_unclassified(58)
Otu000532	0	0	0	0	0	0	0	0	0	0	0	0	0	34	0	0	264	112	0	74	7	0	14	0	12	5	20	44	0	0	0	0	5	0	15	0	M02181_104_000000000-ANBGD_1_1109_17711_4868_1_N_0_1_(reversed)	T--AC--GT-AG-GTT--ACA-A-GC-G-T-T-AT-C-CGG-AT--TT-A-C-T-GG-GT--GT-A--AA-GG-GC-GA-G-TA-G-G-C-G-G--G-AT-T-G-C----AA-G-T-C-A--G-A-T-G--TG--A-AA-TA-C-C-GA-G-G--CT-T-AA-C-T-T-C-G-G-A--A-C-T-G--C-A-T--T--T--GA-A-A-C-T-G-T--AA--T-T-C---T-T-G-A-G-T--G-----A-TG------GA-G-A-G-G-C-A---GG-C-GG-A--ATT--C-T-C-A-GTGT-A-G-CG-GT-G--A-A-A--TGC-GT-AG-AT-A-TT---G-G-G-A-G-G-A-AC-A-CC---GG--T--G--GC-GAA-G-G-C-G---G--C-…	Bacteria(100)	Firmicutes(100)	Clostridia(100)	Clostridiales(100)	Ruminococcaceae(100)	Papillibacter(100)	Papillibacter_unclassified(100)
Otu000533	0	0	0	0	0	0	0	4	359	8	0	0	13	0	0	34	0	0	4	0	0	0	0	0	0	35	0	0	0	0	18	6	3	0	0	0	M02181_104_000000000-ANBGD_1_1105_23456_18055_1_N_0_1_(reversed)	T--AC--GG-AG-GAT--CCG-A-GC-G-T-T-AT-C-CGG-AT--TT-A-T-T-GG-GT--TT-A--AA-GG-GT-GC-G-TA-G-G-T-G-G--C-GG-C-A-T----AA-G-T-C-A--G-T-G-G--TA--A-AA-TA-C-G-AT-A-G--CT-C-AA-C-T-A-T-C-G-G--T-C-T-G--C-C-A--T--T--GA-A-A-C-T-G-A--GT--T-G-C---T-A-G-A-G-A--A-----T-GG------TT-G-C-A-G-C-A---GG-C-GG-A--ATG--T-G-T-A-GTGT-A-G-CG-GT-G--A-A-A--TGC-TT-AG-AT-A-TT---A-C-A-C-A-G-A-AC-A-CC---GA--T--T--GC-GAA-G-G-C-A---G--C-…	Bacteria(100)	Bacteroidetes(100)	Bacteroidetes_unclassified(100)	Bacteroidetes_unclassified(100)	Bacteroidetes_unclassified(100)	Bacteroidetes_unclassified(100)	Bacteroidetes_unclassified(100)
Otu000534	0	0	0	0	0	0	0	8	1	8	4	1	1	3	6	1	0	2	2	88	102	6	2	51	2	2	0	0	2	0	14	4	17	2	39	0	M02181_104_000000000-ANBGD_1_1101_14400_28068_1_N_0_1_(reversed)	T--AC--GT-AG-GGT--GCA-A-GC-G-T-T-GT-C-CGG-AA--TT-A-C-T-GG-GT--GT-A--AA-GG-GA-GC-G-TA-G-G-C-G-G--G-AC-T-G-C----AA-G-T-C-A--G-A-T-G--TG--A-AA-AC-T-A-TG-G-G--CT-C-AA-C-C-C-A-T-A-G--A-C-T-G--C-A-T--T--T--GA-A-A-C-T-G-T--GG--T-T-C---T-T-G-A-G-T--G-----A-AG------TA-G-A-G-G-T-A---GG-C-GG-A--ATT--C-C-T-A-GTGT-A-G-CG-GT-G--A-A-A--TGC-GT-AG-AT-A-TT---A-G-G-A-G-G-A-AC-A-TC---AG--T--G--GC-GAA-G-G-C-G---G--C-…	Bacteria(100)	Firmicutes(100)	Clostridia(100)	Clostridiales(100)	Ruminococcaceae(100)	Ruminococcus(100)	Ruminococcus_unclassified(100)
Otu000535	0	0	0	0	0	0	0	23	12	12	15	14	39	23	3	14	2	9	14	0	0	29	5	10	0	0	150	7	3	7	2	2	2	64	0	0	M02181_104_000000000-ANBGD_1_1102_15429_20383_1_N_0_1_(reversed)	T--AC--GT-AG-GTG--TCA-A-GC-G-T-T-AT-C-CGG-AA--TT-A-T-T-GG-GC--GT-A--AA-GG-GT-GC-G-TA-G-G-C-G-G--A-CA-A-G-T----AA-G-T-T-T--A-A-G-G--TG--A-AA-GC-G-T-GG-G-G--CT-C-AA-C-T-C-C-A-T-A--C---A-G--C-C-T--T--A--GA-A-A-C-T-G-T--TT--G-A-C---T-A-G-A-G-T--A-----C-AG------AA-G-A-G-G-G-T---AG-T-GG-A--ATT--C-C-A-T-GTGT-A-G-CG-GT-A--A-A-A--TGC-GT-AG-AT-A-TA---T-G-G-A-G-G-A-AC-A-CC---AG--T--G--GC-GAA-G-G-C-G---G--C-…	Bacteria(100)	Bacteria_unclassified(100)	Bacteria_unclassified(100)	Bacteria_unclassified(100)	Bacteria_unclassified(100)	Bacteria_unclassified(100)	Bacteria_unclassified(100)
Otu000536	0	11	0	0	0	0	0	6	75	28	22	3	2	40	14	13	6	0	23	1	30	0	7	47	0	9	0	10	1	0	7	10	0	18	2	0	M02181_104_000000000-ANBGD_1_2112_8954_10993_1_N_0_1_(reversed)	T--AC--GG-AG-ACT--GCG-A-GC-G-T-T-AC-T-CGG-AT--TC-A-C-T-GG-GC--GT-A--AA-GG-GA-GC-G-CA-G-G-C-G-G--T-TA-T-A-T----GT-G-T-T-G--A-T-T-G--TG--A-AA-TC-T-C-GG-G-G--CT-C-AA-C-T-C-C-G-A-A--A-C-T-G--C-A-G--T--C--AA-A-A-C-T-A-T--AT--A-A-C---T-A-G-A-G-T--A-----T-TG------GA-G-A-G-G-T-A---AG-T-GG-A--ATT--T-C-T-G-GTGT-A-G-CG-GT-G--A-A-A--TGC-GC-AG-AT-A-TC---A-G-A-A-G-G-A-AC-A-CC---GA--T--G--GC-GAA-G-G-C-A---G--C-…	Bacteria(100)	Verrucomicrobia(100)	Opitutae(100)	Puniceicoccales(100)	Puniceicoccaceae(100)	Cerasicoccus(100)	Cerasicoccus_unclassified(100)
[truncated: 3,435 more rows]
