# Supplementary material for: Gut microbial communities of hybridising pygmy angelfishes reflect species boundaries
Source: Commun Biol. 2023 May 18;6:542. doi: 10.1038/s42003-023-04919-7 (PMC10195815; doi:10.1038/s42003-023-04919-7)
Supplement: Supplementary file 4 — Supplementary Data 2 [file 42003_2023_4919_MOESM4_ESM.xlsx]

## Sheet: MetaCyc Pathways Gut section
Supplementary Data 2. Significantly differentially abundant predicted metagenomic traits between species (per sample data provided) determined using linear discriminant analysis (LDA) effect size method with a cut off > 2.0 for each pathway.
Pathway	Gut section with higher abundance	LDA	p value	Level 2 Pathway
GOLPDLCAT_PWY	Hindgut	2.02908	0.00136642	Alcohol Degradation
POLYAMINSYN3_PWY	Hindgut	2.68197	0.00174512	Amine and Polyamine Biosynthesis
PWY_5705	Hindgut	2.39694	0.00172476	Amine and Polyamine Degradation
ARGSYN_PWY	Hindgut	2.82084	0.00174512	Amino Acid Biosynthesis
ARGSYNBSUB_PWY	Hindgut	2.77756	0.00174512	Amino Acid Biosynthesis
BRANCHED_CHAIN_AA_SYN_PWY	Hindgut	3.04146	0.00174512	Amino Acid Biosynthesis
COMPLETE_ARO_PWY	Hindgut	2.6948	0.00174512	Amino Acid Biosynthesis
GLUTORN_PWY	Hindgut	2.74075	0.00174512	Amino Acid Biosynthesis
HOMOSER_METSYN_PWY	Hindgut	2.90171	0.00174512	Amino Acid Biosynthesis
HSERMETANA_PWY	Hindgut	2.5325	0.00174512	Amino Acid Biosynthesis
ILEUSYN_PWY	Hindgut	3.03577	0.00174512	Amino Acid Biosynthesis
PWY_181	Hindgut	3.12524	0.00174512	Amino Acid Biosynthesis
PWY_2941	Hindgut	2.09194	0.00174512	Amino Acid Biosynthesis
PWY_2942	Hindgut	2.93712	0.00174512	Amino Acid Biosynthesis
PWY_5097	Hindgut	2.93248	0.00174512	Amino Acid Biosynthesis
PWY_5103	Hindgut	2.9607	0.00174512	Amino Acid Biosynthesis
PWY_5104	Hindgut	2.97209	0.00174512	Amino Acid Biosynthesis
PWY_5347	Hindgut	3.13317	0.00174512	Amino Acid Biosynthesis
PWY_7400	Hindgut	2.82182	0.00174512	Amino Acid Biosynthesis
VALSYN_PWY	Hindgut	3.03577	0.00174512	Amino Acid Biosynthesis
PWY_5101	Hindgut	3.05907	0.00174512	Amino Acid Biosynthesis
ARO_PWY	Hindgut	2.6951	0.00174512	Aromatic Compound Biosynthesis
PWY_6163	Hindgut	2.93317	0.00174512	Aromatic Compound Biosynthesis
P281_PWY	Hindgut	2.92676	0.00172476	Aromatic Compound Degradation
CODH_PWY	Hindgut	2.03201	0.00174512	C1 Compound Utilization and Assimilation
P23_PWY	Hindgut	3.15272	0.00174512	C1 Compound Utilization and Assimilation
P42_PWY	Hindgut	3.44738	0.00174512	C1 Compound Utilization and Assimilation
PWY_1622	Hindgut	2.02483	0.00172476	C1 Compound Utilization and Assimilation
PWY_1861	Hindgut	2.81708	0.00166458	C1 Compound Utilization and Assimilation
RUMP_PWY	Hindgut	2.56945	0.00166458	C1 Compound Utilization and Assimilation
CALVIN_PWY	Hindgut	2.75577	0.00174512	Carbohydrate Biosynthesis
DTDPRHAMSYN_PWY	Hindgut	2.86737	0.00174512	Carbohydrate Biosynthesis
GLUCONEO_PWY	Hindgut	2.6097	0.00174512	Carbohydrate Biosynthesis
PWY_5659	Hindgut	2.68767	0.00174512	Carbohydrate Biosynthesis
PWY_6478	Hindgut	2.02396	0.00172476	Carbohydrate Biosynthesis
PWY_6749	Hindgut	2.02496	0.00166458	Carbohydrate Biosynthesis
PWY_7315	Hindgut	2.38565	0.00172476	Carbohydrate Biosynthesis
PWY_7332	Hindgut	3.00694	0.00174512	Carbohydrate Biosynthesis
PWY_7347	Hindgut	2.22708	0.00166458	Carbohydrate Biosynthesis
FUCCAT_PWY	Hindgut	2.61464	0.00174512	Carbohydrate Degradation
RHAMCAT_PWY	Hindgut	2.40511	0.00174512	Carbohydrate Degradation
PWY_5177	Hindgut	2.56241	0.00166458	Carboxylate Degradation
PEPTIDOGLYCANSYN_PWY	Hindgut	2.76765	0.00174512	Cell structure biosynthesis
PWY_6385	Hindgut	2.72502	0.00174512	Cell structure biosynthesis
PWY_6386	Hindgut	2.73599	0.00174512	Cell structure biosynthesis
PWY_6387	Hindgut	2.74998	0.00174512	Cell structure biosynthesis
TEICHOICACID_PWY	Hindgut	2.1233	0.00172476	Cell structure biosynthesis
PWY_6471	Hindgut	2.75249	0.00174512	Cell structure biosynthesis
PWY0_1338	Hindgut	2.40115	0.00174512	Cell structure biosynthesis and Antibiotic resistance
COA_PWY	Hindgut	2.87768	0.00174512	Cofactor, Carrier, and Vitamin Biosynthesis
COBALSYN_PWY	Hindgut	3.1547	0.00174512	Cofactor, Carrier, and Vitamin Biosynthesis
f_1CMET2_PWY	Hindgut	2.4818	0.00174512	Cofactor, Carrier, and Vitamin Biosynthesis
FOLSYN_PWY	Hindgut	3.15063	0.00174512	Cofactor, Carrier, and Vitamin Biosynthesis
NAD_BIOSYNTHESIS_II	Hindgut	2.22144	0.00172476	Cofactor, Carrier, and Vitamin Biosynthesis
P241_PWY	Hindgut	2.06991	0.000828873	Cofactor, Carrier, and Vitamin Biosynthesis
PWY_5509	Hindgut	3.01467	0.00174512	Cofactor, Carrier, and Vitamin Biosynthesis
PWY_5920	Hindgut	2.25602	0.00174512	Cofactor, Carrier, and Vitamin Biosynthesis
PWY_6147	Hindgut	3.213	0.00174512	Cofactor, Carrier, and Vitamin Biosynthesis
PWY_6263	Hindgut	3.13936	0.00174512	Cofactor, Carrier, and Vitamin Biosynthesis
PWY_6269	Hindgut	3.01348	0.00174512	Cofactor, Carrier, and Vitamin Biosynthesis
PWY_6654	Hindgut	2.1279	0.000828873	Cofactor, Carrier, and Vitamin Biosynthesis
PWY_6891	Hindgut	3.1821	0.00174512	Cofactor, Carrier, and Vitamin Biosynthesis
PWY_6895	Hindgut	3.3673	0.00174512	Cofactor, Carrier, and Vitamin Biosynthesis
PWY_6897	Hindgut	2.88103	0.00174512	Cofactor, Carrier, and Vitamin Biosynthesis
PWY_7371	Hindgut	3.08541	0.00174512	Cofactor, Carrier, and Vitamin Biosynthesis
PWY_7373	Hindgut	2.05909	0.000828873	Cofactor, Carrier, and Vitamin Biosynthesis
PWY_7374	Hindgut	3.07587	0.00174512	Cofactor, Carrier, and Vitamin Biosynthesis
PWY_7377	Hindgut	2.3785	0.00174512	Cofactor, Carrier, and Vitamin Biosynthesis
PYRIDNUCSYN_PWY	Hindgut	2.76837	0.00174512	Cofactor, Carrier, and Vitamin Biosynthesis
RIBOSYN2_PWY	Hindgut	2.57654	0.00174512	Cofactor, Carrier, and Vitamin Biosynthesis
THISYN_PWY	Hindgut	2.80257	0.00174512	Cofactor, Carrier, and Vitamin Biosynthesis
PHOSLIPSYN_PWY	Hindgut	2.74455	0.00174512	Fatty acid and lipid biosynthesis
PWY_5667	Hindgut	2.97482	0.00174512	Fatty acid and lipid biosynthesis
PWY_5971	Hindgut	2.89428	0.00154831	Fatty acid and lipid biosynthesis
PWY_5973	Hindgut	2.89359	0.00174512	Fatty acid and lipid biosynthesis
PWY_6350	Hindgut	2.00199	0.000828873	Fatty acid and lipid biosynthesis
PWY0_1319	Hindgut	2.97482	0.00174512	Fatty acid and lipid biosynthesis
PWY4FS_7	Hindgut	2.69968	0.00174512	Fatty acid and lipid biosynthesis
PWY4FS_8	Hindgut	2.69968	0.00174512	Fatty acid and lipid biosynthesis
CENTFERM_PWY	Hindgut	2.97446	0.00174512	Fermentation
P122_PWY	Hindgut	2.7563	0.00174512	Fermentation
P124_PWY	Hindgut	2.82414	0.00174512	Fermentation
P162_PWY	Hindgut	2.66037	0.00166458	Fermentation
P163_PWY	Hindgut	2.36322	0.00172476	Fermentation
P164_PWY	Hindgut	3.13187	0.00174512	Fermentation
P461_PWY	Hindgut	2.36083	0.00174512	Fermentation
PWY_5100	Hindgut	2.72216	0.00174512	Fermentation
PWY_5676	Hindgut	2.92354	0.00174512	Fermentation
PWY_5677	Hindgut	2.24325	0.00154831	Fermentation
PWY_6590	Hindgut	3.0439	0.00174512	Fermentation
PWY_7013	Hindgut	2.38156	0.00154831	Fermentation
PWY_7111	Hindgut	2.89071	0.00174512	Fermentation
ANAGLYCOLYSIS_PWY	Hindgut	2.621	0.00174512	Glycolosis
GLYCOLYSIS	Hindgut	2.77824	0.00174512	Glycolosis
P341_PWY	Hindgut	2.01229	0.000828873	Glycolosis
PWY_4984	Hindgut	2.38994	0.00174512	Inorganic Nutrient Metabolism
PWY_5304	Hindgut	3.21358	0.00174512	Inorganic Nutrient Metabolism
PWY_7286	Hindgut	2.02281	0.000828873	Nucleic acid processing
DENOVOPURINE2_PWY	Hindgut	2.59339	0.00174512	Nucleoside and Nucleotide Biosynthesis
PWY_5686	Hindgut	2.86428	0.00174512	Nucleoside and Nucleotide Biosynthesis
PWY_6121	Hindgut	2.91738	0.00174512	Nucleoside and Nucleotide Biosynthesis
PWY_6122	Hindgut	3.02191	0.00174512	Nucleoside and Nucleotide Biosynthesis
PWY_6123	Hindgut	2.86809	0.00174512	Nucleoside and Nucleotide Biosynthesis
PWY_6126	Hindgut	2.86276	0.00174512	Nucleoside and Nucleotide Biosynthesis
PWY_6277	Hindgut	3.02191	0.00174512	Nucleoside and Nucleotide Biosynthesis
PWY_6545	Hindgut	3.2559	0.00174512	Nucleoside and Nucleotide Biosynthesis
PWY_7208	Hindgut	3.01066	0.00174512	Nucleoside and Nucleotide Biosynthesis
PWY_7219	Hindgut	2.92381	0.00174512	Nucleoside and Nucleotide Biosynthesis
PWY_7220	Hindgut	2.85196	0.00174512	Nucleoside and Nucleotide Biosynthesis
PWY_7221	Hindgut	2.74564	0.00174512	Nucleoside and Nucleotide Biosynthesis
PWY_7222	Hindgut	2.85196	0.00174512	Nucleoside and Nucleotide Biosynthesis
PWY_7229	Hindgut	2.85069	0.00174512	Nucleoside and Nucleotide Biosynthesis
PWY_841	Hindgut	2.50583	0.00174512	Nucleoside and Nucleotide Biosynthesis
PWY_6396	Hindgut	2.08568	0.00166458	Other biosynthesis
POLYISOPRENSYN_PWY	Hindgut	2.57318	0.00174512	Polyprenyl Biosynthesis
METH_ACETATE_PWY	Hindgut	2.73069	0.00174512	Respiration
METHANOGENESIS_PWY	Hindgut	2.07481	0.000828873	Respiration
NONMEVIPP_PWY	Hindgut	2.84026	0.00174512	Secondary Metabolite Biosynthesis
PWY_5121	Hindgut	2.8489	0.00174512	Secondary Metabolite Biosynthesis
PWY_6174	Hindgut	2.0387	0.000828873	Secondary Metabolite Biosynthesis
PWY_7560	Hindgut	2.84026	0.00174512	Secondary Metabolite Biosynthesis
HEXITOLDEGSUPER_PWY	Hindgut	2.42749	0.00174512	Secondary Metabolite Degradation
TRNA_CHARGING_PWY	Hindgut	2.85447	0.00174512	Superclass: Aminoacyl-tRNA Charging
FUC_RHAMCAT_PWY	Hindgut	2.41296	0.00172476	superpathway of fucose and rhamnose degradation
GLYCOLYSIS_E_D	Hindgut	3.21772	0.00174512	superpathway of glycolysis and the Entner-Doudoroff pathway
GLYCOLYSIS_TCA_GLYOX_BYPASS	Hindgut	3.17038	0.00174512	superpathway of glycolysis, pyruvate dehydrogenase, TCA, and glyoxylate bypass
P4_PWY	Hindgut	3.1712	0.00174512	superpathway of L-lysine, L-threonine and L-methionine biosynthesis I
MET_SAM_PWY	Hindgut	3.09126	0.00174512	superpathway of S-adenosyl-L-methionine biosynthesis
PWY_6728	Hindgut	2.12088	0.00166458	Superpathway: Generation of Precursor Metabolites and Energy
PWY_7254	Hindgut	2.39937	0.00174512	TCA cycle
ASPASN_PWY	Midgut	2.7793	0.00174512	Amino Acid Biosynthesis
PWY0_1061	Midgut	2.92992	0.00174512	Amino Acid Biosynthesis
HISDEG_PWY	Midgut	3.00769	0.00174512	Amino Acid Degradation
LEU_DEG2_PWY	Midgut	3.29615	0.00174512	Amino Acid Degradation
PWY_6969	Midgut	2.58708	0.00174512	C1 Compound Utilization and Assimilation
PWY_7328	Midgut	3.14947	0.00174512	Carbohydrate biosynthesis
PWY0_1241	Midgut	3.12534	0.00174512	Carbohydrate biosynthesis
GLUCOSE1PMETAB_PWY	Midgut	3.1843	0.00174512	Carbohydrate Degradation
PWY_5384	Midgut	3.09244	0.00174512	Carbohydrate Degradation
PWY_6317	Midgut	3.0016	0.00174512	Carbohydrate Degradation
PWY0_1586	Midgut	3.16327	0.00174512	Cell structure biosynthesis
BIOTIN_BIOSYNTHESIS_PWY	Midgut	3.12745	0.00174512	Cofactor, Carrier, and Vitamin Biosynthesis
HEME_BIOSYNTHESIS_II	Midgut	3.19953	0.00174512	Cofactor, Carrier, and Vitamin Biosynthesis
HEMESYN2_PWY	Midgut	3.24097	0.00174512	Cofactor, Carrier, and Vitamin Biosynthesis
PWY_5837	Midgut	3.198	0.00174512	Cofactor, Carrier, and Vitamin Biosynthesis
PWY_5838	Midgut	3.07775	0.00174512	Cofactor, Carrier, and Vitamin Biosynthesis
PWY_5840	Midgut	3.08761	0.00174512	Cofactor, Carrier, and Vitamin Biosynthesis
PWY_5845	Midgut	3.16902	0.00174512	Cofactor, Carrier, and Vitamin Biosynthesis
PWY_5850	Midgut	3.16902	0.00174512	Cofactor, Carrier, and Vitamin Biosynthesis
PWY_5855	Midgut	3.14074	0.00174512	Cofactor, Carrier, and Vitamin Biosynthesis
PWY_5856	Midgut	3.14074	0.00174512	Cofactor, Carrier, and Vitamin Biosynthesis
PWY_5857	Midgut	3.14074	0.00174512	Cofactor, Carrier, and Vitamin Biosynthesis
PWY_5860	Midgut	3.21438	0.00174512	Cofactor, Carrier, and Vitamin Biosynthesis
PWY_5861	Midgut	3.14638	0.00174512	Cofactor, Carrier, and Vitamin Biosynthesis
PWY_5862	Midgut	3.21438	0.00174512	Cofactor, Carrier, and Vitamin Biosynthesis
PWY_5863	Midgut	3.18218	0.00174512	Cofactor, Carrier, and Vitamin Biosynthesis
PWY_5896	Midgut	3.16902	0.00174512	Cofactor, Carrier, and Vitamin Biosynthesis
PWY_5897	Midgut	3.0943	0.00174512	Cofactor, Carrier, and Vitamin Biosynthesis
PWY_5898	Midgut	3.0943	0.00174512	Cofactor, Carrier, and Vitamin Biosynthesis
PWY_5899	Midgut	3.0943	0.00174512	Cofactor, Carrier, and Vitamin Biosynthesis
PWY_5918	Midgut	3.06517	0.00174512	Cofactor, Carrier, and Vitamin Biosynthesis
PWY_6708	Midgut	3.14074	0.00174512	Cofactor, Carrier, and Vitamin Biosynthesis
PWY_7539	Midgut	2.81372	0.00174512	Cofactor, Carrier, and Vitamin Biosynthesis
PWY0_1415	Midgut	3.25853	0.00174512	Cofactor, Carrier, and Vitamin Biosynthesis
PWY0_845	Midgut	2.99559	0.00174512	Cofactor, Carrier, and Vitamin Biosynthesis
PYRIDOXSYN_PWY	Midgut	3.02817	0.00174512	Cofactor, Carrier, and Vitamin Biosynthesis
UBISYN_PWY	Midgut	3.13833	0.00174512	Cofactor, Carrier, and Vitamin Biosynthesis
FASYN_INITIAL_PWY	Midgut	3.00053	0.00174512	Fatty Acid and Lipid Biosynthesis
PWY_5989	Midgut	3.26748	0.00174512	Fatty Acid and Lipid Biosynthesis
PWY_6282	Midgut	3.22	0.00174512	Fatty Acid and Lipid Biosynthesis
PWY_7094	Midgut	3.47658	0.00174512	Fatty Acid and Lipid Biosynthesis
PWY_7664	Midgut	3.21728	0.00174512	Fatty Acid and Lipid Biosynthesis
PWY0_862	Midgut	3.20631	0.00174512	Fatty Acid and Lipid Biosynthesis
PWYG_321	Midgut	3.24139	0.00174512	Fatty Acid and Lipid Biosynthesis
FAO_PWY	Midgut	3.46122	0.00174512	Fatty acid and lipid degradation
PWY_6944	Midgut	3.25718	0.00174512	Fatty acid and lipid degradation
PWY_6948	Midgut	3.2646	0.00174512	Fatty acid and lipid degradation
FERMENTATION_PWY	Midgut	3.14895	0.00174512	Fermentation
P161_PWY	Midgut	3.18918	0.00174512	Fermentation
PWY_5022	Midgut	3.31072	0.00174512	Fermentation
SO4ASSIM_PWY	Midgut	3.15075	0.00174512	Inorganic Nutrient Metabolism
SULFATE_CYS_PWY	Midgut	2.91077	0.00174512	Inorganic Nutrient Metabolism
PWY_7199	Midgut	2.93604	0.00174512	Nucleoside and Nucleotide Biosynthesis
PWY_7200	Midgut	2.77373	0.00174512	Nucleoside and Nucleotide Biosynthesis
PWY_7211	Midgut	2.35876	0.00174512	Nucleoside and Nucleotide Biosynthesis
PWY_7234	Midgut	3.05302	0.00174512	Nucleoside and Nucleotide Biosynthesis
PWY_6353	Midgut	3.32503	0.00174512	Nucleoside and Nucleotide Degradation
PWY0_1296	Midgut	3.25192	0.00174512	Nucleoside and Nucleotide Degradation
PWY0_1297	Midgut	3.23392	0.00174512	Nucleoside and Nucleotide Degradation
PWY0_1298	Midgut	3.12601	0.00174512	Nucleoside and Nucleotide Degradation
PWY_6519	Midgut	3.20276	0.00174512	Other biosynthesis
GLYOXYLATE_BYPASS	Midgut	3.00211	0.00174512	Superclass: Generation of Precursor Metabolites and Energy
TCA_GLYOX_BYPASS	Midgut	3.22689	0.00174512	Superpathway of glyoxylate bypass and TCA
P105_PWY	Midgut	3.10175	0.00174512	TCA cycle
TCA	Midgut	2.89756	0.00174512	TCA cycle

## Sheet: MetaCyc Pathways Fish species
Supplementary Data 2. Significantly differentially abundant predicted metagenomic traits between species (per sample data provided) determined using linear discriminant analysis (LDA) effect size method with a cut off > 2.0 for each pathway.
Pathway	Species with higher abundance	Mean LDA	p-value	Level 2 pathway
PWY_6628	Centropyge eibli	2.38302	0.00500409	Amino Acid Biosynthesis
PWY_6630	Centropyge eibli	2.37805	0.00500409	Amino Acid Biosynthesis
PWY_6992	Centropyge eibli	2.29227	0.0377599	Carbohydrate Degradation
PWY_5509	Centropyge eibli	2.40884	0.0478349	Cofactor, Carrier, and Vitamin Biosynthesis
PWY_6269	Centropyge eibli	2.40776	0.0478349	Cofactor, Carrier, and Vitamin Biosynthesis
PWY_6151	Centropyge eibli	2.34306	0.0307305	Cofactor, Carrier, and Vitamin Biosynthesis
HISDEG_PWY	Centropyge flavissima	2.55727	0.0326308	Amino Acid Degradation
PWY_6969	Centropyge flavissima	2.64626	0.0132667	C1 Compound Utilization and Assimilation
f_1CMET2_PWY	Centropyge flavissima	2.32691	0.0151085	Cofactor, Carrier, and Vitamin Biosynthesis
PWY_6612	Centropyge flavissima	2.24209	0.0384845	Cofactor, Carrier, and Vitamin Biosynthesis
FOLSYN_PWY	Centropyge flavissima	2.16714	0.0366076	Cofactor, Carrier, and Vitamin Biosynthesis
P108_PWY	Centropyge flavissima	2.62593	0.0396565	Fermentation
PWY_7211	Centropyge flavissima	2.31108	0.00608152	Nucleoside and Nucleotide Biosynthesis
PWY_5913	Centropyge flavissima	2.71253	0.0366076	TCA cycle
TCA	Centropyge flavissima	2.55046	0.0181788	TCA cycle
PWY_5345	Hybrids	2.34887	0.021333	Amino Acid Biosynthesis
